# Supplementary material for: trans-Bis(μ-benzene­thiol­ato-κ2 S:S)bis[chlorido­(tri­phenyl­phosphane-κP)palladium(II)] chloro­form disolvate
Source: Acta Crystallogr Sect E Struct Rep Online. 2013 Jul 24;69(Pt 8):m472. doi: 10.1107/S1600536813019806 (PMC3793701; doi:10.1107/S1600536813019806)
Supplement: Supplementary file 1 [file e-69-0m472-sup1.cif]

##############################################################################
#                                                                            #
# This CIF contains the data in a paper accepted for publication in          #
# Acta Crystallographica Section E. It conforms to the requirements of       #
# Notes for Authors for Acta Crystallographica Section E, and has been       #
# peer reviewed under the auspices of the IUCr Commission on Journals.       #
#                                                                            #
# Full details of the Crystallographic Information File format               #
# are given in the paper "The Crystallographic Information File (CIF):       #
# a New Standard Archive File for Crystallography" by S. R. Hall, F. H.      #
# Allen and I. D. Brown [Acta Cryst. (1991), A47, 655-685].                  #
#                                                                            #
# The current version of the core CIF dictionary is obtainable from          #
# ftp://ftp.iucr.org/pub/cif_core.dic.                                       #
#                                                                            #
# Software is freely available for graphical display of the structure(s)     #
# in this CIF. For information consult the CIF software page                 #
# http://www.iucr.org/resources/cif/software.                                #
#                                                                            #
# This file may be used for bona fide research purposes within the           #
# scientific community so long as proper attribution is given to the journal # 
# article from which it was obtained.                                        #
#                                                                            #
##############################################################################
data_I
_audit_creation_method     SHELXL-2013
_chemical_name_systematic
;\
<i>trans</i>-Bis(\m-benzenethiolato-\
\k^2^<i>S</i>:<i>S</i>)bis[chlorido(triphenylphosphane-\
\k<i>P</i>)palladium(II)] chloroform disolvate
;
_chemical_name_common     ?
_chemical_formula_moiety     'C48 H40 Cl2 P2 Pd2 S2, 2(C H Cl3)'
_chemical_formula_sum     'C50 H42 Cl8 P2 Pd2 S2'
_chemical_formula_iupac     '[Pd2 Cl2 (C6 H5 S)2 (C18 H15 P)2] , 2C H Cl3'
_chemical_formula_weight     1265.29
_chemical_melting_point     ?
_symmetry_space_group_name_hall     ?
_shelx_space_group_comment
;
The symmetry employed for this shelxl refinement is uniquely defined
by the following loop, which should always be used as a source of
symmetry information in preference to the above space-group names.
They are only intended as comments.
;
_space_group_crystal_system     monoclinic
_space_group_name_H-M_alt     'P 21/n'
_space_group_name_Hall     '-P 2yn'
loop_
    _space_group_symop_operation_xyz
    'x, y, z'
    '-x+1/2, y+1/2, -z+1/2'
    '-x, -y, -z'
    'x-1/2, -y-1/2, z-1/2'
_cell_length_a     10.8343(11)
_cell_length_b     14.2291(15)
_cell_length_c     17.3994(18)
_cell_angle_alpha     90
_cell_angle_beta     102.095(2)
_cell_angle_gamma     90
_cell_volume     2622.8(5)
_cell_formula_units_Z     2
_cell_measurement_reflns_used     9960
_cell_measurement_theta_min     2.39
_cell_measurement_theta_max     25.33
_cell_measurement_temperature     298(2)
_exptl_crystal_description     prism
_exptl_crystal_colour     yellow
_exptl_crystal_size_max     0.362
_exptl_crystal_size_mid     0.194
_exptl_crystal_size_min     0.104
_exptl_crystal_density_diffrn     1.602
_exptl_crystal_density_meas     .
_exptl_crystal_density_method     ?
_exptl_crystal_F_000     1264
_exptl_absorpt_coefficient_mu     1.268
_exptl_absorpt_correction_type     multi-scan
_exptl_absorpt_process_details     '(<i>TWINABS</i>; Bruker, 2007)'
_shelx_estimated_absorpt_T_min     ?
_shelx_estimated_absorpt_T_max     ?
_exptl_absorpt_correction_T_min     0.7072
_exptl_absorpt_correction_T_max     0.8782
_exptl_special_details     ?
_diffrn_ambient_temperature     298(2)
_diffrn_radiation_type     MoK\a
_diffrn_radiation_wavelength     0.71073
_diffrn_measurement_device_type     'Bruker SMART APEX CCD area-detector'
_diffrn_measurement_method     \w
_diffrn_detector_area_resol_mean     0.83
_diffrn_reflns_number     4876
_diffrn_reflns_av_R_equivalents     ?
_diffrn_reflns_theta_min     1.866
_diffrn_reflns_theta_max     25.418
_diffrn_reflns_theta_full     25.242
_diffrn_measured_fraction_theta_max     0.995
_diffrn_measured_fraction_theta_full     0.999
_diffrn_reflns_limit_h_min     -13
_diffrn_reflns_limit_h_max     12
_diffrn_reflns_limit_k_min     0
_diffrn_reflns_limit_k_max     17
_diffrn_reflns_limit_l_min     0
_diffrn_reflns_limit_l_max     20
_refine_special_details
;
Refined as a 2-component twin.
;
_reflns_number_total     4876
_reflns_number_gt     4577
_reflns_threshold_expression     I>2\s(I)
_refine_ls_structure_factor_coef     Fsqd
_refine_ls_matrix_type     full
_refine_ls_R_factor_all     0.0429
_refine_ls_R_factor_gt     0.0389
_refine_ls_wR_factor_gt     0.0862
_refine_ls_wR_factor_ref     0.0882
_refine_ls_goodness_of_fit_ref     1.082
_refine_ls_restrained_S_all     1.123
_refine_ls_number_reflns     4876
_refine_ls_number_parameters     318
_refine_ls_number_restraints     96
_refine_ls_hydrogen_treatment     constr
_refine_ls_weighting_scheme     calc
_refine_ls_weighting_details
            'w = 1/[\s^2^(Fo^2^)+(0.0394P)^2^+2.3327P] where P=(Fo^2^+2Fc^2^)/3'
_atom_sites_solution_hydrogens     geom
_atom_sites_solution_primary     ?
_atom_sites_solution_secondary     ?
_refine_ls_shift/su_max     0.001
_refine_ls_shift/su_mean     0.000
_refine_diff_density_max     0.551
_refine_diff_density_min     -0.312
_refine_ls_extinction_method     none
_refine_ls_extinction_coef     .
loop_
    _atom_type_symbol
    _atom_type_description
    _atom_type_scat_dispersion_real
    _atom_type_scat_dispersion_imag
    _atom_type_scat_source
    'C' 'C' 0.0033 0.0016
                         'International Tables Vol C Tables 4.2.6.8 and 6.1.1.4'
    'H' 'H' 0.0000 0.0000
                         'International Tables Vol C Tables 4.2.6.8 and 6.1.1.4'
    'P' 'P' 0.1023 0.0942
                         'International Tables Vol C Tables 4.2.6.8 and 6.1.1.4'
    'S' 'S' 0.1246 0.1234
                         'International Tables Vol C Tables 4.2.6.8 and 6.1.1.4'
    'Cl' 'Cl' 0.1484 0.1585
                         'International Tables Vol C Tables 4.2.6.8 and 6.1.1.4'
    'Pd' 'Pd' -0.9988 1.0072
                         'International Tables Vol C Tables 4.2.6.8 and 6.1.1.4'
_computing_data_collection     'APEX2 (Bruker, 2007)'
_computing_cell_refinement     'SAINT (Bruker, 2007)'
_computing_data_reduction     'SAINT (Bruker, 2007)'
_computing_structure_solution     'SHELXL2013 (Sheldrick, 2008)'
_computing_structure_refinement     'SHELXL2013 (Sheldrick, 2008)'
_computing_molecular_graphics     'ORTEP-3 for Windows (Farrugia, 2012)'
_computing_publication_material
;
SHELXL2013 (Sheldrick, 2008) and PLATON (Spek, 2009)
;
loop_
    _atom_site_type_symbol
    _atom_site_label
    _atom_site_fract_x
    _atom_site_fract_y
    _atom_site_fract_z
    _atom_site_U_iso_or_equiv
    _atom_site_adp_type
    _atom_site_calc_flag
    _atom_site_occupancy
    _atom_site_disorder_assembly
    _atom_site_disorder_group
    Pd Pd1 0.42887(3) 0.39507(2) 0.46354(2) 0.03549(10) Uani d 1 . .
    S S1 0.38706(10) 0.55845(7) 0.45393(6) 0.0405(2) Uani d 1 . .
    P P1 0.46454(10) 0.23806(7) 0.48206(6) 0.0366(2) Uani d 1 . .
    Cl Cl1 0.24145(11) 0.36353(8) 0.37296(7) 0.0532(3) Uani d 1 . .
    C C1 0.2753(4) 0.5666(3) 0.5147(3) 0.0471(11) Uani d 1 . .
    C C2 0.1625(5) 0.6099(4) 0.4860(4) 0.0754(17) Uani d 1 . .
    H H2 0.1468 0.6365 0.4361 0.090 Uiso calc 1 . .
    C C3 0.0705(6) 0.6143(5) 0.5317(6) 0.108(3) Uani d 1 . .
    H H3 -0.0064 0.6434 0.5117 0.129 Uiso calc 1 . .
    C C4 0.0927(7) 0.5769(5) 0.6043(6) 0.100(3) Uani d 1 . .
    H H4 0.0312 0.5804 0.6344 0.120 Uiso calc 1 . .
    C C5 0.2049(8) 0.5339(5) 0.6339(5) 0.101(2) Uani d 1 . .
    H H5 0.2205 0.5086 0.6843 0.121 Uiso calc 1 . .
    C C6 0.2949(5) 0.5280(5) 0.5889(4) 0.0769(17) Uani d 1 . .
    H H6 0.3706 0.4974 0.6090 0.092 Uiso calc 1 . .
    C C7 0.4562(4) 0.1762(3) 0.3897(3) 0.0456(10) Uani d 1 . .
    C C8 0.5280(5) 0.2094(4) 0.3396(3) 0.0633(14) Uani d 1 . .
    H H8 0.5778 0.2625 0.3532 0.076 Uiso calc 1 . .
    C C9 0.5273(7) 0.1650(5) 0.2693(3) 0.0813(18) Uani d 1 . .
    H H9 0.5761 0.1882 0.2355 0.098 Uiso calc 1 . .
    C C10 0.4542(8) 0.0859(5) 0.2490(4) 0.087(2) Uani d 1 . .
    H H10 0.4540 0.0553 0.2018 0.104 Uiso calc 1 . .
    C C11 0.3825(7) 0.0528(4) 0.2986(4) 0.0807(19) Uani d 1 . .
    H H11 0.3327 -0.0003 0.2847 0.097 Uiso calc 1 . .
    C C12 0.3829(5) 0.0970(3) 0.3692(3) 0.0595(13) Uani d 1 . .
    H H12 0.3340 0.0737 0.4028 0.071 Uiso calc 1 . .
    C C13 0.6143(4) 0.2023(3) 0.5438(3) 0.0389(9) Uani d 1 . .
    C C14 0.6401(4) 0.2303(3) 0.6217(3) 0.0473(10) Uani d 1 . .
    H H14 0.5818 0.2671 0.6404 0.057 Uiso calc 1 . .
    C C15 0.7505(5) 0.2047(4) 0.6720(3) 0.0587(13) Uani d 1 . .
    H H15 0.7665 0.2239 0.7243 0.070 Uiso calc 1 . .
    C C16 0.8373(5) 0.1505(4) 0.6446(4) 0.0659(15) Uani d 1 . .
    H H16 0.9120 0.1329 0.6784 0.079 Uiso calc 1 . .
    C C17 0.8141(5) 0.1224(4) 0.5678(4) 0.0681(15) Uani d 1 . .
    H H17 0.8727 0.0853 0.5497 0.082 Uiso calc 1 . .
    C C18 0.7030(4) 0.1492(3) 0.5166(3) 0.0519(12) Uani d 1 . .
    H H18 0.6885 0.1313 0.4640 0.062 Uiso calc 1 . .
    C C19 0.3518(4) 0.1852(3) 0.5339(3) 0.0406(9) Uani d 1 . .
    C C20 0.3754(5) 0.0980(3) 0.5692(3) 0.0585(13) Uani d 1 . .
    H H20 0.4467 0.0643 0.5637 0.070 Uiso calc 1 . .
    C C21 0.2941(6) 0.0605(4) 0.6125(3) 0.0665(14) Uani d 1 . .
    H H21 0.3116 0.0023 0.6365 0.080 Uiso calc 1 . .
    C C22 0.1881(5) 0.1084(4) 0.6203(3) 0.0677(15) Uani d 1 . .
    H H22 0.1331 0.0825 0.6490 0.081 Uiso calc 1 . .
    C C23 0.1633(5) 0.1950(4) 0.5853(4) 0.0721(16) Uani d 1 . .
    H H23 0.0913 0.2279 0.5905 0.087 Uiso calc 1 . .
    C C24 0.2451(5) 0.2335(3) 0.5425(3) 0.0564(12) Uani d 1 . .
    H H24 0.2280 0.2923 0.5194 0.068 Uiso calc 1 . .
    C C25 1.0053(6) 0.1714(4) 0.3114(3) 0.0997(16) Uani d 1 . .
    H H25 1.0794 0.2112 0.3300 0.120 Uiso calc 1 A 1
    Cl Cl2 1.0512(6) 0.0769(4) 0.2630(3) 0.1391(18) Uani d 0.792(8) B 1
    Cl Cl3 0.8933(4) 0.2375(3) 0.24836(19) 0.1357(15) Uani d 0.792(8) B 1
    Cl Cl4 0.9460(7) 0.1371(4) 0.3917(2) 0.170(2) Uani d 0.792(8) B 1
    Cl Cl2A 1.0404(19) 0.0854(12) 0.2466(7) 0.105(4) Uani d 0.208(8) B 2
    Cl Cl3A 0.8462(10) 0.1982(14) 0.2823(10) 0.170(6) Uani d 0.208(8) B 2
    Cl Cl4A 1.0302(13) 0.1208(9) 0.4047(4) 0.101(3) Uani d 0.208(8) B 2
loop_
    _atom_site_aniso_label
    _atom_site_aniso_U_11
    _atom_site_aniso_U_22
    _atom_site_aniso_U_33
    _atom_site_aniso_U_12
    _atom_site_aniso_U_13
    _atom_site_aniso_U_23
    Pd1 0.03338(16) 0.03191(15) 0.04120(16) 0.00213(13) 0.00789(13) 0.00007(15)
    S1 0.0391(5) 0.0340(5) 0.0468(6) 0.0021(4) 0.0055(5) 0.0027(5)
    P1 0.0345(5) 0.0326(5) 0.0431(6) 0.0017(4) 0.0086(4) -0.0023(5)
    Cl1 0.0462(6) 0.0536(6) 0.0543(7) 0.0018(5) -0.0021(5) -0.0041(5)
    C1 0.038(2) 0.034(2) 0.070(3) -0.0019(18) 0.014(2) 0.000(2)
    C2 0.048(3) 0.076(4) 0.105(5) 0.018(3) 0.023(3) 0.022(4)
    C3 0.054(4) 0.093(5) 0.186(9) 0.031(4) 0.049(5) 0.033(6)
    C4 0.079(5) 0.080(4) 0.164(8) 0.014(4) 0.077(5) 0.011(5)
    C5 0.098(5) 0.123(6) 0.096(5) 0.011(5) 0.053(4) 0.014(5)
    C6 0.056(3) 0.106(5) 0.077(4) 0.017(3) 0.032(3) 0.019(4)
    C7 0.048(2) 0.043(2) 0.045(2) 0.014(2) 0.006(2) -0.003(2)
    C8 0.076(4) 0.061(3) 0.054(3) 0.007(3) 0.017(3) 0.001(3)
    C9 0.097(5) 0.097(5) 0.054(3) 0.025(4) 0.025(3) 0.012(3)
    C10 0.118(6) 0.081(5) 0.056(3) 0.033(4) 0.004(4) -0.022(3)
    C11 0.090(5) 0.061(4) 0.081(4) 0.007(3) -0.005(4) -0.023(3)
    C12 0.065(3) 0.047(3) 0.063(3) -0.001(2) 0.004(3) -0.018(2)
    C13 0.034(2) 0.0313(19) 0.049(2) -0.0018(16) 0.0052(19) 0.0027(18)
    C14 0.045(2) 0.046(2) 0.051(3) 0.004(2) 0.009(2) 0.004(2)
    C15 0.061(3) 0.066(3) 0.046(3) -0.007(3) 0.004(2) 0.009(2)
    C16 0.047(3) 0.069(3) 0.076(4) 0.002(3) -0.002(3) 0.018(3)
    C17 0.045(3) 0.069(3) 0.090(4) 0.018(3) 0.016(3) 0.000(3)
    C18 0.044(3) 0.054(3) 0.059(3) 0.009(2) 0.012(2) -0.006(2)
    C19 0.038(2) 0.041(2) 0.044(2) -0.0053(17) 0.0111(19) -0.003(2)
    C20 0.063(3) 0.040(2) 0.077(3) 0.003(2) 0.026(3) 0.005(3)
    C21 0.077(4) 0.048(3) 0.077(4) -0.006(3) 0.023(3) 0.011(3)
    C22 0.058(3) 0.075(4) 0.076(4) -0.009(3) 0.029(3) 0.013(3)
    C23 0.050(3) 0.083(4) 0.090(4) 0.009(3) 0.030(3) 0.020(3)
    C24 0.050(3) 0.058(3) 0.066(3) 0.010(2) 0.022(2) 0.012(3)
    C25 0.107(4) 0.104(4) 0.081(3) -0.032(3) 0.004(3) 0.014(3)
    Cl2 0.134(3) 0.134(3) 0.146(4) 0.039(3) 0.022(3) 0.032(3)
    Cl3 0.129(3) 0.178(3) 0.108(2) 0.060(2) 0.0416(18) 0.039(2)
    Cl4 0.248(6) 0.182(3) 0.086(2) -0.093(4) 0.049(3) 0.009(2)
    Cl2A 0.134(9) 0.126(8) 0.049(4) -0.018(6) 0.009(5) 0.012(4)
    Cl3A 0.136(7) 0.199(11) 0.155(11) 0.039(8) -0.015(7) -0.009(9)
    Cl4A 0.107(7) 0.130(7) 0.061(4) -0.034(6) 0.010(4) -0.018(4)
_geom_special_details
;
All e.s.d.'s (except the e.s.d. in the dihedral angle between two l.s. planes)
are estimated using the full covariance matrix. The cell e.s.d.'s are taken
into account individually in the estimation of e.s.d.'s in distances, angles
and torsion angles; correlations between e.s.d.'s in cell parameters are only
used when they are defined by crystal symmetry. An approximate (isotropic)
treatment of cell e.s.d.'s is used for estimating e.s.d.'s involving l.s.
planes.
;
loop_
    _geom_bond_atom_site_label_1
    _geom_bond_atom_site_label_2
    _geom_bond_site_symmetry_2
    _geom_bond_distance
    _geom_bond_publ_flag
    Pd1 P1 . 2.2787(11) ?
    Pd1 S1 3_666 2.2970(11) ?
    Pd1 Cl1 . 2.3383(11) ?
    Pd1 S1 . 2.3676(11) ?
    S1 C1 . 1.770(5) ?
    S1 Pd1 3_666 2.2971(11) ?
    P1 C7 . 1.819(5) ?
    P1 C13 . 1.821(4) ?
    P1 C19 . 1.825(4) ?
    C1 C2 . 1.366(7) ?
    C1 C6 . 1.378(8) ?
    C2 C3 . 1.400(9) ?
    C2 H2 . 0.9300 ?
    C3 C4 . 1.346(11) ?
    C3 H3 . 0.9300 ?
    C4 C5 . 1.362(10) ?
    C4 H4 . 0.9300 ?
    C5 C6 . 1.376(9) ?
    C5 H5 . 0.9300 ?
    C6 H6 . 0.9300 ?
    C7 C8 . 1.368(7) ?
    C7 C12 . 1.381(6) ?
    C8 C9 . 1.376(8) ?
    C8 H8 . 0.9300 ?
    C9 C10 . 1.379(10) ?
    C9 H9 . 0.9300 ?
    C10 C11 . 1.359(10) ?
    C10 H10 . 0.9300 ?
    C11 C12 . 1.379(8) ?
    C11 H11 . 0.9300 ?
    C12 H12 . 0.9300 ?
    C13 C18 . 1.383(6) ?
    C13 C14 . 1.384(6) ?
    C14 C15 . 1.375(6) ?
    C14 H14 . 0.9300 ?
    C15 C16 . 1.376(8) ?
    C15 H15 . 0.9300 ?
    C16 C17 . 1.366(8) ?
    C16 H16 . 0.9300 ?
    C17 C18 . 1.392(7) ?
    C17 H17 . 0.9300 ?
    C18 H18 . 0.9300 ?
    C19 C24 . 1.380(6) ?
    C19 C20 . 1.385(6) ?
    C20 C21 . 1.380(7) ?
    C20 H20 . 0.9300 ?
    C21 C22 . 1.365(8) ?
    C21 H21 . 0.9300 ?
    C22 C23 . 1.377(8) ?
    C22 H22 . 0.9300 ?
    C23 C24 . 1.385(7) ?
    C23 H23 . 0.9300 ?
    C24 H24 . 0.9300 ?
    C25 Cl2 . 1.715(6) ?
    C25 Cl4 . 1.726(6) ?
    C25 Cl3 . 1.732(5) ?
    C25 Cl3A . 1.733(7) ?
    C25 Cl4A . 1.745(7) ?
    C25 Cl2A . 1.759(7) ?
    C25 H25 . 0.9800 ?
loop_
    _geom_angle_atom_site_label_1
    _geom_angle_atom_site_label_2
    _geom_angle_atom_site_label_3
    _geom_angle_site_symmetry_1
    _geom_angle_site_symmetry_3
    _geom_angle
    _geom_angle_publ_flag
    P1 Pd1 S1 . 3_666 95.42(4) ?
    P1 Pd1 Cl1 . . 90.27(4) ?
    S1 Pd1 Cl1 3_666 . 173.83(4) ?
    P1 Pd1 S1 . . 175.51(4) ?
    S1 Pd1 S1 3_666 . 83.67(4) ?
    Cl1 Pd1 S1 . . 90.84(4) ?
    C1 S1 Pd1 . 3_666 102.77(16) ?
    C1 S1 Pd1 . . 99.59(14) ?
    Pd1 S1 Pd1 3_666 . 96.33(4) ?
    C7 P1 C13 . . 105.1(2) ?
    C7 P1 C19 . . 108.8(2) ?
    C13 P1 C19 . . 101.47(19) ?
    C7 P1 Pd1 . . 111.96(15) ?
    C13 P1 Pd1 . . 117.46(13) ?
    C19 P1 Pd1 . . 111.26(14) ?
    C2 C1 C6 . . 118.2(5) ?
    C2 C1 S1 . . 118.9(4) ?
    C6 C1 S1 . . 122.9(4) ?
    C1 C2 C3 . . 120.1(6) ?
    C1 C2 H2 . . 119.9 ?
    C3 C2 H2 . . 119.9 ?
    C4 C3 C2 . . 120.5(6) ?
    C4 C3 H3 . . 119.8 ?
    C2 C3 H3 . . 119.8 ?
    C3 C4 C5 . . 120.1(7) ?
    C3 C4 H4 . . 119.9 ?
    C5 C4 H4 . . 119.9 ?
    C4 C5 C6 . . 119.7(7) ?
    C4 C5 H5 . . 120.1 ?
    C6 C5 H5 . . 120.1 ?
    C5 C6 C1 . . 121.4(6) ?
    C5 C6 H6 . . 119.3 ?
    C1 C6 H6 . . 119.3 ?
    C8 C7 C12 . . 119.3(5) ?
    C8 C7 P1 . . 117.8(4) ?
    C12 C7 P1 . . 122.9(4) ?
    C7 C8 C9 . . 120.6(6) ?
    C7 C8 H8 . . 119.7 ?
    C9 C8 H8 . . 119.7 ?
    C8 C9 C10 . . 119.9(6) ?
    C8 C9 H9 . . 120.1 ?
    C10 C9 H9 . . 120.1 ?
    C11 C10 C9 . . 119.6(6) ?
    C11 C10 H10 . . 120.2 ?
    C9 C10 H10 . . 120.2 ?
    C10 C11 C12 . . 120.7(6) ?
    C10 C11 H11 . . 119.6 ?
    C12 C11 H11 . . 119.6 ?
    C11 C12 C7 . . 119.8(6) ?
    C11 C12 H12 . . 120.1 ?
    C7 C12 H12 . . 120.1 ?
    C18 C13 C14 . . 118.7(4) ?
    C18 C13 P1 . . 123.2(3) ?
    C14 C13 P1 . . 118.1(3) ?
    C15 C14 C13 . . 121.2(4) ?
    C15 C14 H14 . . 119.4 ?
    C13 C14 H14 . . 119.4 ?
    C14 C15 C16 . . 119.6(5) ?
    C14 C15 H15 . . 120.2 ?
    C16 C15 H15 . . 120.2 ?
    C17 C16 C15 . . 120.3(5) ?
    C17 C16 H16 . . 119.9 ?
    C15 C16 H16 . . 119.9 ?
    C16 C17 C18 . . 120.2(5) ?
    C16 C17 H17 . . 119.9 ?
    C18 C17 H17 . . 119.9 ?
    C13 C18 C17 . . 120.0(5) ?
    C13 C18 H18 . . 120.0 ?
    C17 C18 H18 . . 120.0 ?
    C24 C19 C20 . . 118.6(4) ?
    C24 C19 P1 . . 120.7(3) ?
    C20 C19 P1 . . 120.5(4) ?
    C21 C20 C19 . . 120.6(5) ?
    C21 C20 H20 . . 119.7 ?
    C19 C20 H20 . . 119.7 ?
    C22 C21 C20 . . 120.5(5) ?
    C22 C21 H21 . . 119.7 ?
    C20 C21 H21 . . 119.7 ?
    C21 C22 C23 . . 119.6(5) ?
    C21 C22 H22 . . 120.2 ?
    C23 C22 H22 . . 120.2 ?
    C22 C23 C24 . . 120.2(5) ?
    C22 C23 H23 . . 119.9 ?
    C24 C23 H23 . . 119.9 ?
    C19 C24 C23 . . 120.5(5) ?
    C19 C24 H24 . . 119.8 ?
    C23 C24 H24 . . 119.8 ?
    Cl2 C25 Cl4 . . 111.8(4) ?
    Cl2 C25 Cl3 . . 110.6(4) ?
    Cl4 C25 Cl3 . . 109.6(4) ?
    Cl3A C25 Cl4A . . 108.2(6) ?
    Cl3A C25 Cl2A . . 107.5(6) ?
    Cl4A C25 Cl2A . . 107.2(5) ?
    Cl2 C25 H25 . . 108.2 ?
    Cl4 C25 H25 . . 108.2 ?
    Cl3 C25 H25 . . 108.2 ?
loop_
    _geom_torsion_atom_site_label_1
    _geom_torsion_atom_site_label_2
    _geom_torsion_atom_site_label_3
    _geom_torsion_atom_site_label_4
    _geom_torsion_site_symmetry_1
    _geom_torsion_site_symmetry_2
    _geom_torsion_site_symmetry_3
    _geom_torsion_site_symmetry_4
    _geom_torsion
    _geom_torsion_publ_flag
    Pd1 S1 C1 C2 3_666 . . . 133.2(4) ?
    Pd1 S1 C1 C2 . . . . -128.0(4) ?
    Pd1 S1 C1 C6 3_666 . . . -49.3(5) ?
    Pd1 S1 C1 C6 . . . . 49.5(5) ?
    C6 C1 C2 C3 . . . . 0.0(9) ?
    S1 C1 C2 C3 . . . . 177.7(5) ?
    C1 C2 C3 C4 . . . . 0.6(12) ?
    C2 C3 C4 C5 . . . . -0.3(13) ?
    C3 C4 C5 C6 . . . . -0.7(13) ?
    C4 C5 C6 C1 . . . . 1.4(12) ?
    C2 C1 C6 C5 . . . . -1.0(10) ?
    S1 C1 C6 C5 . . . . -178.6(6) ?
    C13 P1 C7 C8 . . . . -76.2(4) ?
    C19 P1 C7 C8 . . . . 175.8(4) ?
    Pd1 P1 C7 C8 . . . . 52.4(4) ?
    C13 P1 C7 C12 . . . . 102.6(4) ?
    C19 P1 C7 C12 . . . . -5.5(4) ?
    Pd1 P1 C7 C12 . . . . -128.9(4) ?
    C12 C7 C8 C9 . . . . 0.3(8) ?
    P1 C7 C8 C9 . . . . 179.1(4) ?
    C7 C8 C9 C10 . . . . -0.4(9) ?
    C8 C9 C10 C11 . . . . 0.5(10) ?
    C9 C10 C11 C12 . . . . -0.5(10) ?
    C10 C11 C12 C7 . . . . 0.4(9) ?
    C8 C7 C12 C11 . . . . -0.3(7) ?
    P1 C7 C12 C11 . . . . -179.0(4) ?
    C7 P1 C13 C18 . . . . 7.5(4) ?
    C19 P1 C13 C18 . . . . 120.9(4) ?
    Pd1 P1 C13 C18 . . . . -117.6(4) ?
    C7 P1 C13 C14 . . . . -172.8(3) ?
    C19 P1 C13 C14 . . . . -59.4(4) ?
    Pd1 P1 C13 C14 . . . . 62.1(4) ?
    C18 C13 C14 C15 . . . . -1.3(7) ?
    P1 C13 C14 C15 . . . . 179.0(4) ?
    C13 C14 C15 C16 . . . . 0.2(7) ?
    C14 C15 C16 C17 . . . . 0.1(8) ?
    C15 C16 C17 C18 . . . . 0.6(9) ?
    C14 C13 C18 C17 . . . . 2.0(7) ?
    P1 C13 C18 C17 . . . . -178.3(4) ?
    C16 C17 C18 C13 . . . . -1.7(8) ?
    C7 P1 C19 C24 . . . . -110.5(4) ?
    C13 P1 C19 C24 . . . . 139.1(4) ?
    Pd1 P1 C19 C24 . . . . 13.4(4) ?
    C7 P1 C19 C20 . . . . 73.2(4) ?
    C13 P1 C19 C20 . . . . -37.2(4) ?
    Pd1 P1 C19 C20 . . . . -162.9(4) ?
    C24 C19 C20 C21 . . . . -0.4(8) ?
    P1 C19 C20 C21 . . . . 176.0(4) ?
    C19 C20 C21 C22 . . . . 0.9(9) ?
    C20 C21 C22 C23 . . . . -0.7(9) ?
    C21 C22 C23 C24 . . . . 0.0(9) ?
    C20 C19 C24 C23 . . . . -0.3(8) ?
    P1 C19 C24 C23 . . . . -176.7(4) ?
    C22 C23 C24 C19 . . . . 0.5(9) ?
loop_
    _geom_hbond_atom_site_label_D
    _geom_hbond_atom_site_label_H
    _geom_hbond_atom_site_label_A
    _geom_hbond_site_symmetry_A
    _geom_hbond_distance_DH
    _geom_hbond_distance_HA
    _geom_hbond_distance_DA
    _geom_hbond_angle_DHA
    C25 H25 Cl1 1_655 0.98 2.79 3.744(6) 164
    C15 H15 Cl1 4_666 0.93 2.93 3.650(5) 135
_shelx_hkl_checksum     8836
_shelx_hkl_file
;
   1   0   0    0.93    0.33   1
   2   0   0 1360.69   15.86   1
  -3   0   2    0.88    0.78  -2
   3   0   0    0.88    0.78   1
   4   0   0   59.76    2.14   1
   5   0   0    0.22    0.59   1
  -6   0   4 1200.55   15.68  -2
   6   0   0 1200.55   15.68   1
  -7   0   5   -5.60    3.04  -2
   7   0   0   -5.60    3.04   1
  -8   0   5  118.31    7.41  -2
   8   0   0  118.31    7.41   1
  -9   0   6    0.87    1.29  -2
   9   0   0    0.87    1.29   1
 -10   0   7   72.87    7.40  -2
  10   0   0   72.87    7.40   1
  11   0   0    0.10    1.67   1
 -12   0   8   22.28    3.42  -2
  12   0   0   22.28    3.42   1
   1   1   0 1742.03   17.77   1
  -2   1   1 2272.26   51.02  -2
   2   1   0 2272.26   51.02   1
  -3   1   2  193.84    2.70  -2
   3   1   0  193.84    2.70   1
  -4   1   3 1358.03   23.40  -2
   4   1   0 1358.03   23.40   1
  -5   1   3  478.61   13.96  -2
   5   1   0  478.61   13.96   1
  -6   1   4  232.87    3.23  -2
   6   1   0  232.87    3.23   1
  -7   1   5  510.92    9.65  -2
   7   1   0  510.92    9.65   1
  -8   1   5  124.50    5.38  -2
   8   1   0  124.50    5.38   1
  -9   1   6   82.74    2.21  -2
   9   1   0   82.74    2.21   1
 -10   1   7  178.14   10.44  -2
  10   1   0  178.14   10.44   1
  11   1   0   12.13    1.94   1
 -12   1   8   14.47    2.10  -2
  12   1   0   14.47    2.10   1
   0   2   0  269.61    4.16  -2
   0   2   0  269.61    4.16   1
   1   2   0   55.38    1.01   1
   2   2   0   57.54    1.10   1
  -3   2   2   43.73    1.33  -2
   3   2   0   43.73    1.33   1
  -4   2   3  276.31    8.43  -2
   4   2   0  276.31    8.43   1
  -5   2   3 1033.71   18.88  -2
   5   2   0 1033.71   18.88   1
  -6   2   4  146.96    2.42  -2
   6   2   0  146.96    2.42   1
  -7   2   5   57.88    2.64  -2
   7   2   0   57.88    2.64   1
  -8   2   5  157.10    8.02  -2
   8   2   0  157.10    8.02   1
  -9   2   6  133.49    3.09  -2
   9   2   0  133.49    3.09   1
 -10   2   7   57.03    3.88  -2
  10   2   0   57.03    3.88   1
 -11   2   7  234.80   13.01  -2
  11   2   0  234.80   13.01   1
 -12   2   8    4.74    2.24  -2
  12   2   0    4.74    2.24   1
   0   3   0    4.05    0.48  -2
   0   3   0    4.05    0.48   1
   1   3   0   50.91    0.88   1
   2   3   0 1389.10   12.52   1
  -3   3   2   86.67    1.70  -2
   3   3   0   86.67    1.70   1
  -4   3   3  448.69   12.34  -2
   4   3   0  448.69   12.34   1
   5   3   0   25.04    0.96   1
  -6   3   4  173.63    2.88  -2
   6   3   0  173.63    2.88   1
  -7   3   5  165.78    8.67  -2
   7   3   0  165.78    8.67   1
   8   3   0   63.98    2.35   1
  -9   3   6   79.80    2.71  -2
   9   3   0   79.80    2.71   1
 -10   3   7  404.51    9.96  -2
  10   3   0  404.51    9.96   1
 -11   3   7   68.69    7.58  -2
  11   3   0   68.69    7.58   1
 -12   3   8   97.35    4.40  -2
  12   3   0   97.35    4.40   1
   0   4   0 6133.05   78.85  -2
   0   4   0 6133.05   78.85   1
  -1   4   1 2523.32   56.80  -2
   1   4   0 2523.32   56.80   1
   2   4   0  249.42    2.78   1
  -3   4   2   57.92    1.44  -2
   3   4   0   57.92    1.44   1
   4   4   0    2.13    0.53   1
   5   4   0   49.41    1.46   1
  -6   4   4  458.68    5.72  -2
   6   4   0  458.68    5.72   1
  -7   4   5  198.47    6.23  -2
   7   4   0  198.47    6.23   1
  -8   4   5  373.20   12.48  -2
   8   4   0  373.20   12.48   1
  -9   4   6   61.44    2.48  -2
   9   4   0   61.44    2.48   1
 -10   4   7   30.04    3.40  -2
  10   4   0   30.04    3.40   1
 -11   4   7  152.10   10.82  -2
  11   4   0  152.10   10.82   1
 -12   4   8  106.21    4.01  -2
  12   4   0  106.21    4.01   1
   0   5   0    0.10    0.54  -2
   0   5   0    0.10    0.54   1
   1   5   0 2317.82   22.05   1
   2   5   0  179.26    2.44   1
  -3   5   2  433.02    5.33  -2
   3   5   0  433.02    5.33   1
   4   5   0   13.04    0.95   1
   5   5   0  126.95    2.46   1
  -6   5   4  128.20    2.66  -2
   6   5   0  128.20    2.66   1
  -7   5   5  524.23   15.65  -2
   7   5   0  524.23   15.65   1
  -8   5   5  122.42    6.57  -2
   8   5   0  122.42    6.57   1
  -9   5   6  180.15    4.20  -2
   9   5   0  180.15    4.20   1
 -10   5   7   89.02    4.69  -2
  10   5   0   89.02    4.69   1
  11   5   0    4.30    1.30   1
 -12   5   8   14.12    1.81  -2
  12   5   0   14.12    1.81   1
   0   6   0 4421.27   50.37  -2
   0   6   0 4421.27   50.37   1
   1   6   0 1273.73   11.18   1
   2   6   0  995.19    9.07   1
  -3   6   2  218.51    2.81  -2
   3   6   0  218.51    2.81   1
   4   6   0  144.02    2.59   1
   5   6   0  612.12    7.10   1
  -6   6   4  444.05    5.84  -2
   6   6   0  444.05    5.84   1
   7   6   0    2.41    0.87   1
   8   6   0   91.50    2.86   1
  -9   6   6   43.40    2.23  -2
   9   6   0   43.40    2.23   1
 -10   6   7   11.59    2.87  -2
  10   6   0   11.59    2.87   1
  11   6   0   45.64    2.55   1
   0   7   0   -1.08    0.61  -2
   0   7   0   -1.08    0.61   1
   1   7   0    9.56    0.73   1
   2   7   0 1367.43   12.17   1
  -3   7   2   26.05    0.99  -2
   3   7   0   26.05    0.99   1
   4   7   0 1244.33   12.44   1
   5   7   0    8.03    1.00   1
  -6   7   4  349.82    5.06  -2
   6   7   0  349.82    5.06   1
   7   7   0   34.07    1.63   1
   8   7   0   36.22    2.05   1
  -9   7   6   25.77    1.94  -2
   9   7   0   25.77    1.94   1
 -10   7   7   65.17    4.39  -2
  10   7   0   65.17    4.39   1
  11   7   0    1.26    1.33   1
   0   8   0  243.90    4.56  -2
   0   8   0  243.90    4.56   1
   1   8   0    1.18    0.52   1
   2   8   0   23.68    1.06   1
  -3   8   2  552.07    6.32  -2
   3   8   0  552.07    6.32   1
   4   8   0  101.25    2.32   1
   5   8   0   33.57    1.53   1
  -6   8   4  116.92    2.76  -2
   6   8   0  116.92    2.76   1
   7   8   0   12.11    1.30   1
   8   8   0  101.23    3.57   1
  -9   8   6  108.23    3.88  -2
   9   8   0  108.23    3.88   1
 -10   8   7   34.17    3.79  -2
  10   8   0   34.17    3.79   1
  11   8   0   44.22    3.06   1
   0   9   0    0.00    0.86  -2
   0   9   0    0.00    0.86   1
   1   9   0  128.26    2.30   1
   2   9   0    6.64    0.78   1
  -3   9   2   93.76    1.96  -2
   3   9   0   93.76    1.96   1
   4   9   0    0.07    0.69   1
   5   9   0   36.05    1.93   1
  -6   9   4   12.37    1.44  -2
   6   9   0   12.37    1.44   1
   7   9   0  344.82    6.91   1
   8   9   0   28.89    2.54   1
  -9   9   6  114.03    4.07  -2
   9   9   0  114.03    4.07   1
 -10   9   7   44.63    4.03  -2
  10   9   0   44.63    4.03   1
   0  10   0  188.55    4.27  -2
   0  10   0  188.55    4.27   1
  -1  10   1  262.51    9.18  -2
   1  10   0  262.51    9.18   1
   2  10   0  206.60    3.21   1
  -3  10   2   69.92    2.04  -2
   3  10   0   69.92    2.04   1
   4  10   0   70.58    2.70   1
   5  10   0   16.80    1.68   1
  -6  10   4   95.14    2.97  -2
   6  10   0   95.14    2.97   1
  -7  10   5   42.68    6.65  -2
   7  10   0   42.68    6.65   1
   8  10   0  168.85    4.91   1
  -9  10   6    6.51    1.67  -2
   9  10   0    6.51    1.67   1
 -10  10   7   21.18    3.60  -2
  10  10   0   21.18    3.60   1
   0  11   0    2.15    1.19  -2
   0  11   0    2.15    1.19   1
   1  11   0   82.81    2.27   1
   2  11   0  211.26    3.80   1
  -3  11   2  121.26    3.23  -2
   3  11   0  121.26    3.23   1
   4  11   0  129.72    3.39   1
   5  11   0    2.80    1.25   1
  -6  11   4   88.43    3.30  -2
   6  11   0   88.43    3.30   1
  -7  11   5  138.54   10.41  -2
   7  11   0  138.54   10.41   1
   8  11   0   60.22    3.09   1
  -9  11   6   32.55    2.53  -2
   9  11   0   32.55    2.53   1
   0  12   0    3.55    1.47  -2
   0  12   0    3.55    1.47   1
   1  12   0   31.71    1.73   1
   2  12   0   68.38    2.25   1
  -3  12   2  611.70    8.72  -2
   3  12   0  611.70    8.72   1
   4  12   0    8.02    1.39   1
   5  12   0  223.70    4.87   1
  -6  12   4    9.09    1.72  -2
   6  12   0    9.09    1.72   1
  -7  12   5    5.66    5.05  -2
   7  12   0    5.66    5.05   1
   8  12   0    3.75    1.46   1
  -9  12   6   63.58    3.83  -2
   9  12   0   63.58    3.83   1
   0  13   0    0.91    1.54  -2
   0  13   0    0.91    1.54   1
   1  13   0  129.45    3.49   1
   2  13   0  297.01    6.24   1
  -3  13   2   71.67    2.74  -2
   3  13   0   71.67    2.74   1
   4  13   0  195.63    4.57   1
   5  13   0    8.42    1.43   1
  -6  13   4   58.51    2.99  -2
   6  13   0   58.51    2.99   1
  -7  13   5   76.42    8.48  -2
   7  13   0   76.42    8.48   1
  -8  13   5   14.08    6.78  -2
   8  13   0   14.08    6.78   1
   0  14   0  162.69    5.78  -2
   0  14   0  162.69    5.78   1
   1  14   0    4.21    1.31   1
   2  14   0  175.19    4.81   1
  -3  14   2   22.09    1.98  -2
   3  14   0   22.09    1.98   1
   4  14   0   18.99    1.80   1
   5  14   0   25.91    2.16   1
  -6  14   4   23.86    2.18  -2
   6  14   0   23.86    2.18   1
  -7  14   5    2.10    5.82  -2
   7  14   0    2.10    5.82   1
   0  15   0    2.21    1.41  -2
   0  15   0    2.21    1.41   1
   1  15   0   14.38    1.83   1
   2  15   0   22.55    2.18   1
  -3  15   2   17.11    1.85  -2
   3  15   0   17.11    1.85   1
  -4  15   3   21.63    5.86  -2
   4  15   0   21.63    5.86   1
   5  15   0   17.52    2.41   1
  -6  15   4   44.49    3.34  -2
   6  15   0   44.49    3.34   1
   0  16   0   -0.19    2.18  -2
   0  16   0   -0.19    2.18   1
   1  16   0    2.51    1.21   1
   2  16   0   10.41    1.75   1
  -3  16   2   61.99    3.14  -2
   3  16   0   61.99    3.14   1
  -4  16   3   20.10    6.12  -2
   4  16   0   20.10    6.12   1
   0  17   0    3.16    2.26  -2
   0  17   0    3.16    2.26   1
   1  17   0    1.60    1.41   1
 -12   0   7   -0.73    2.32  -2
 -12   0   1   -0.73    2.32   1
 -11   0   1   62.64    4.67   1
 -10   0   6   56.65    6.57  -2
 -10   0   1   56.65    6.57   1
  -9   0   5  154.13    4.28  -2
  -9   0   1  154.13    4.28   1
  -8   0   4  149.15    8.43  -2
  -8   0   1  149.15    8.43   1
  -7   0   4  586.13   18.13  -2
  -7   0   1  586.13   18.13   1
  -6   0   3   -0.77    1.20  -2
  -6   0   1   -0.77    1.20   1
  -5   0   1  141.16    3.18   1
  -4   0   1    0.38    0.58   1
  -3   0   1  253.04    3.96  -2
  -3   0   1  253.04    3.96   1
  -2   0   1    1.10    0.38   1
  -1   0   1 6590.14   85.62   1
   1   0   1 2874.14   37.51   1
   2   0   1    2.08    0.40   1
  -3   0   3  441.72    6.08  -2
   3   0   1  441.72    6.08   1
   4   0   1    1.57    0.58   1
   5   0   1 2389.67   28.48   1
  -6   0   5    1.25    1.04  -2
   6   0   1    1.25    1.04   1
  -7   0   6  238.69    9.44  -2
   7   0   1  238.69    9.44   1
  -8   0   6   88.24    6.53  -2
   8   0   1   88.24    6.53   1
  -9   0   7  239.47    5.47  -2
   9   0   1  239.47    5.47   1
  10   0   1   -1.47    1.64   1
  11   0   1    6.49    2.33   1
 -12   0   9    0.78    2.31  -2
  12   0   1    0.78    2.31   1
 -12   1   7   28.81    2.52  -2
 -12   1   1   28.81    2.52   1
 -11   1   6  107.64    9.34  -2
 -11   1   1  107.64    9.34   1
 -10   1   6   24.79    3.89  -2
 -10   1   1   24.79    3.89   1
  -9   1   5   76.35    2.13  -2
  -9   1   1   76.35    2.13   1
  -8   1   4  224.47    7.40  -2
  -8   1   1  224.47    7.40   1
  -7   1   4  281.88    5.70  -2
  -7   1   1  281.88    5.70   1
  -6   1   3  901.05   10.18  -2
  -6   1   1  901.05   10.18   1
  -5   1   2  559.27   11.52  -2
  -5   1   1  559.27   11.52   1
  -4   1   2  125.38    3.88  -2
  -4   1   1  125.38    3.88   1
  -3   1   1  122.22    1.70  -2
  -3   1   1  122.22    1.70   1
   2   1   0 1197.74   27.99  -2
  -2   1   1 1197.74   27.99   1
  -1   1   1  445.67    4.49   1
   0   1   1 2175.14   24.58  -2
   0   1   1 2175.14   24.58   1
   1   1   1    8.80    0.39   1
  -2   1   2  218.40    4.44  -2
   2   1   1  218.40    4.44   1
  -3   1   3  773.44    6.92  -2
   3   1   1  773.44    6.92   1
  -4   1   4  359.42   10.27  -2
   4   1   1  359.42   10.27   1
  -5   1   4 1555.54   37.15  -2
   5   1   1 1555.54   37.15   1
  -6   1   5 1426.46   12.88  -2
   6   1   1 1426.46   12.88   1
  -7   1   6   25.05    2.42  -2
   7   1   1   25.05    2.42   1
  -8   1   6  351.45    9.15  -2
   8   1   1  351.45    9.15   1
  -9   1   7   56.16    1.87  -2
   9   1   1   56.16    1.87   1
  10   1   1    4.36    1.50   1
  11   1   1   54.10    3.17   1
 -12   1   9   30.87    2.75  -2
  12   1   1   30.87    2.75   1
 -12   2   7  146.33    5.99  -2
 -12   2   1  146.33    5.99   1
 -11   2   6   25.18    5.80  -2
 -11   2   1   25.18    5.80   1
 -10   2   6  304.88    7.00  -2
 -10   2   1  304.88    7.00   1
  -9   2   5   15.71    1.37  -2
  -9   2   1   15.71    1.37   1
  -8   2   4   35.90    4.75  -2
  -8   2   1   35.90    4.75   1
  -7   2   4  235.47    5.11  -2
  -7   2   1  235.47    5.11   1
  -6   2   3  890.86   10.09  -2
  -6   2   1  890.86   10.09   1
  -5   2   2  637.35   17.58  -2
  -5   2   1  637.35   17.58   1
  -4   2   2 1127.80   27.72  -2
  -4   2   1 1127.80   27.72   1
  -3   2   1  297.16    3.41  -2
  -3   2   1  297.16    3.41   1
  -2   2   1 5612.20   47.40   1
  -1   2   1    4.76    0.34   1
   0   2   1   34.59    0.67  -2
   0   2   1   34.59    0.67   1
   1   2   1   14.89    0.48   1
   2   2   1 1004.10    9.21   1
  -3   2   3 2339.45   20.62  -2
   3   2   1 2339.45   20.62   1
  -4   2   4 1205.19   20.93  -2
   4   2   1 1205.19   20.93   1
  -5   2   4  143.33    4.46  -2
   5   2   1  143.33    4.46   1
  -6   2   5  331.14    4.09  -2
   6   2   1  331.14    4.09   1
  -7   2   6  236.04    5.05  -2
   7   2   1  236.04    5.05   1
  -8   2   6   55.19    5.25  -2
   8   2   1   55.19    5.25   1
  -9   2   7   32.43    1.91  -2
   9   2   1   32.43    1.91   1
 -10   2   8  484.12   13.29  -2
  10   2   1  484.12   13.29   1
  11   2   1   11.47    1.72   1
 -12   2   9    8.62    2.03  -2
  12   2   1    8.62    2.03   1
 -12   3   7   43.98    2.44  -2
 -12   3   1   43.98    2.44   1
 -11   3   6  252.96   13.27  -2
 -11   3   1  252.96   13.27   1
 -10   3   6   45.50    3.61  -2
 -10   3   1   45.50    3.61   1
  -9   3   5  126.16    3.36  -2
  -9   3   1  126.16    3.36   1
  -8   3   4   62.78    5.42  -2
  -8   3   1   62.78    5.42   1
  -7   3   4   42.15    3.09  -2
  -7   3   1   42.15    3.09   1
  -6   3   3  251.28    3.88  -2
  -6   3   1  251.28    3.88   1
  -5   3   1  685.64    7.31   1
  -4   3   2  371.01   10.73  -2
  -4   3   1  371.01   10.73   1
  -3   3   1 2375.31   20.93  -2
  -3   3   1 2375.31   20.93   1
  -2   3   1    0.39    0.32   1
  -1   3   1    4.57    0.44   1
   0   3   1 1808.94   14.75  -2
   0   3   1 1808.94   14.75   1
  -1   3   2   90.93    3.82  -2
   1   3   1   90.93    3.82   1
   2   3   1   65.13    1.26   1
  -3   3   3  200.82    2.71  -2
   3   3   1  200.82    2.71   1
   4   3   1    1.20    0.33   1
  -5   3   4   40.44    2.36  -2
   5   3   1   40.44    2.36   1
  -6   3   5  357.83    4.71  -2
   6   3   1  357.83    4.71   1
  -7   3   6   43.85    3.52  -2
   7   3   1   43.85    3.52   1
   8   3   1   53.31    2.20   1
  -9   3   7  241.33    4.83  -2
   9   3   1  241.33    4.83   1
 -10   3   8   13.56    3.16  -2
  10   3   1   13.56    3.16   1
  11   3   1  131.07    4.26   1
 -12   3   9   41.60    3.17  -2
  12   3   1   41.60    3.17   1
 -12   4   7   47.93    2.57  -2
 -12   4   1   47.93    2.57   1
 -11   4   1    1.47    1.14   1
 -10   4   6  218.21    7.01  -2
 -10   4   1  218.21    7.01   1
  -9   4   5  133.14    3.13  -2
  -9   4   1  133.14    3.13   1
  -8   4   4  322.18   11.65  -2
  -8   4   1  322.18   11.65   1
  -7   4   4  566.57   16.82  -2
  -7   4   1  566.57   16.82   1
  -6   4   3  247.29    3.50  -2
  -6   4   1  247.29    3.50   1
  -5   4   2  129.39    5.86  -2
  -5   4   1  129.39    5.86   1
  -4   4   1  361.14    4.43   1
  -3   4   1   79.43    1.57  -2
  -3   4   1   79.43    1.57   1
  -2   4   1   37.47    0.84   1
  -1   4   1  511.18    5.25   1
   0   4   1    6.10    0.47  -2
   0   4   1    6.10    0.47   1
  -1   4   2  552.85   14.16  -2
   1   4   1  552.85   14.16   1
   2   4   1   26.64    0.73   1
  -3   4   3  100.90    1.84  -2
   3   4   1  100.90    1.84   1
   4   4   1  668.59    7.14   1
   5   4   1 1136.65   11.35   1
  -6   4   5  339.76    4.13  -2
   6   4   1  339.76    4.13   1
  -7   4   6  296.28    6.58  -2
   7   4   1  296.28    6.58   1
   8   4   1    1.07    0.97   1
  -9   4   7   72.49    2.70  -2
   9   4   1   72.49    2.70   1
 -10   4   8  145.33    5.88  -2
  10   4   1  145.33    5.88   1
 -11   4   8   88.76    8.43  -2
  11   4   1   88.76    8.43   1
 -12   4   9   51.39    2.96  -2
  12   4   1   51.39    2.96   1
 -12   5   7   39.10    2.36  -2
 -12   5   1   39.10    2.36   1
 -11   5   1    9.20    1.56   1
 -10   5   6  150.26    5.89  -2
 -10   5   1  150.26    5.89   1
  -9   5   5   39.12    2.03  -2
  -9   5   1   39.12    2.03   1
  -8   5   4  276.95   10.71  -2
  -8   5   1  276.95   10.71   1
  -7   5   4  373.78   12.57  -2
  -7   5   1  373.78   12.57   1
  -6   5   3  677.59    8.34  -2
  -6   5   1  677.59    8.34   1
  -5   5   1    5.98    0.80   1
  -4   5   1    9.83    0.84   1
  -3   5   1   77.38    1.39  -2
  -3   5   1   77.38    1.39   1
  -2   5   1 1796.23   15.15   1
  -1   5   1    2.30    0.45   1
   0   5   1 5417.19   43.17  -2
   0   5   1 5417.19   43.17   1
   1   5   1  465.43    4.66   1
   2   5   1   77.37    1.58   1
  -3   5   3  304.89    3.88  -2
   3   5   1  304.89    3.88   1
   4   5   1  247.54    3.53   1
   5   5   1   29.96    1.25   1
  -6   5   5  552.67    6.69  -2
   6   5   1  552.67    6.69   1
  -7   5   6  236.93   11.24  -2
   7   5   1  236.93   11.24   1
   8   5   1  108.33    3.09   1
  -9   5   7   11.05    1.47  -2
   9   5   1   11.05    1.47   1
 -10   5   8   33.42    3.40  -2
  10   5   1   33.42    3.40   1
  11   5   1    1.09    1.15   1
 -12   5   9   74.52    3.53  -2
  12   5   1   74.52    3.53   1
 -12   6   7   16.50    2.11  -2
 -12   6   1   16.50    2.11   1
 -11   6   1    3.46    1.37   1
 -10   6   6   62.94    5.38  -2
 -10   6   1   62.94    5.38   1
  -9   6   5   39.87    2.12  -2
  -9   6   1   39.87    2.12   1
  -8   6   4   73.15    5.45  -2
  -8   6   1   73.15    5.45   1
  -7   6   4  101.17    5.94  -2
  -7   6   1  101.17    5.94   1
  -6   6   3  408.66    5.89  -2
  -6   6   1  408.66    5.89   1
  -5   6   1   64.74    1.83   1
  -4   6   1  607.85    6.84   1
  -3   6   1  587.20    6.27  -2
  -3   6   1  587.20    6.27   1
  -2   6   1  504.21    5.14   1
  -1   6   1 1318.96   11.54   1
   0   6   1  321.38    3.61  -2
   0   6   1  321.38    3.61   1
   1   6   1 1142.58   10.19   1
   2   6   1  897.29    8.32   1
  -3   6   3  537.49    5.51  -2
   3   6   1  537.49    5.51   1
   4   6   1  372.62    4.83   1
   5   6   1  262.02    3.97   1
  -6   6   5  122.73    2.67  -2
   6   6   1  122.73    2.67   1
   7   6   1  211.70    3.78   1
   8   6   1   20.88    1.81   1
  -9   6   7   19.72    1.72  -2
   9   6   1   19.72    1.72   1
 -10   6   8   97.26    6.33  -2
  10   6   1   97.26    6.33   1
  11   6   1    1.73    1.25   1
 -11   7   1   40.50    2.92   1
 -10   7   6   27.99    3.44  -2
 -10   7   1   27.99    3.44   1
  -9   7   5   48.10    2.59  -2
  -9   7   1   48.10    2.59   1
  -8   7   1   43.61    1.86   1
  -7   7   1   -0.90    0.69   1
  -6   7   3   72.01    2.11  -2
  -6   7   1   72.01    2.11   1
  -5   7   1  687.10    8.43   1
  -4   7   1   16.76    1.12   1
  -3   7   1 1318.27   13.54  -2
  -3   7   1 1318.27   13.54   1
  -2   7   1   35.00    1.06   1
  -1   7   1  426.59    4.64   1
   0   7   1   11.65    0.72  -2
   0   7   1   11.65    0.72   1
   1   7   1  509.46    6.31   1
   2   7   1   39.05    1.17   1
  -3   7   3 1166.67   10.71  -2
   3   7   1 1166.67   10.71   1
   4   7   1  214.62    3.47   1
   5   7   1  645.61    7.59   1
  -6   7   5   62.00    1.98  -2
   6   7   1   62.00    1.98   1
  -7   7   6  108.48    5.68  -2
   7   7   1  108.48    5.68   1
   8   7   1    3.44    1.07   1
  -9   7   7   90.05    3.11  -2
   9   7   1   90.05    3.11   1
 -10   7   8   39.24    3.86  -2
  10   7   1   39.24    3.86   1
  11   7   1    9.55    1.72   1
 -11   8   1    4.75    1.52   1
 -10   8   6  123.48    5.79  -2
 -10   8   1  123.48    5.79   1
  -9   8   5  114.20    3.94  -2
  -9   8   1  114.20    3.94   1
  -8   8   1   20.16    2.12   1
  -7   8   1   51.79    2.14   1
  -6   8   3   93.57    2.79  -2
  -6   8   1   93.57    2.79   1
  -5   8   1    3.40    0.88   1
  -4   8   1  462.70    6.19   1
  -3   8   1   73.70    1.68  -2
  -3   8   1   73.70    1.68   1
  -2   8   1  396.42    4.56   1
  -1   8   1   80.64    1.69   1
   0   8   1    0.68    0.58  -2
   0   8   1    0.68    0.58   1
   1   8   1    1.82    0.53   1
   2   8   1  739.01    7.43   1
  -3   8   3  567.83    6.08  -2
   3   8   1  567.83    6.08   1
   4   8   1  224.63    3.67   1
   5   8   1   27.47    1.52   1
  -6   8   5   52.40    1.89  -2
   6   8   1   52.40    1.89   1
  -7   8   6  105.31    8.42  -2
   7   8   1  105.31    8.42   1
   8   8   1   68.33    3.01   1
  -9   8   7   93.90    3.69  -2
   9   8   1   93.90    3.69   1
 -10   8   8   92.24    5.11  -2
  10   8   1   92.24    5.11   1
  11   8   1   15.99    2.14   1
 -11   9   1    3.14    5.41   1
 -10   9   6   72.97    6.22  -2
 -10   9   1   72.97    6.22   1
  -9   9   5   67.11    3.27  -2
  -9   9   1   67.11    3.27   1
  -8   9   1  327.22    6.92   1
  -7   9   1   49.62    2.22   1
  -6   9   3   92.80    3.11  -2
  -6   9   1   92.80    3.11   1
  -5   9   1   28.29    1.82   1
  -4   9   1   20.85    1.62   1
  -3   9   1  102.20    2.35  -2
  -3   9   1  102.20    2.35   1
  -2   9   1  102.98    2.03   1
  -1   9   1    2.01    0.61   1
   0   9   1  132.92    2.33  -2
   0   9   1  132.92    2.33   1
   1   9   1   22.38    1.09   1
   2   9   1  136.69    2.43   1
  -3   9   3  106.99    2.27  -2
   3   9   1  106.99    2.27   1
   4   9   1   58.62    1.88   1
   5   9   1   36.10    1.65   1
  -6   9   5  255.41    4.86  -2
   6   9   1  255.41    4.86   1
  -7   9   6    5.97    4.65  -2
   7   9   1    5.97    4.65   1
   8   9   1  196.24    5.24   1
  -9   9   7   52.64    2.89  -2
   9   9   1   52.64    2.89   1
 -10   9   8    3.81    3.01  -2
  10   9   1    3.81    3.01   1
 -10  10   6   59.78    4.45  -2
 -10  10   1   59.78    4.45   1
  -9  10   5  177.20    5.87  -2
  -9  10   1  177.20    5.87   1
  -8  10   1   21.12    2.24   1
  -7  10   1  142.83    3.74   1
  -6  10   3    4.66    1.33  -2
  -6  10   1    4.66    1.33   1
  -5  10   1   56.90    2.28   1
  -4  10   1    1.19    0.90   1
  -3  10   1  126.66    2.79  -2
  -3  10   1  126.66    2.79   1
  -2  10   1  119.84    2.65   1
   1  10   0  198.05    7.27  -2
  -1  10   1  198.05    7.27   1
   0  10   1  176.84    2.91  -2
   0  10   1  176.84    2.91   1
  -1  10   2  200.40    8.09  -2
   1  10   1  200.40    8.09   1
   2  10   1  101.59    2.20   1
  -3  10   3   51.44    1.95  -2
   3  10   1   51.44    1.95   1
   4  10   1   38.38    1.93   1
   5  10   1  271.84    5.09   1
  -6  10   5   58.59    2.80  -2
   6  10   1   58.59    2.80   1
  -7  10   6  139.88   10.06  -2
   7  10   1  139.88   10.06   1
   8  10   1   22.60    2.31   1
  -9  10   7   26.70    2.35  -2
   9  10   1   26.70    2.35   1
 -10  10   8   37.10    3.88  -2
  10  10   1   37.10    3.88   1
  -9  11   5   68.15    3.78  -2
  -9  11   1   68.15    3.78   1
  -8  11   1  151.59    4.72   1
  -7  11   1    7.28    1.78   1
  -6  11   3   10.68    1.44  -2
  -6  11   1   10.68    1.44   1
  -5  11   1   43.16    2.12   1
  -4  11   1   35.26    2.07   1
  -3  11   1  332.51    5.68  -2
  -3  11   1  332.51    5.68   1
  -2  11   1  238.95    4.10   1
  -1  11   1   11.31    1.21   1
   0  11   1   97.33    2.21  -2
   0  11   1   97.33    2.21   1
  -1  11   2  260.90    9.84  -2
   1  11   1  260.90    9.84   1
   2  11   1   83.98    2.34   1
  -3  11   3  286.87    5.17  -2
   3  11   1  286.87    5.17   1
   4  11   1    0.57    1.04   1
   5  11   1   10.59    1.42   1
  -6  11   5   17.99    1.94  -2
   6  11   1   17.99    1.94   1
  -7  11   6   71.20    7.77  -2
   7  11   1   71.20    7.77   1
   8  11   1   81.22    3.51   1
  -9  11   7   70.40    3.45  -2
   9  11   1   70.40    3.45   1
  -9  12   5    5.62    2.01  -2
  -9  12   1    5.62    2.01   1
  -8  12   1    4.63    1.48   1
  -7  12   4   40.22    6.86  -2
  -7  12   1   40.22    6.86   1
  -6  12   3  137.20    3.86  -2
  -6  12   1  137.20    3.86   1
  -5  12   1   28.72    2.14   1
  -4  12   1  516.59    7.94   1
  -3  12   1   35.72    1.99  -2
  -3  12   1   35.72    1.99   1
  -2  12   1  196.52    3.82   1
  -1  12   1   -0.86    0.78   1
   0  12   1   20.91    1.52  -2
   0  12   1   20.91    1.52   1
   1  12   1   24.39    1.81   1
   2  12   1  662.08    9.87   1
  -3  12   3    3.76    1.28  -2
   3  12   1    3.76    1.28   1
   4  12   1  193.21    4.40   1
   5  12   1   29.67    2.38   1
  -6  12   5  101.71    4.31  -2
   6  12   1  101.71    4.31   1
  -7  12   6   55.41    7.53  -2
   7  12   1   55.41    7.53   1
   8  12   1   49.34    3.25   1
  -8  13   1   65.34    3.35   1
  -7  13   4    2.33    5.57  -2
  -7  13   1    2.33    5.57   1
  -6  13   3   38.92    2.15  -2
  -6  13   1   38.92    2.15   1
  -5  13   1   56.36    2.47   1
  -4  13   1    8.98    1.51   1
  -3  13   1  544.09    8.27  -2
  -3  13   1  544.09    8.27   1
  -2  13   1  106.84    3.52   1
  -1  13   1   27.64    2.06   1
   0  13   1  224.97    4.66  -2
   0  13   1  224.97    4.66   1
   1  13   1  174.32    4.08   1
   2  13   1   51.79    2.67   1
  -3  13   3  420.15    7.00  -2
   3  13   1  420.15    7.00   1
   4  13   1    1.22    1.08   1
   5  13   1   28.39    2.41   1
  -6  13   5   47.80    2.86  -2
   6  13   1   47.80    2.86   1
  -7  13   6   12.23    5.45  -2
   7  13   1   12.23    5.45   1
  -8  13   6   37.87    7.81  -2
   8  13   1   37.87    7.81   1
  -7  14   4   44.76    7.80  -2
  -7  14   1   44.76    7.80   1
  -6  14   3    5.43    1.61  -2
  -6  14   1    5.43    1.61   1
  -5  14   1   27.10    2.23   1
  -4  14   1    4.45    1.22   1
  -3  14   1  140.74    4.34  -2
  -3  14   1  140.74    4.34   1
  -2  14   1    7.04    1.46   1
  -1  14   1  127.07    3.58   1
   0  14   1    3.63    1.23  -2
   0  14   1    3.63    1.23   1
   1  14   1  213.98    5.33   1
   2  14   1   18.20    2.01   1
  -3  14   3   83.84    3.35  -2
   3  14   1   83.84    3.35   1
  -4  14   4   52.33    7.13  -2
   4  14   1   52.33    7.13   1
   5  14   1   52.85    2.97   1
  -6  14   5    7.14    1.75  -2
   6  14   1    7.14    1.75   1
  -7  14   6   86.82    9.46  -2
   7  14   1   86.82    9.46   1
  -6  15   3   23.10    2.19  -2
  -6  15   1   23.10    2.19   1
  -5  15   1   29.32    3.07   1
  -4  15   1    4.33    1.35   1
  -3  15   1   23.07    2.01  -2
  -3  15   1   23.07    2.01   1
  -2  15   1   35.49    2.55   1
  -1  15   1    2.23    1.20   1
   0  15   1    3.11    1.21  -2
   0  15   1    3.11    1.21   1
   1  15   1   13.56    1.76   1
   2  15   1   26.91    2.40   1
  -3  15   3   26.18    2.07  -2
   3  15   1   26.18    2.07   1
  -4  15   4   27.40    6.16  -2
   4  15   1   27.40    6.16   1
  -5  15   4   29.98    6.73  -2
   5  15   1   29.98    6.73   1
  -6  15   5   40.87    3.82  -2
   6  15   1   40.87    3.82   1
  -4  16   2   43.57    7.29  -2
  -4  16   1   43.57    7.29   1
  -3  16   1    7.38    1.65  -2
  -3  16   1    7.38    1.65   1
  -2  16   1    3.36    1.34   1
  -1  16   1    3.46    1.28   1
   0  16   1    0.31    1.32  -2
   0  16   1    0.31    1.32   1
   1  16   1    1.63    1.19   1
   2  16   1   44.44    3.34   1
  -3  16   3    2.54    1.52  -2
   3  16   1    2.54    1.52   1
  -4  16   4   19.20    6.08  -2
   4  16   1   19.20    6.08   1
   1  17   0   11.10    5.51  -2
  -1  17   1   11.10    5.51   1
   0  17   1    7.87    1.85  -2
   0  17   1    7.87    1.85   1
  -1  17   2   33.22    6.58  -2
   1  17   1   33.22    6.58   1
 -12   0   6   13.98    2.98  -2
 -12   0   2   13.98    2.98   1
 -11   0   5    0.58    5.21  -2
 -11   0   2    0.58    5.21   1
 -10   0   5  111.26    8.80  -2
 -10   0   2  111.26    8.80   1
  -9   0   4   -0.62    1.42  -2
  -9   0   2   -0.62    1.42   1
  -8   0   3  417.28   15.50  -2
  -8   0   2  417.28   15.50   1
  -7   0   3  388.45   13.76  -2
  -7   0   2  388.45   13.76   1
  -6   0   2  926.65   12.70  -2
  -6   0   2  926.65   12.70   1
  -5   0   2    0.40    0.67   1
  -4   0   2  349.03    5.40   1
   3   0   0    0.08    0.64  -2
  -3   0   2    0.08    0.64   1
  -2   0   2 1896.74   21.80   1
  -1   0   2    6.77    0.51   1
   0   0   2 6920.47  109.46  -2
   0   0   2 6920.47  109.46   1
   1   0   2    0.38    0.30   1
   2   0   2 1889.77   21.89   1
  -3   0   4    0.81    0.57  -2
   3   0   2    0.81    0.57   1
   4   0   2 1994.14   23.77   1
   5   0   2   -0.69    0.63   1
  -6   0   6  243.01    5.31  -2
   6   0   2  243.01    5.31   1
  -7   0   7   -2.14    3.02  -2
   7   0   2   -2.14    3.02   1
  -8   0   7  133.10    7.33  -2
   8   0   2  133.10    7.33   1
  -9   0   8   -0.11    1.48  -2
   9   0   2   -0.11    1.48   1
  10   0   2    6.16    2.49   1
  11   0   2    3.71    2.24   1
 -12   0  10   12.01    3.11  -2
  12   0   2   12.01    3.11   1
 -12   1   6   46.36    2.94  -2
 -12   1   2   46.36    2.94   1
 -11   1   5    9.46    3.79  -2
 -11   1   2    9.46    3.79   1
 -10   1   5   48.95    4.63  -2
 -10   1   2   48.95    4.63   1
  -9   1   4   13.91    1.21  -2
  -9   1   2   13.91    1.21   1
  -8   1   3  289.96   12.25  -2
  -8   1   2  289.96   12.25   1
  -7   1   3  713.72   10.77  -2
  -7   1   2  713.72   10.77   1
  -6   1   2 2142.66   18.49  -2
  -6   1   2 2142.66   18.49   1
  -5   1   1  219.85    5.95  -2
  -5   1   2  219.85    5.95   1
  -4   1   1  205.43    5.30  -2
  -4   1   2  205.43    5.30   1
   3   1   0  125.01    1.74  -2
  -3   1   2  125.01    1.74   1
  -2   1   2  621.80    5.50   1
   1   1   1 1441.00   32.97  -2
  -1   1   2 1441.00   32.97   1
   0   1   2  961.19    7.95  -2
   0   1   2  961.19    7.95   1
   1   1   2  254.41    2.74   1
  -2   1   3 4046.76   91.65  -2
   2   1   2 4046.76   91.65   1
  -3   1   4  723.82    6.59  -2
   3   1   2  723.82    6.59   1
  -4   1   5 3563.94   79.61  -2
   4   1   2 3563.94   79.61   1
  -5   1   5  823.66   20.74  -2
   5   1   2  823.66   20.74   1
  -6   1   6   50.67    1.43  -2
   6   1   2   50.67    1.43   1
  -7   1   7  218.72    5.46  -2
   7   1   2  218.72    5.46   1
  -8   1   7   28.78    3.35  -2
   8   1   2   28.78    3.35   1
  -9   1   8   42.12    2.20  -2
   9   1   2   42.12    2.20   1
  10   1   2   94.46    3.78   1
  11   1   2   37.97    3.34   1
 -12   1  10   12.79    2.19  -2
  12   1   2   12.79    2.19   1
 -12   2   6   15.11    2.18  -2
 -12   2   2   15.11    2.18   1
 -11   2   5  146.20   10.13  -2
 -11   2   2  146.20   10.13   1
 -10   2   5   16.52    2.45  -2
 -10   2   2   16.52    2.45   1
  -9   2   4  124.03    2.99  -2
  -9   2   2  124.03    2.99   1
  -8   2   3   22.75    4.45  -2
  -8   2   2   22.75    4.45   1
  -7   2   3  210.23    4.85  -2
  -7   2   2  210.23    4.85   1
  -6   2   2  289.33    3.77  -2
  -6   2   2  289.33    3.77   1
  -5   2   1 1638.18   40.04  -2
  -5   2   2 1638.18   40.04   1
  -4   2   1  444.55   12.88  -2
  -4   2   2  444.55   12.88   1
   3   2   0  111.51    1.73  -2
  -3   2   2  111.51    1.73   1
   2   2   1  356.02    9.98  -2
  -2   2   2  356.02    9.98   1
  -1   2   2  105.14    1.45   1
   0   2   2  109.48    1.33  -2
   0   2   2  109.48    1.33   1
   1   2   2  201.94    2.38   1
   2   2   2   31.18    0.99   1
  -3   2   4 2848.62   23.22  -2
   3   2   2 2848.62   23.22   1
  -4   2   5  772.20   13.92  -2
   4   2   2  772.20   13.92   1
  -5   2   5  433.70    9.22  -2
   5   2   2  433.70    9.22   1
  -6   2   6   85.41    1.83  -2
   6   2   2   85.41    1.83   1
  -7   2   7   19.87    1.93  -2
   7   2   2   19.87    1.93   1
  -8   2   7  170.82    7.95  -2
   8   2   2  170.82    7.95   1
  -9   2   8  545.69    8.05  -2
   9   2   2  545.69    8.05   1
 -10   2   9   62.93    7.02  -2
  10   2   2   62.93    7.02   1
  11   2   2   59.47    2.91   1
 -12   2  10    9.81    1.99  -2
  12   2   2    9.81    1.99   1
 -12   3   6  260.28    5.63  -2
 -12   3   2  260.28    5.63   1
 -11   3   5   43.98    6.68  -2
 -11   3   2   43.98    6.68   1
 -10   3   5  194.30    6.46  -2
 -10   3   2  194.30    6.46   1
  -9   3   4   65.57    2.29  -2
  -9   3   2   65.57    2.29   1
  -8   3   3   79.90    6.24  -2
  -8   3   2   79.90    6.24   1
  -7   3   3  240.58    7.12  -2
  -7   3   2  240.58    7.12   1
  -6   3   2  820.80    8.74  -2
  -6   3   2  820.80    8.74   1
  -5   3   2   61.50    1.54   1
  -4   3   1  623.34   16.83  -2
  -4   3   2  623.34   16.83   1
   3   3   0  236.74    2.74  -2
  -3   3   2  236.74    2.74   1
  -2   3   2 1024.44    9.54   1
  -1   3   2  245.28    2.86   1
   0   3   2 2052.77   16.72  -2
   0   3   2 2052.77   16.72   1
  -1   3   3  677.65   17.26  -2
   1   3   2  677.65   17.26   1
   2   3   2 1299.88   11.07   1
  -3   3   4  749.73    6.90  -2
   3   3   2  749.73    6.90   1
  -4   3   5  895.97   24.57  -2
   4   3   2  895.97   24.57   1
  -5   3   5  218.53    9.25  -2
   5   3   2  218.53    9.25   1
  -6   3   6  253.53    3.40  -2
   6   3   2  253.53    3.40   1
  -7   3   7  118.94    5.21  -2
   7   3   2  118.94    5.21   1
   8   3   2  128.34    3.33   1
  -9   3   8   39.49    2.11  -2
   9   3   2   39.49    2.11   1
 -10   3   9  539.06   12.12  -2
  10   3   2  539.06   12.12   1
  11   3   2   49.15    2.93   1
 -12   3  10   18.74    2.88  -2
  12   3   2   18.74    2.88   1
 -12   4   6   51.60    2.56  -2
 -12   4   2   51.60    2.56   1
 -11   4   2   55.79    2.61   1
 -10   4   5   66.84    4.11  -2
 -10   4   2   66.84    4.11   1
  -9   4   4   49.18    1.98  -2
  -9   4   2   49.18    1.98   1
  -8   4   3  590.82   18.18  -2
  -8   4   2  590.82   18.18   1
  -7   4   3  530.28   16.26  -2
  -7   4   2  530.28   16.26   1
  -6   4   2  257.51    3.46  -2
  -6   4   2  257.51    3.46   1
  -5   4   1   94.65    5.17  -2
  -5   4   2   94.65    5.17   1
  -4   4   1  129.60    5.71  -2
  -4   4   2  129.60    5.71   1
   3   4   0  151.83    2.17  -2
  -3   4   2  151.83    2.17   1
  -2   4   2  155.88    2.26   1
  -1   4   2   39.22    1.04   1
   0   4   2 2019.41   16.64  -2
   0   4   2 2019.41   16.64   1
  -1   4   3  633.53   16.59  -2
   1   4   2  633.53   16.59   1
   2   4   2    1.06    0.34   1
  -3   4   4  999.05    9.72  -2
   3   4   2  999.05    9.72   1
   4   4   2 1470.20   13.94   1
   5   4   2  698.58    7.66   1
  -6   4   6  483.38    5.39  -2
   6   4   2  483.38    5.39   1
  -7   4   7    6.00    2.47  -2
   7   4   2    6.00    2.47   1
   8   4   2   84.61    2.75   1
  -9   4   8   88.65    2.98  -2
   9   4   2   88.65    2.98   1
 -10   4   9   84.94    4.82  -2
  10   4   2   84.94    4.82   1
  11   4   2   94.50    3.77   1
 -12   4  10   74.76    3.89  -2
  12   4   2   74.76    3.89   1
 -12   5   6   10.45    1.87  -2
 -12   5   2   10.45    1.87   1
 -11   5   2   15.82    1.76   1
 -10   5   5   38.63    3.44  -2
 -10   5   2   38.63    3.44   1
  -9   5   4  115.69    2.92  -2
  -9   5   2  115.69    2.92   1
  -8   5   3  489.92   16.13  -2
  -8   5   2  489.92   16.13   1
  -7   5   3  401.50   13.60  -2
  -7   5   2  401.50   13.60   1
  -6   5   2    2.53    0.88  -2
  -6   5   2    2.53    0.88   1
  -5   5   1   12.09    2.96  -2
  -5   5   2   12.09    2.96   1
  -4   5   2   26.58    0.89   1
   3   5   0  240.99    3.10  -2
  -3   5   2  240.99    3.10   1
  -2   5   2  397.02    4.59   1
  -1   5   2 2800.64   24.64   1
   0   5   2  614.38    5.84  -2
   0   5   2  614.38    5.84   1
   1   5   2  212.20    2.64   1
   2   5   2  333.02    3.71   1
  -3   5   4  624.81    6.12  -2
   3   5   2  624.81    6.12   1
   4   5   2   58.39    1.57   1
   5   5   2  800.89    8.68   1
  -6   5   6  592.32    7.06  -2
   6   5   2  592.32    7.06   1
  -7   5   7  130.39    5.90  -2
   7   5   2  130.39    5.90   1
   8   5   2    7.30    1.30   1
  -9   5   8   49.31    2.30  -2
   9   5   2   49.31    2.30   1
 -10   5   9   45.37    3.80  -2
  10   5   2   45.37    3.80   1
  11   5   2   24.20    2.49   1
 -12   6   6    8.52    1.90  -2
 -12   6   2    8.52    1.90   1
 -11   6   2   27.80    2.57   1
 -10   6   5   41.42    4.60  -2
 -10   6   2   41.42    4.60   1
  -9   6   4    6.07    1.16  -2
  -9   6   2    6.07    1.16   1
  -8   6   3   79.69    5.98  -2
  -8   6   2   79.69    5.98   1
  -7   6   3   84.66    5.78  -2
  -7   6   2   84.66    5.78   1
  -6   6   2  183.80    3.35  -2
  -6   6   2  183.80    3.35   1
  -5   6   2  689.08    7.76   1
  -4   6   2   82.31    1.59   1
   3   6   0  105.65    1.76  -2
  -3   6   2  105.65    1.76   1
  -2   6   2  889.20    8.99   1
  -1   6   2   20.43    0.79   1
   0   6   2 1149.54   10.24  -2
   0   6   2 1149.54   10.24   1
   1   6   2 1803.56   15.42   1
   2   6   2    5.18    0.57   1
  -3   6   4 1110.34   10.15  -2
   3   6   2 1110.34   10.15   1
   4   6   2   20.83    1.17   1
   5   6   2   20.39    1.23   1
  -6   6   6  126.42    2.69  -2
   6   6   2  126.42    2.69   1
  -7   6   7   17.97    3.23  -2
   7   6   2   17.97    3.23   1
   8   6   2   15.30    1.58   1
  -9   6   8   85.25    3.01  -2
   9   6   2   85.25    3.01   1
 -10   6   9   17.79    3.17  -2
  10   6   2   17.79    3.17   1
  11   6   2    4.94    1.49   1
 -11   7   2   13.00    1.97   1
 -10   7   5   34.16    3.57  -2
 -10   7   2   34.16    3.57   1
  -9   7   4    2.03    1.32  -2
  -9   7   2    2.03    1.32   1
  -8   7   3    3.79    3.43  -2
  -8   7   2    3.79    3.43   1
  -7   7   3   75.79    5.68  -2
  -7   7   2   75.79    5.68   1
  -6   7   2  762.91    9.35  -2
  -6   7   2  762.91    9.35   1
  -5   7   2  123.78    2.60   1
  -4   7   2  879.23    9.06   1
   3   7   0   11.56    0.95  -2
  -3   7   2   11.56    0.95   1
  -2   7   2  472.00    5.62   1
  -1   7   2   59.31    1.33   1
   0   7   2  296.35    3.58  -2
   0   7   2  296.35    3.58   1
   1   7   2    5.92    0.67   1
   2   7   2 1847.91   16.04   1
  -3   7   4  181.72    2.67  -2
   3   7   2  181.72    2.67   1
   4   7   2  424.83    5.46   1
   5   7   2   28.60    1.43   1
  -6   7   6  229.39    3.90  -2
   6   7   2  229.39    3.90   1
  -7   7   7  192.53    7.61  -2
   7   7   2  192.53    7.61   1
   8   7   2   53.63    2.36   1
  -9   7   8   45.65    2.40  -2
   9   7   2   45.65    2.40   1
 -10   7   9   86.29    4.86  -2
  10   7   2   86.29    4.86   1
 -11   7   9    8.52    5.09  -2
  11   7   2    8.52    5.09   1
 -11   8   2   45.19    3.08   1
 -10   8   5   83.93    6.25  -2
 -10   8   2   83.93    6.25   1
  -9   8   4   65.51    3.04  -2
  -9   8   2   65.51    3.04   1
  -8   8   3  144.35    8.10  -2
  -8   8   2  144.35    8.10   1
  -7   8   3   23.43    3.86  -2
  -7   8   2   23.43    3.86   1
  -6   8   2    3.36    1.35  -2
  -6   8   2    3.36    1.35   1
  -5   8   2  328.69    5.44   1
  -4   8   1  453.96   12.36  -2
  -4   8   2  453.96   12.36   1
   3   8   0  655.89    7.47  -2
  -3   8   2  655.89    7.47   1
  -2   8   2  260.72    3.87   1
  -1   8   2   20.52    0.98   1
   0   8   2  431.19    4.86  -2
   0   8   2  431.19    4.86   1
   1   8   2  161.69    2.57   1
   2   8   2  305.25    4.27   1
  -3   8   4  422.65    4.93  -2
   3   8   2  422.65    4.93   1
   4   8   2   25.68    1.38   1
   5   8   2   24.61    1.48   1
  -6   8   6  136.15    3.43  -2
   6   8   2  136.15    3.43   1
  -7   8   7  104.09    5.70  -2
   7   8   2  104.09    5.70   1
   8   8   2  155.95    4.07   1
  -9   8   8  157.89    4.78  -2
   9   8   2  157.89    4.78   1
 -10   8   9    1.87    2.94  -2
  10   8   2    1.87    2.94   1
 -11   9   2    6.47    1.69   1
 -10   9   5  106.72    7.11  -2
 -10   9   2  106.72    7.11   1
  -9   9   4  219.27    6.32  -2
  -9   9   2  219.27    6.32   1
  -8   9   2    3.50    1.16   1
  -7   9   2  139.42    3.62   1
  -6   9   2    6.98    1.44  -2
  -6   9   2    6.98    1.44   1
  -5   9   2   42.02    2.00   1
  -4   9   2  109.04    2.90   1
   3   9   0  185.66    3.53  -2
  -3   9   2  185.66    3.53   1
  -2   9   2   25.83    1.44   1
  -1   9   2  108.46    2.08   1
   0   9   2   52.53    1.47  -2
   0   9   2   52.53    1.47   1
   1   9   2   44.98    1.52   1
   2   9   2  254.35    3.58   1
  -3   9   4   22.89    1.12  -2
   3   9   2   22.89    1.12   1
   4   9   2    7.50    1.03   1
   5   9   2  140.40    3.05   1
  -6   9   6   27.17    1.79  -2
   6   9   2   27.17    1.79   1
  -7   9   7  278.11   13.80  -2
   7   9   2  278.11   13.80   1
   8   9   2   71.62    3.21   1
  -9   9   8   33.30    2.46  -2
   9   9   2   33.30    2.46   1
 -10   9   9   31.71    3.89  -2
  10   9   2   31.71    3.89   1
 -10  10   5   77.09    6.55  -2
 -10  10   2   77.09    6.55   1
  -9  10   4   36.38    2.90  -2
  -9  10   2   36.38    2.90   1
  -8  10   2  176.63    5.01   1
  -7  10   2   21.77    2.08   1
  -6  10   2   33.21    1.87  -2
  -6  10   2   33.21    1.87   1
  -5  10   2   11.50    1.48   1
  -4  10   2   27.27    2.05   1
   3  10   0   26.94    1.53  -2
  -3  10   2   26.94    1.53   1
  -2  10   2  229.62    3.88   1
  -1  10   2    5.11    0.92   1
   0  10   2  231.60    3.69  -2
   0  10   2  231.60    3.69   1
   1  10   2   74.49    1.86   1
   2  10   2   20.26    1.37   1
  -3  10   4   24.26    1.40  -2
   3  10   2   24.26    1.40   1
   4  10   2  106.12    2.65   1
   5  10   2   78.97    2.67   1
  -6  10   6  224.57    5.40  -2
   6  10   2  224.57    5.40   1
  -7  10   7   24.13    5.95  -2
   7  10   2   24.13    5.95   1
   8  10   2   64.07    3.08   1
  -9  10   8   29.95    2.49  -2
   9  10   2   29.95    2.49   1
 -10  10   9    2.54    3.66  -2
  10  10   2    2.54    3.66   1
 -10  11   2   52.59    9.75   1
  -9  11   4  104.33    4.64  -2
  -9  11   2  104.33    4.64   1
  -8  11   2   40.77    2.94   1
  -7  11   2   12.63    1.63   1
  -6  11   2   39.18    2.11  -2
  -6  11   2   39.18    2.11   1
  -5  11   2   14.77    1.61   1
  -4  11   2  125.80    3.37   1
   3  11   0  220.07    4.45  -2
  -3  11   2  220.07    4.45   1
  -2  11   2  119.09    2.81   1
  -1  11   2   46.92    1.81   1
   0  11   2   82.39    2.28  -2
   0  11   2   82.39    2.28   1
  -1  11   3  124.10    7.20  -2
   1  11   2  124.10    7.20   1
   2  11   2  360.96    4.84   1
  -3  11   4   85.28    3.03  -2
   3  11   2   85.28    3.03   1
   4  11   2   41.27    2.00   1
   5  11   2   10.17    1.66   1
  -6  11   6   90.21    3.49  -2
   6  11   2   90.21    3.49   1
  -7  11   7  165.71    8.03  -2
   7  11   2  165.71    8.03   1
   8  11   2  105.52    4.05   1
  -9  11   8    8.28    1.74  -2
   9  11   2    8.28    1.74   1
  -9  12   4   16.73    2.17  -2
  -9  12   2   16.73    2.17   1
  -8  12   2    3.09    1.37   1
  -7  12   3   14.96    5.59  -2
  -7  12   2   14.96    5.59   1
  -6  12   2   21.73    1.81  -2
  -6  12   2   21.73    1.81   1
  -5  12   2  425.10    7.13   1
  -4  12   2   22.31    1.95   1
   3  12   0  467.92    7.28  -2
  -3  12   2  467.92    7.28   1
  -2  12   2    2.67    0.99   1
  -1  12   2    0.40    0.82   1
   0  12   2    4.77    1.05  -2
   0  12   2    4.77    1.05   1
   1  12   2  376.50    6.20   1
   2  12   2    0.32    1.00   1
  -3  12   4  401.99    6.59  -2
   3  12   2  401.99    6.59   1
   4  12   2   16.42    1.91   1
   5  12   2   51.90    2.75   1
  -6  12   6   18.11    1.92  -2
   6  12   2   18.11    1.92   1
  -7  12   7   45.72    5.10  -2
   7  12   2   45.72    5.10   1
  -8  12   7   29.84    7.30  -2
   8  12   2   29.84    7.30   1
  -8  13   2    2.69    1.45   1
  -7  13   3   38.93    6.87  -2
  -7  13   2   38.93    6.87   1
  -6  13   2   26.29    1.94  -2
  -6  13   2   26.29    1.94   1
  -5  13   2    5.54    1.20   1
  -4  13   2  283.51    6.20   1
   3  13   0  130.86    3.66  -2
  -3  13   2  130.86    3.66   1
  -2  13   2   76.14    2.77   1
  -1  13   2  197.80    4.37   1
   0  13   2   64.47    2.51  -2
   0  13   2   64.47    2.51   1
   1  13   2   86.55    2.92   1
   2  13   2  503.54    8.79   1
  -3  13   4   69.84    3.02  -2
   3  13   2   69.84    3.02   1
  -4  13   5   68.17    7.99  -2
   4  13   2   68.17    7.99   1
   5  13   2   15.09    1.98   1
  -6  13   6   84.68    4.23  -2
   6  13   2   84.68    4.23   1
  -7  13   7  100.31    9.81  -2
   7  13   2  100.31    9.81   1
   8  13   2   41.30    8.37   1
  -7  14   3    5.54    5.49  -2
  -7  14   2    5.54    5.49   1
  -6  14   2    4.21    1.34  -2
  -6  14   2    4.21    1.34   1
  -5  14   2    1.88    1.11   1
  -4  14   2   18.27    1.79   1
   3  14   0   22.71    1.80  -2
  -3  14   2   22.71    1.80   1
  -2  14   2  212.46    5.32   1
  -1  14   2    0.53    1.05   1
   0  14   2  251.66    5.17  -2
   0  14   2  251.66    5.17   1
   1  14   2   15.20    1.83   1
   2  14   2   29.46    2.44   1
  -3  14   4    1.81    1.27  -2
   3  14   2    1.81    1.27   1
  -4  14   5   40.91    6.68  -2
   4  14   2   40.91    6.68   1
   5  14   2    8.33    1.91   1
  -6  14   6  129.16    4.55  -2
   6  14   2  129.16    4.55   1
   7  14   2    8.22    3.23   1
  -6  15   2   38.26    2.68  -2
  -6  15   2   38.26    2.68   1
  -5  15   2   16.77    1.91   1
  -4  15   2    8.62    1.62   1
   3  15   0   33.60    2.34  -2
  -3  15   2   33.60    2.34   1
  -2  15   2    0.29    1.05   1
  -1  15   2    6.94    1.40   1
   0  15   2    1.57    1.26  -2
   0  15   2    1.57    1.26   1
  -1  15   3   23.59    5.83  -2
   1  15   2   23.59    5.83   1
   2  15   2   40.55    2.64   1
  -3  15   4   20.62    1.95  -2
   3  15   2   20.62    1.95   1
  -4  15   5   28.13    6.52  -2
   4  15   2   28.13    6.52   1
  -5  15   5   42.46    7.88  -2
   5  15   2   42.46    7.88   1
  -4  16   2   -0.62    1.16   1
   3  16   0   41.65    2.65  -2
  -3  16   2   41.65    2.65   1
  -2  16   2    3.54    1.38   1
  -1  16   2    2.16    1.21   1
   0  16   2    1.66    1.42  -2
   0  16   2    1.66    1.42   1
  -1  16   3   31.44    6.34  -2
   1  16   2   31.44    6.34   1
  -2  16   3   23.57    6.28  -2
   2  16   2   23.57    6.28   1
  -3  16   4   23.87    2.12  -2
   3  16   2   23.87    2.12   1
  -4  16   5    1.47    5.23  -2
   4  16   2    1.47    5.23   1
   1  17   1   18.49    5.90  -2
  -1  17   2   18.49    5.90   1
   0  17   2    8.70    1.92  -2
   0  17   2    8.70    1.92   1
   1  17   2    3.26    2.50   1
 -13   0   3   16.53    3.29   1
 -12   0   5   -0.26    2.03  -2
 -12   0   3   -0.26    2.03   1
 -11   0   4   40.70    6.51  -2
 -11   0   3   40.70    6.51   1
 -10   0   4   34.15    6.14  -2
 -10   0   3   34.15    6.14   1
  -9   0   3   49.81    3.99  -2
  -9   0   3   49.81    3.99   1
  -8   0   2  135.45    8.75  -2
  -8   0   3  135.45    8.75   1
  -7   0   2 1091.76   30.31  -2
  -7   0   3 1091.76   30.31   1
  -6   0   1   -0.62    1.01  -2
  -6   0   3   -0.62    1.01   1
  -5   0   3    0.59    0.67   1
  -4   0   3    0.61    0.56   1
   3   0   1 1212.40   16.98  -2
  -3   0   3 1212.40   16.98   1
  -2   0   3    1.17    0.46   1
  -1   0   3 5684.55   73.34   1
   0   0   3   -0.18    0.35  -2
   0   0   3   -0.18    0.35   1
   1   0   3 2201.27   29.10   1
   2   0   3    1.06    0.48   1
  -3   0   5 2162.60   25.33  -2
   3   0   3 2162.60   25.33   1
   4   0   3    0.94    0.64   1
   5   0   3  316.08    5.43   1
  -6   0   7    0.52    1.04  -2
   6   0   3    0.52    1.04   1
  -7   0   8  137.50    6.70  -2
   7   0   3  137.50    6.70   1
  -8   0   8   55.73    5.23  -2
   8   0   3   55.73    5.23   1
  -9   0   9   12.96    1.97  -2
   9   0   3   12.96    1.97   1
  10   0   3    0.80    1.91   1
  11   0   3   10.30    2.71   1
 -12   0  11    2.79    2.56  -2
  12   0   3    2.79    2.56   1
 -13   1   6   34.95    6.24  -2
 -13   1   3   34.95    6.24   1
 -12   1   5    6.72    1.66  -2
 -12   1   3    6.72    1.66   1
 -11   1   4   90.78    5.79  -2
 -11   1   3   90.78    5.79   1
 -10   1   4   54.81    4.73  -2
 -10   1   3   54.81    4.73   1
  -9   1   3  159.14    3.73  -2
  -9   1   3  159.14    3.73   1
  -8   1   2  408.58   15.40  -2
  -8   1   3  408.58   15.40   1
  -7   1   2  614.55    9.60  -2
  -7   1   3  614.55    9.60   1
  -6   1   1  687.35    7.07  -2
  -6   1   3  687.35    7.07   1
  -5   1   3  448.90    4.89   1
   4   1   0  468.64   13.92  -2
  -4   1   3  468.64   13.92   1
   3   1   1 1047.74   10.53  -2
  -3   1   3 1047.74   10.53   1
  -2   1   3 3961.31   31.58   1
   1   1   2  241.64    7.03  -2
  -1   1   3  241.64    7.03   1
   0   1   3 4963.98   39.27  -2
   0   1   3 4963.98   39.27   1
  -1   1   4 1314.12   31.07  -2
   1   1   3 1314.12   31.07   1
   2   1   3   12.32    0.66   1
  -3   1   5  817.87    7.43  -2
   3   1   3  817.87    7.43   1
  -4   1   6 1006.37   23.62  -2
   4   1   3 1006.37   23.62   1
  -5   1   6  201.30    6.73  -2
   5   1   3  201.30    6.73   1
  -6   1   7   53.99    1.49  -2
   6   1   3   53.99    1.49   1
  -7   1   8   12.15    2.16  -2
   7   1   3   12.15    2.16   1
  -8   1   8  142.74    7.85  -2
   8   1   3  142.74    7.85   1
  -9   1   9  163.33    4.84  -2
   9   1   3  163.33    4.84   1
 -10   1  10   93.62    8.28  -2
  10   1   3   93.62    8.28   1
  11   1   3    9.56    1.96   1
 -12   1  11   31.38    2.74  -2
  12   1   3   31.38    2.74   1
 -12   2   5  237.21    6.54  -2
 -12   2   3  237.21    6.54   1
 -11   2   4    9.67    3.65  -2
 -11   2   3    9.67    3.65   1
 -10   2   4   97.36    3.92  -2
 -10   2   3   97.36    3.92   1
  -9   2   3    0.35    1.20  -2
  -9   2   3    0.35    1.20   1
  -8   2   2   22.87    5.16  -2
  -8   2   3   22.87    5.16   1
  -7   2   2  223.80    5.92  -2
  -7   2   3  223.80    5.92   1
  -6   2   1 1000.70    9.58  -2
  -6   2   3 1000.70    9.58   1
   5   2   0  469.63   14.62  -2
  -5   2   3  469.63   14.62   1
   4   2   0  486.82   14.44  -2
  -4   2   3  486.82   14.44   1
   3   2   1  951.86    9.66  -2
  -3   2   3  951.86    9.66   1
   2   2   2 1099.52   26.68  -2
  -2   2   3 1099.52   26.68   1
  -1   2   3  293.84    2.95   1
   0   2   3 8981.50   71.06  -2
   0   2   3 8981.50   71.06   1
  -1   2   4  684.83   17.95  -2
   1   2   3  684.83   17.95   1
   2   2   3  864.40    8.33   1
  -3   2   5   87.23    1.67  -2
   3   2   3   87.23    1.67   1
  -4   2   6  465.13   14.84  -2
   4   2   3  465.13   14.84   1
  -5   2   6  131.81    4.69  -2
   5   2   3  131.81    4.69   1
  -6   2   7  137.66    2.38  -2
   6   2   3  137.66    2.38   1
  -7   2   8   22.02    2.00  -2
   7   2   3   22.02    2.00   1
  -8   2   8  364.40   13.62  -2
   8   2   3  364.40   13.62   1
  -9   2   9   24.89    1.90  -2
   9   2   3   24.89    1.90   1
 -10   2  10  236.50   13.09  -2
  10   2   3  236.50   13.09   1
  11   2   3   21.50    3.22   1
 -12   2  11    7.24    2.03  -2
  12   2   3    7.24    2.03   1
 -12   3   5   16.02    1.86  -2
 -12   3   3   16.02    1.86   1
 -11   3   3  164.97    4.57   1
 -10   3   4   76.91    4.00  -2
 -10   3   3   76.91    4.00   1
  -9   3   3   36.95    1.94  -2
  -9   3   3   36.95    1.94   1
  -8   3   2  138.13    8.21  -2
  -8   3   3  138.13    8.21   1
  -7   3   2  246.53    7.61  -2
  -7   3   3  246.53    7.61   1
  -6   3   1   91.51    2.07  -2
  -6   3   3   91.51    2.07   1
  -5   3   3   42.12    1.29   1
   4   3   0  152.77    6.22  -2
  -4   3   3  152.77    6.22   1
   3   3   1  436.49    4.79  -2
  -3   3   3  436.49    4.79   1
  -2   3   3  373.90    3.77   1
  -1   3   3  742.46    7.16   1
   0   3   3  392.20    3.85  -2
   0   3   3  392.20    3.85   1
  -1   3   4  648.10   17.22  -2
   1   3   3  648.10   17.22   1
   2   3   3  819.01    7.40   1
  -3   3   5  636.07    6.66  -2
   3   3   3  636.07    6.66   1
  -4   3   6   24.12    3.36  -2
   4   3   3   24.12    3.36   1
  -5   3   6   21.48    3.38  -2
   5   3   3   21.48    3.38   1
  -6   3   7   10.00    0.80  -2
   6   3   3   10.00    0.80   1
  -7   3   8  160.60    6.16  -2
   7   3   3  160.60    6.16   1
   8   3   3   80.61    2.71   1
  -9   3   9  712.48    9.88  -2
   9   3   3  712.48    9.88   1
 -10   3  10   57.29    5.26  -2
  10   3   3   57.29    5.26   1
  11   3   3   52.45    2.93   1
 -12   3  11   43.38    3.67  -2
  12   3   3   43.38    3.67   1
 -12   4   5   42.86    2.40  -2
 -12   4   3   42.86    2.40   1
 -11   4   3   46.41    2.35   1
 -10   4   4   73.75    3.51  -2
 -10   4   3   73.75    3.51   1
  -9   4   3  139.34    3.47  -2
  -9   4   3  139.34    3.47   1
  -8   4   2  628.53   19.44  -2
  -8   4   3  628.53   19.44   1
  -7   4   2  490.80   15.71  -2
  -7   4   3  490.80   15.71   1
  -6   4   1  344.71    4.27  -2
  -6   4   3  344.71    4.27   1
   5   4   0   51.28    4.18  -2
  -5   4   3   51.28    4.18   1
   4   4   0   -0.71    2.19  -2
  -4   4   3   -0.71    2.19   1
   3   4   1  257.58    3.34  -2
  -3   4   3  257.58    3.34   1
  -2   4   3  226.83    2.99   1
  -1   4   3 1644.36   14.89   1
   0   4   3  367.49    3.79  -2
   0   4   3  367.49    3.79   1
  -1   4   4   14.47    2.68  -2
   1   4   3   14.47    2.68   1
   2   4   3  415.30    4.31   1
  -3   4   5  216.51    2.70  -2
   3   4   3  216.51    2.70   1
  -4   4   6  693.25   20.60  -2
   4   4   3  693.25   20.60   1
  -5   4   6  582.45   18.73  -2
   5   4   3  582.45   18.73   1
  -6   4   7   11.64    0.81  -2
   6   4   3   11.64    0.81   1
  -7   4   8  208.69    7.29  -2
   7   4   3  208.69    7.29   1
   8   4   3  100.52    3.04   1
  -9   4   9   14.31    1.60  -2
   9   4   3   14.31    1.60   1
 -10   4  10  101.00    6.56  -2
  10   4   3  101.00    6.56   1
  11   4   3  102.18    3.95   1
 -12   5   5    9.30    1.86  -2
 -12   5   3    9.30    1.86   1
 -11   5   3    8.64    1.44   1
 -10   5   4   89.08    4.57  -2
 -10   5   3   89.08    4.57   1
  -9   5   3   50.00    2.23  -2
  -9   5   3   50.00    2.23   1
  -8   5   2  569.61   18.41  -2
  -8   5   3  569.61   18.41   1
  -7   5   2  242.46    9.98  -2
  -7   5   3  242.46    9.98   1
  -6   5   1  319.14    4.08  -2
  -6   5   3  319.14    4.08   1
   5   5   0   89.31    5.54  -2
  -5   5   3   89.31    5.54   1
   4   5   0   50.60    4.03  -2
  -4   5   3   50.60    4.03   1
   3   5   1  806.11    8.25  -2
  -3   5   3  806.11    8.25   1
  -2   5   3 2258.62   20.30   1
  -1   5   3    4.42    0.60   1
   0   5   3 2233.30   18.58  -2
   0   5   3 2233.30   18.58   1
   1   5   3   62.01    1.31   1
   2   5   3   23.71    0.85   1
  -3   5   5    1.64    0.50  -2
   3   5   3    1.64    0.50   1
   4   5   3 1253.08   11.36   1
   5   5   3  387.63    5.05   1
  -6   5   7  460.88    6.72  -2
   6   5   3  460.88    6.72   1
  -7   5   8   14.50    2.87  -2
   7   5   3   14.50    2.87   1
   8   5   3   77.70    2.74   1
  -9   5   9   30.29    1.96  -2
   9   5   3   30.29    1.96   1
 -10   5  10   32.84    3.37  -2
  10   5   3   32.84    3.37   1
  11   5   3    7.27    1.65   1
 -12   6   5   69.56    3.32  -2
 -12   6   3   69.56    3.32   1
 -11   6   3    6.83    1.54   1
 -10   6   4   71.70    5.55  -2
 -10   6   3   71.70    5.55   1
  -9   6   3  149.58    3.67  -2
  -9   6   3  149.58    3.67   1
  -8   6   2   30.84    5.05  -2
  -8   6   3   30.84    5.05   1
  -7   6   2  222.29    9.84  -2
  -7   6   3  222.29    9.84   1
  -6   6   1  633.15    8.02  -2
  -6   6   3  633.15    8.02   1
   5   6   0  353.99   12.45  -2
  -5   6   3  353.99   12.45   1
  -4   6   3  264.99    3.33   1
   3   6   1 1272.42   12.37  -2
  -3   6   3 1272.42   12.37   1
  -2   6   3  558.50    6.24   1
  -1   6   3  677.75    7.20   1
   0   6   3  184.65    2.53  -2
   0   6   3  184.65    2.53   1
   1   6   3  333.58    3.87   1
   2   6   3  983.53    9.15   1
  -3   6   5  556.80    5.79  -2
   3   6   3  556.80    5.79   1
   4   6   3  280.08    4.03   1
   5   6   3   43.39    1.52   1
  -6   6   7   98.16    2.80  -2
   6   6   3   98.16    2.80   1
  -7   6   8  142.29    8.98  -2
   7   6   3  142.29    8.98   1
   8   6   3   54.46    2.35   1
  -9   6   9    2.58    1.31  -2
   9   6   3    2.58    1.31   1
 -10   6  10   23.67    3.28  -2
  10   6   3   23.67    3.28   1
  11   6   3    4.31    1.48   1
 -11   7   3   36.50    2.71   1
 -10   7   4   11.91    4.04  -2
 -10   7   3   11.91    4.04   1
  -9   7   3    1.57    1.19  -2
  -9   7   3    1.57    1.19   1
  -8   7   2    4.71    3.59  -2
  -8   7   3    4.71    3.59   1
  -7   7   2  191.17    9.19  -2
  -7   7   3  191.17    9.19   1
  -6   7   1  122.04    2.90  -2
  -6   7   3  122.04    2.90   1
   5   7   0 1158.17   30.88  -2
  -5   7   3 1158.17   30.88   1
   4   7   0  483.15   13.03  -2
  -4   7   3  483.15   13.03   1
   3   7   1 1332.57   13.09  -2
  -3   7   3 1332.57   13.09   1
  -2   7   3   29.73    1.23   1
  -1   7   3  262.35    3.28   1
   0   7   3  255.24    3.28  -2
   0   7   3  255.24    3.28   1
   1   7   3  940.71    8.93   1
   2   7   3  389.97    4.55   1
  -3   7   5  710.48    7.19  -2
   3   7   3  710.48    7.19   1
   4   7   3    1.49    0.68   1
   5   7   3   28.53    1.41   1
  -6   7   7   34.42    1.84  -2
   6   7   3   34.42    1.84   1
  -7   7   8  103.08    5.69  -2
   7   7   3  103.08    5.69   1
  -8   7   8  169.42   10.59  -2
   8   7   3  169.42   10.59   1
  -9   7   9  108.43    3.46  -2
   9   7   3  108.43    3.46   1
 -10   7  10   26.10    3.44  -2
  10   7   3   26.10    3.44   1
 -11   7  10   -5.81    4.44  -2
  11   7   3   -5.81    4.44   1
 -11   8   3   44.14    3.15   1
 -10   8   4   75.06    6.11  -2
 -10   8   3   75.06    6.11   1
  -9   8   3  106.50    3.56  -2
  -9   8   3  106.50    3.56   1
  -8   8   2   49.62    5.52  -2
  -8   8   3   49.62    5.52   1
  -7   8   2   38.28    5.01  -2
  -7   8   3   38.28    5.01   1
  -6   8   1  145.14    3.85  -2
  -6   8   3  145.14    3.85   1
  -5   8   3  142.71    3.34   1
   4   8   0  765.68   20.06  -2
  -4   8   3  765.68   20.06   1
   3   8   1  418.23    5.43  -2
  -3   8   3  418.23    5.43   1
  -2   8   3   34.18    1.39   1
  -1   8   3  501.67    5.46   1
   0   8   3  650.60    7.32  -2
   0   8   3  650.60    7.32   1
   1   8   3    0.33    0.55   1
   2   8   3  534.85    5.89   1
  -3   8   5  167.54    2.70  -2
   3   8   3  167.54    2.70   1
   4   8   3    9.95    1.09   1
   5   8   3   61.23    1.96   1
  -6   8   7  187.46    4.12  -2
   6   8   3  187.46    4.12   1
  -7   8   8  199.67    8.02  -2
   7   8   3  199.67    8.02   1
   8   8   3  139.88    3.88   1
  -9   8   9   25.84    2.02  -2
   9   8   3   25.84    2.02   1
 -10   8  10   71.77    4.76  -2
  10   8   3   71.77    4.76   1
 -11   9   3   23.12    2.56   1
 -10   9   4  117.13    7.44  -2
 -10   9   3  117.13    7.44   1
  -9   9   3    3.74    1.72  -2
  -9   9   3    3.74    1.72   1
  -8   9   2  186.29    9.67  -2
  -8   9   3  186.29    9.67   1
  -7   9   2   45.40    5.14  -2
  -7   9   3   45.40    5.14   1
  -6   9   1   32.47    2.01  -2
  -6   9   3   32.47    2.01   1
  -5   9   3    6.93    1.22   1
   4   9   0   85.28    5.14  -2
  -4   9   3   85.28    5.14   1
   3   9   1   83.99    2.20  -2
  -3   9   3   83.99    2.20   1
  -2   9   3  166.33    3.11   1
  -1   9   3   -0.61    0.51   1
   0   9   3  120.70    2.24  -2
   0   9   3  120.70    2.24   1
   1   9   3   79.34    1.87   1
   2   9   3    5.57    0.79   1
  -3   9   5    7.68    0.99  -2
   3   9   3    7.68    0.99   1
   4   9   3  296.27    4.61   1
   5   9   3   22.83    1.82   1
  -6   9   7  318.08    5.73  -2
   6   9   3  318.08    5.73   1
  -7   9   8   70.65    5.31  -2
   7   9   3   70.65    5.31   1
   8   9   3   85.73    3.51   1
  -9   9   9   20.70    2.02  -2
   9   9   3   20.70    2.02   1
 -10   9  10   31.31    3.96  -2
  10   9   3   31.31    3.96   1
 -10  10   4   98.90    7.06  -2
 -10  10   3   98.90    7.06   1
  -9  10   3  259.44    6.34  -2
  -9  10   3  259.44    6.34   1
  -8  10   2  118.11    8.12  -2
  -8  10   3  118.11    8.12   1
  -7  10   2   75.96    6.61  -2
  -7  10   3   75.96    6.61   1
  -6  10   1   12.76    1.51  -2
  -6  10   3   12.76    1.51   1
  -5  10   3    3.28    1.00   1
  -4  10   3   42.65    1.98   1
   3  10   1  138.95    2.99  -2
  -3  10   3  138.95    2.99   1
  -2  10   3  145.63    3.02   1
  -1  10   3   44.68    1.71   1
   0  10   3   59.17    1.67  -2
   0  10   3   59.17    1.67   1
   1  10   3   50.73    1.59   1
   2  10   3    1.96    0.77   1
  -3  10   5   88.04    2.36  -2
   3  10   3   88.04    2.36   1
  -4  10   6   93.97    6.32  -2
   4  10   3   93.97    6.32   1
   5  10   3  294.09    5.44   1
  -6  10   7   68.24    3.00  -2
   6  10   3   68.24    3.00   1
  -7  10   8  128.02    9.84  -2
   7  10   3  128.02    9.84   1
   8  10   3   21.38    2.34   1
  -9  10   9    2.71    1.56  -2
   9  10   3    2.71    1.56   1
 -10  11   4   63.63    9.21  -2
 -10  11   3   63.63    9.21   1
  -9  11   3   26.95    2.36  -2
  -9  11   3   26.95    2.36   1
  -8  11   3   42.10    2.84   1
  -7  11   2    8.83    4.14  -2
  -7  11   3    8.83    4.14   1
  -6  11   1    7.68    1.50  -2
  -6  11   3    7.68    1.50   1
  -5  11   3  196.47    4.40   1
  -4  11   3  200.09    4.36   1
   3  11   1  232.42    4.45  -2
  -3  11   3  232.42    4.45   1
  -2  11   3   57.52    2.04   1
  -1  11   3    4.95    1.00   1
   0  11   3  261.33    4.34  -2
   0  11   3  261.33    4.34   1
  -1  11   4  360.55   13.24  -2
   1  11   3  360.55   13.24   1
   2  11   3    7.95    1.16   1
  -3  11   5   19.31    1.51  -2
   3  11   3   19.31    1.51   1
   4  11   3    9.99    1.38   1
   5  11   3    2.92    1.24   1
  -6  11   7  193.69    5.16  -2
   6  11   3  193.69    5.16   1
  -7  11   8  124.92    7.13  -2
   7  11   3  124.92    7.13   1
  -8  11   8   32.17    6.62  -2
   8  11   3   32.17    6.62   1
  -9  11   9   58.48    3.30  -2
   9  11   3   58.48    3.30   1
  -9  12   3    4.60    1.76  -2
  -9  12   3    4.60    1.76   1
  -8  12   3   24.62    2.54   1
  -7  12   2   18.18    4.43  -2
  -7  12   3   18.18    4.43   1
  -6  12   1  158.22    4.10  -2
  -6  12   3  158.22    4.10   1
  -5  12   3   12.20    1.60   1
  -4  12   3  622.38    9.78   1
   3  12   1    7.48    1.46  -2
  -3  12   3    7.48    1.46   1
  -2  12   3   18.36    1.71   1
  -1  12   3    1.71    1.03   1
   0  12   3  204.50    3.89  -2
   0  12   3  204.50    3.89   1
  -1  12   4   45.92    6.01  -2
   1  12   3   45.92    6.01   1
   2  12   3  571.50    9.22   1
  -3  12   5   12.31    1.67  -2
   3  12   3   12.31    1.67   1
  -4  12   6   82.80    8.37  -2
   4  12   3   82.80    8.37   1
   5  12   3    8.78    1.61   1
  -6  12   7  112.50    4.08  -2
   6  12   3  112.50    4.08   1
  -7  12   8   72.15    8.30  -2
   7  12   3   72.15    8.30   1
  -8  12   8   70.15    8.54  -2
   8  12   3   70.15    8.54   1
  -8  13   3   41.13    3.03   1
  -7  13   2   36.95    3.59  -2
  -7  13   3   36.95    3.59   1
  -6  13   1   18.74    1.73  -2
  -6  13   3   18.74    1.73   1
  -5  13   3  172.33    4.33   1
  -4  13   3   70.52    2.76   1
   3  13   1  222.37    4.81  -2
  -3  13   3  222.37    4.81   1
  -2  13   3  181.59    3.86   1
  -1  13   3    2.48    1.05   1
   0  13   3  168.76    4.03  -2
   0  13   3  168.76    4.03   1
  -1  13   4  531.85   21.03  -2
   1  13   3  531.85   21.03   1
   2  13   3    4.50    1.35   1
  -3  13   5   87.28    3.34  -2
   3  13   3   87.28    3.34   1
  -4  13   6   15.74    5.75  -2
   4  13   3   15.74    5.75   1
   5  13   3    0.65    1.22   1
  -6  13   7  113.73    4.85  -2
   6  13   3  113.73    4.85   1
  -7  13   8   78.51    9.53  -2
   7  13   3   78.51    9.53   1
  -7  14   2   16.92    4.26  -2
  -7  14   3   16.92    4.26   1
  -6  14   1    3.94    1.60  -2
  -6  14   3    3.94    1.60   1
  -5  14   3   14.54    1.70   1
   4  14   0    8.21    4.39  -2
  -4  14   3    8.21    4.39   1
   3  14   1  220.15    4.95  -2
  -3  14   3  220.15    4.95   1
  -2  14   3    2.85    1.21   1
  -1  14   3  109.64    3.35   1
   0  14   3   10.13    1.45  -2
   0  14   3   10.13    1.45   1
  -1  14   4   70.81    7.86  -2
   1  14   3   70.81    7.86   1
   2  14   3   17.96    1.95   1
  -3  14   5   40.23    2.41  -2
   3  14   3   40.23    2.41   1
  -4  14   6   55.95    7.52  -2
   4  14   3   55.95    7.52   1
  -5  14   6  124.78   11.13  -2
   5  14   3  124.78   11.13   1
  -6  14   7   16.28    2.51  -2
   6  14   3   16.28    2.51   1
  -6  15   1   21.32    1.88  -2
  -6  15   3   21.32    1.88   1
  -5  15   3   19.66    1.99   1
   4  15   0   11.95    4.73  -2
  -4  15   3   11.95    4.73   1
   3  15   1    9.81    1.60  -2
  -3  15   3    9.81    1.60   1
   2  15   2   37.93    6.02  -2
  -2  15   3   37.93    6.02   1
   1  15   2    9.34    4.63  -2
  -1  15   3    9.34    4.63   1
   0  15   3   42.80    2.46  -2
   0  15   3   42.80    2.46   1
  -1  15   4   25.41    5.62  -2
   1  15   3   25.41    5.62   1
  -2  15   4    3.94    4.76  -2
   2  15   3    3.94    4.76   1
  -3  15   5   22.78    2.39  -2
   3  15   3   22.78    2.39   1
  -4  15   6   55.02    8.02  -2
   4  15   3   55.02    8.02   1
  -5  15   6   44.84    8.01  -2
   5  15   3   44.84    8.01   1
   4  16   0   73.90    6.21  -2
  -4  16   3   73.90    6.21   1
   3  16   1    4.92    1.55  -2
  -3  16   3    4.92    1.55   1
   2  16   2    9.74    4.77  -2
  -2  16   3    9.74    4.77   1
   1  16   2    9.97    5.04  -2
  -1  16   3    9.97    5.04   1
   0  16   3    9.21    1.53  -2
   0  16   3    9.21    1.53   1
  -1  16   4   -6.02    4.61  -2
   1  16   3   -6.02    4.61   1
  -2  16   4   50.83    7.62  -2
   2  16   3   50.83    7.62   1
  -3  16   5    2.99    1.78  -2
   3  16   3    2.99    1.78   1
 -13   0   5   -1.14    4.03  -2
 -13   0   4   -1.14    4.03   1
 -12   0   4   30.80    2.88  -2
 -12   0   4   30.80    2.88   1
 -11   0   3   11.45    5.41  -2
 -11   0   4   11.45    5.41   1
 -10   0   3  103.71    8.53  -2
 -10   0   4  103.71    8.53   1
  -9   0   2   -0.79    1.92  -2
  -9   0   4   -0.79    1.92   1
  -8   0   4  426.88    7.75   1
  -7   0   1  188.35    9.53  -2
  -7   0   4  188.35    9.53   1
   6   0   0  463.80    7.49  -2
  -6   0   4  463.80    7.49   1
  -5   0   4    0.89    0.88   1
   4   0   1 1878.18   44.12  -2
  -4   0   4 1878.18   44.12   1
   3   0   2   -0.66    0.61  -2
  -3   0   4   -0.66    0.61   1
  -2   0   4 9999.99  128.43   1
  -1   0   4    0.54    0.53   1
   0   0   4 1161.25   16.06  -2
   0   0   4 1161.25   16.06   1
   1   0   4    0.89    0.56   1
   2   0   4  107.04    2.21   1
  -3   0   6    0.40    0.73  -2
   3   0   4    0.40    0.73   1
   4   0   4 3436.95   39.92   1
   5   0   4   -0.54    0.70   1
  -6   0   8  534.30    9.39  -2
   6   0   4  534.30    9.39   1
  -7   0   9   46.73    4.50  -2
   7   0   4   46.73    4.50   1
   8   0   4   46.36    2.82   1
  -9   0  10   -2.87    1.51  -2
   9   0   4   -2.87    1.51   1
  10   0   4   33.71    4.32   1
  11   0   4   -0.19    2.06   1
 -12   0  12   14.87    4.48  -2
  12   0   4   14.87    4.48   1
 -13   1   5   38.61    6.10  -2
 -13   1   4   38.61    6.10   1
 -12   1   4   66.96    2.82  -2
 -12   1   4   66.96    2.82   1
 -11   1   3   76.42    5.55  -2
 -11   1   4   76.42    5.55   1
 -10   1   3   19.08    3.74  -2
 -10   1   4   19.08    3.74   1
  -9   1   2   24.25    1.47  -2
  -9   1   4   24.25    1.47   1
  -8   1   1  349.34   14.37  -2
  -8   1   4  349.34   14.37   1
  -7   1   1  617.11   11.36  -2
  -7   1   4  617.11   11.36   1
   6   1   0  494.63    5.52  -2
  -6   1   4  494.63    5.52   1
  -5   1   4   48.93    1.31   1
   4   1   1  139.43    6.58  -2
  -4   1   4  139.43    6.58   1
   3   1   2 1868.11   15.55  -2
  -3   1   4 1868.11   15.55   1
   2   1   3   15.72    2.64  -2
  -2   1   4   15.72    2.64   1
   1   1   3 2343.00   53.39  -2
  -1   1   4 2343.00   53.39   1
   0   1   4   12.84    0.55  -2
   0   1   4   12.84    0.55   1
  -1   1   5  103.55    2.38  -2
   1   1   4  103.55    2.38   1
   2   1   4 1610.62   14.65   1
  -3   1   6 2048.67   18.51  -2
   3   1   4 2048.67   18.51   1
  -4   1   7  804.33   18.89  -2
   4   1   4  804.33   18.89   1
  -5   1   7  545.54   13.93  -2
   5   1   4  545.54   13.93   1
  -6   1   8   83.55    1.84  -2
   6   1   4   83.55    1.84   1
  -7   1   9   97.58    5.88  -2
   7   1   4   97.58    5.88   1
  -8   1   9  103.83    6.87  -2
   8   1   4  103.83    6.87   1
  -9   1  10   32.17    2.45  -2
   9   1   4   32.17    2.45   1
 -10   1  11   39.73    5.95  -2
  10   1   4   39.73    5.95   1
  11   1   4   11.79    2.25   1
 -12   1  12   10.91    2.97  -2
  12   1   4   10.91    2.97   1
 -12   2   4   10.12    2.24  -2
 -12   2   4   10.12    2.24   1
 -11   2   3   10.49    3.65  -2
 -11   2   4   10.49    3.65   1
 -10   2   3   78.03    3.64  -2
 -10   2   4   78.03    3.64   1
  -9   2   2   83.06    2.32  -2
  -9   2   4   83.06    2.32   1
  -8   2   1   40.56    5.92  -2
  -8   2   4   40.56    5.92   1
  -7   2   1  500.40    9.88  -2
  -7   2   4  500.40    9.88   1
   6   2   0  190.51    2.92  -2
  -6   2   4  190.51    2.92   1
   5   2   1  192.43    8.59  -2
  -5   2   4  192.43    8.59   1
   4   2   1  443.79   13.60  -2
  -4   2   4  443.79   13.60   1
   3   2   2 1327.08   11.40  -2
  -3   2   4 1327.08   11.40   1
   2   2   3  326.33    9.97  -2
  -2   2   4  326.33    9.97   1
   1   2   3 1245.18   30.02  -2
  -1   2   4 1245.18   30.02   1
   0   2   4   41.09    0.90  -2
   0   2   4   41.09    0.90   1
  -1   2   5  899.76   23.27  -2
   1   2   4  899.76   23.27   1
  -2   2   5   41.28    3.47  -2
   2   2   4   41.28    3.47   1
  -3   2   6  711.46    7.36  -2
   3   2   4  711.46    7.36   1
   4   2   4   82.12    1.82   1
   5   2   4  112.30    2.30   1
  -6   2   8    2.38    0.72  -2
   6   2   4    2.38    0.72   1
  -7   2   9  109.52    4.28  -2
   7   2   4  109.52    4.28   1
  -8   2   9  105.89    7.26  -2
   8   2   4  105.89    7.26   1
  -9   2  10  511.40    9.79  -2
   9   2   4  511.40    9.79   1
 -10   2  11   60.11    7.05  -2
  10   2   4   60.11    7.05   1
  11   2   4    1.99    1.70   1
 -12   3   4  308.45    6.71  -2
 -12   3   4  308.45    6.71   1
 -11   3   4   83.35    3.34   1
 -10   3   3  103.13    4.63  -2
 -10   3   4  103.13    4.63   1
  -9   3   2   38.98    1.88  -2
  -9   3   4   38.98    1.88   1
  -8   3   1  101.60    7.49  -2
  -8   3   4  101.60    7.49   1
  -7   3   1   34.27    3.37  -2
  -7   3   4   34.27    3.37   1
   6   3   0  463.87    5.67  -2
  -6   3   4  463.87    5.67   1
  -5   3   4   26.59    1.07   1
   4   3   1    1.12    2.31  -2
  -4   3   4    1.12    2.31   1
   3   3   2  357.62    3.81  -2
  -3   3   4  357.62    3.81   1
   2   3   3 1416.37   34.47  -2
  -2   3   4 1416.37   34.47   1
  -1   3   4    6.24    0.51   1
   0   3   4  420.59    4.19  -2
   0   3   4  420.59    4.19   1
  -1   3   5  436.34   13.06  -2
   1   3   4  436.34   13.06   1
   2   3   4   18.45    0.84   1
  -3   3   6  171.35    2.65  -2
   3   3   4  171.35    2.65   1
  -4   3   7  142.65    7.25  -2
   4   3   4  142.65    7.25   1
  -5   3   7  153.45    8.14  -2
   5   3   4  153.45    8.14   1
  -6   3   8  137.51    2.77  -2
   6   3   4  137.51    2.77   1
  -7   3   9   51.08    3.84  -2
   7   3   4   51.08    3.84   1
   8   3   4  430.02    6.89   1
  -9   3  10   14.02    1.92  -2
   9   3   4   14.02    1.92   1
 -10   3  11  206.96    9.25  -2
  10   3   4  206.96    9.25   1
  11   3   4   28.52    2.65   1
 -12   4   4   14.77    1.74  -2
 -12   4   4   14.77    1.74   1
 -11   4   3   47.10    5.60  -2
 -11   4   4   47.10    5.60   1
 -10   4   3  117.25    4.29  -2
 -10   4   4  117.25    4.29   1
  -9   4   2   37.89    1.83  -2
  -9   4   4   37.89    1.83   1
  -8   4   1  746.58   22.56  -2
  -8   4   4  746.58   22.56   1
  -7   4   1  279.22    8.10  -2
  -7   4   4  279.22    8.10   1
   6   4   0  191.78    3.13  -2
  -6   4   4  191.78    3.13   1
   5   4   1  413.96   13.55  -2
  -5   4   4  413.96   13.55   1
   4   4   1  362.93   11.85  -2
  -4   4   4  362.93   11.85   1
   3   4   2  454.16    4.68  -2
  -3   4   4  454.16    4.68   1
  -2   4   4  811.26    8.09   1
  -1   4   4   13.99    0.65   1
   0   4   4   31.38    0.89  -2
   0   4   4   31.38    0.89   1
   1   4   4  176.48    2.35   1
   2   4   4   11.60    0.66   1
  -3   4   6   30.46    1.10  -2
   3   4   4   30.46    1.10   1
  -4   4   7  995.42   27.72  -2
   4   4   4  995.42   27.72   1
  -5   4   7   87.24    6.21  -2
   5   4   4   87.24    6.21   1
  -6   4   8  111.46    2.47  -2
   6   4   4  111.46    2.47   1
  -7   4   9   69.13    4.46  -2
   7   4   4   69.13    4.46   1
   8   4   4   32.53    2.11   1
  -9   4  10  132.86    3.70  -2
   9   4   4  132.86    3.70   1
 -10   4  11  166.22    8.35  -2
  10   4   4  166.22    8.35   1
  11   4   4   23.55    2.45   1
 -12   5   4   15.00    1.92  -2
 -12   5   4   15.00    1.92   1
 -11   5   4   28.30    2.49   1
 -10   5   3   39.99    3.53  -2
 -10   5   4   39.99    3.53   1
  -9   5   2  158.85    3.53  -2
  -9   5   4  158.85    3.53   1
  -8   5   1  270.02   11.69  -2
  -8   5   4  270.02   11.69   1
  -7   5   1  330.89   12.57  -2
  -7   5   4  330.89   12.57   1
   6   5   0  101.96    2.19  -2
  -6   5   4  101.96    2.19   1
   5   5   1    8.78    3.29  -2
  -5   5   4    8.78    3.29   1
   4   5   1   87.88    5.36  -2
  -4   5   4   87.88    5.36   1
   3   5   2 1666.56   15.55  -2
  -3   5   4 1666.56   15.55   1
  -2   5   4  114.19    2.09   1
  -1   5   4 1081.77    9.68   1
   0   5   4  249.85    3.04  -2
   0   5   4  249.85    3.04   1
   1   5   4  150.33    2.22   1
   2   5   4    3.32    0.57   1
  -3   5   6 1353.29   12.07  -2
   3   5   4 1353.29   12.07   1
  -4   5   7  738.48   22.15  -2
   4   5   4  738.48   22.15   1
  -5   5   7  786.71   24.32  -2
   5   5   4  786.71   24.32   1
  -6   5   8  121.85    3.10  -2
   6   5   4  121.85    3.10   1
  -7   5   9  157.79    6.46  -2
   7   5   4  157.79    6.46   1
   8   5   4   31.48    2.11   1
  -9   5  10   21.83    1.79  -2
   9   5   4   21.83    1.79   1
 -10   5  11    4.88    3.45  -2
  10   5   4    4.88    3.45   1
  11   5   4   18.75    2.31   1
 -12   6   4    3.07    1.80  -2
 -12   6   4    3.07    1.80   1
 -11   6   4    3.54    1.26   1
 -10   6   3  147.57    5.86  -2
 -10   6   4  147.57    5.86   1
  -9   6   2    3.19    1.29  -2
  -9   6   4    3.19    1.29   1
  -8   6   1  120.75    7.83  -2
  -8   6   4  120.75    7.83   1
  -7   6   1  177.78    6.79  -2
  -7   6   4  177.78    6.79   1
   6   6   0  240.67    3.64  -2
  -6   6   4  240.67    3.64   1
   5   6   1  429.07   14.36  -2
  -5   6   4  429.07   14.36   1
   4   6   1  778.33   15.02  -2
  -4   6   4  778.33   15.02   1
   3   6   2  613.16    6.85  -2
  -3   6   4  613.16    6.85   1
  -2   6   4 1183.78   11.61   1
  -1   6   4  619.02    6.15   1
   0   6   4 1980.50   16.90  -2
   0   6   4 1980.50   16.90   1
   1   6   4  334.23    3.95   1
   2   6   4    7.36    0.72   1
  -3   6   6  719.62    7.20  -2
   3   6   4  719.62    7.20   1
   4   6   4  127.32    2.16   1
   5   6   4   38.35    1.78   1
  -6   6   8  370.76    6.00  -2
   6   6   4  370.76    6.00   1
  -7   6   9   40.92    5.69  -2
   7   6   4   40.92    5.69   1
   8   6   4    9.11    1.41   1
  -9   6  10   96.15    3.28  -2
   9   6   4   96.15    3.28   1
 -10   6  11   30.37    4.53  -2
  10   6   4   30.37    4.53   1
  11   6   4    0.74    1.35   1
 -11   7   4    1.27    1.31   1
 -10   7   3   16.07    4.10  -2
 -10   7   4   16.07    4.10   1
  -9   7   2    1.97    1.36  -2
  -9   7   4    1.97    1.36   1
  -8   7   1   74.77    6.21  -2
  -8   7   4   74.77    6.21   1
  -7   7   1   34.58    4.68  -2
  -7   7   4   34.58    4.68   1
   6   7   0  748.00    9.60  -2
  -6   7   4  748.00    9.60   1
   5   7   1  241.04   10.46  -2
  -5   7   4  241.04   10.46   1
   4   7   1  850.07   16.42  -2
  -4   7   4  850.07   16.42   1
   3   7   2   76.22    1.94  -2
  -3   7   4   76.22    1.94   1
  -2   7   4    1.04    0.62   1
  -1   7   4  607.77    6.88   1
   0   7   4 1419.21   12.70  -2
   0   7   4 1419.21   12.70   1
   1   7   4    9.01    0.88   1
   2   7   4 2253.87   19.39   1
  -3   7   6   46.34    1.38  -2
   3   7   4   46.34    1.38   1
   4   7   4  142.74    2.80   1
   5   7   4    1.46    0.91   1
  -6   7   8   90.90    2.84  -2
   6   7   4   90.90    2.84   1
  -7   7   9   99.54    5.65  -2
   7   7   4   99.54    5.65   1
  -8   7   9   85.30    7.98  -2
   8   7   4   85.30    7.98   1
  -9   7  10   23.01    1.89  -2
   9   7   4   23.01    1.89   1
 -10   7  11   31.08    3.67  -2
  10   7   4   31.08    3.67   1
 -11   8   4   55.79    3.03   1
 -10   8   3   51.16    5.34  -2
 -10   8   4   51.16    5.34   1
  -9   8   2   27.18    2.29  -2
  -9   8   4   27.18    2.29   1
  -8   8   1  107.23    7.39  -2
  -8   8   4  107.23    7.39   1
  -7   8   1   25.48    4.47  -2
  -7   8   4   25.48    4.47   1
   6   8   0  101.05    2.95  -2
  -6   8   4  101.05    2.95   1
   5   8   1  181.75    9.06  -2
  -5   8   4  181.75    9.06   1
   4   8   1  145.53    5.02  -2
  -4   8   4  145.53    5.02   1
   3   8   2  184.03    3.24  -2
  -3   8   4  184.03    3.24   1
  -2   8   4  230.71    3.68   1
  -1   8   4   76.65    1.62   1
   0   8   4    2.23    0.64  -2
   0   8   4    2.23    0.64   1
   1   8   4  615.82    6.57   1
   2   8   4  121.15    2.29   1
  -3   8   6  154.24    2.66  -2
   3   8   4  154.24    2.66   1
  -4   8   7   82.37    6.09  -2
   4   8   4   82.37    6.09   1
   5   8   4   82.17    2.65   1
  -6   8   8  118.42    3.31  -2
   6   8   4  118.42    3.31   1
  -7   8   9  235.22    8.89  -2
   7   8   4  235.22    8.89   1
  -8   8   9  116.25    9.33  -2
   8   8   4  116.25    9.33   1
  -9   8  10   95.81    3.37  -2
   9   8   4   95.81    3.37   1
 -10   8  11   45.90    4.09  -2
  10   8   4   45.90    4.09   1
 -11   9   4   61.69    3.31   1
 -10   9   3   67.01    6.04  -2
 -10   9   4   67.01    6.04   1
  -9   9   2  180.43    4.78  -2
  -9   9   4  180.43    4.78   1
  -8   9   1  145.58    8.73  -2
  -8   9   4  145.58    8.73   1
  -7   9   1   40.82    5.00  -2
  -7   9   4   40.82    5.00   1
   6   9   0   28.43    1.76  -2
  -6   9   4   28.43    1.76   1
   5   9   1   18.27    4.20  -2
  -5   9   4   18.27    4.20   1
   4   9   1   50.92    4.33  -2
  -4   9   4   50.92    4.33   1
   3   9   2   47.18    1.73  -2
  -3   9   4   47.18    1.73   1
  -2   9   4    0.79    0.76   1
  -1   9   4   77.40    2.09   1
   0   9   4    2.54    0.85  -2
   0   9   4    2.54    0.85   1
   1   9   4    7.16    0.85   1
   2   9   4   10.23    0.98   1
  -3   9   6  106.61    2.53  -2
   3   9   4  106.61    2.53   1
  -4   9   7   31.35    4.51  -2
   4   9   4   31.35    4.51   1
   5   9   4  487.68    7.42   1
  -6   9   8   54.20    2.40  -2
   6   9   4   54.20    2.40   1
  -7   9   9   58.69    4.94  -2
   7   9   4   58.69    4.94   1
  -8   9   9   20.35    3.96  -2
   8   9   4   20.35    3.96   1
  -9   9  10   19.16    2.06  -2
   9   9   4   19.16    2.06   1
 -10   9  11   29.58    5.00  -2
  10   9   4   29.58    5.00   1
 -10  10   3  189.77    9.68  -2
 -10  10   4  189.77    9.68   1
  -9  10   2   41.76    2.70  -2
  -9  10   4   41.76    2.70   1
  -8  10   1  108.19    7.52  -2
  -8  10   4  108.19    7.52   1
  -7  10   1   59.00    4.74  -2
  -7  10   4   59.00    4.74   1
   6  10   0   44.96    2.16  -2
  -6  10   4   44.96    2.16   1
   5  10   1  103.90    7.52  -2
  -5  10   4  103.90    7.52   1
   4  10   1  103.73    7.39  -2
  -4  10   4  103.73    7.39   1
   3  10   2   23.80    1.45  -2
  -3  10   4   23.80    1.45   1
  -2  10   4   75.07    2.18   1
  -1  10   4   75.57    2.19   1
   0  10   4  105.95    2.55  -2
   0  10   4  105.95    2.55   1
   1  10   4   31.47    1.40   1
   2  10   4   39.05    1.48   1
  -3  10   6   43.55    1.76  -2
   3  10   4   43.55    1.76   1
  -4  10   7  171.50    8.72  -2
   4  10   4  171.50    8.72   1
   5  10   4   77.15    2.75   1
  -6  10   8  261.61    5.98  -2
   6  10   4  261.61    5.98   1
  -7  10   9   18.28    3.70  -2
   7  10   4   18.28    3.70   1
  -8  10   9    6.96    4.82  -2
   8  10   4    6.96    4.82   1
  -9  10  10   14.15    2.01  -2
   9  10   4   14.15    2.01   1
 -10  11   3   73.21    9.22  -2
 -10  11   4   73.21    9.22   1
  -9  11   2   99.86    3.89  -2
  -9  11   4   99.86    3.89   1
  -8  11   1   56.71    5.99  -2
  -8  11   4   56.71    5.99   1
  -7  11   1    3.99    2.84  -2
  -7  11   4    3.99    2.84   1
   6  11   0  204.77    4.95  -2
  -6  11   4  204.77    4.95   1
   5  11   1   17.49    4.48  -2
  -5  11   4   17.49    4.48   1
   4  11   1   62.19    6.58  -2
  -4  11   4   62.19    6.58   1
   3  11   2  224.76    4.10  -2
  -3  11   4  224.76    4.10   1
  -2  11   4   22.56    1.64   1
  -1  11   4  167.82    3.46   1
   0  11   4  250.95    4.31  -2
   0  11   4  250.95    4.31   1
  -1  11   5   73.78    6.35  -2
   1  11   4   73.78    6.35   1
   2  11   4  294.90    4.74   1
  -3  11   6   44.12    1.86  -2
   3  11   4   44.12    1.86   1
  -4  11   7   14.23    5.15  -2
   4  11   4   14.23    5.15   1
   5  11   4   51.46    2.67   1
  -6  11   8   87.39    3.49  -2
   6  11   4   87.39    3.49   1
  -7  11   9   88.72    6.29  -2
   7  11   4   88.72    6.29   1
  -8  11   9   77.37    8.41  -2
   8  11   4   77.37    8.41   1
  -9  12   2   13.85    1.97  -2
  -9  12   4   13.85    1.97   1
  -8  12   1   11.14    3.65  -2
  -8  12   4   11.14    3.65   1
  -7  12   1   61.26    4.88  -2
  -7  12   4   61.26    4.88   1
   6  12   0   15.09    1.74  -2
  -6  12   4   15.09    1.74   1
   5  12   1  543.46   19.89  -2
  -5  12   4  543.46   19.89   1
   4  12   1  125.76    8.91  -2
  -4  12   4  125.76    8.91   1
   3  12   2  233.51    5.26  -2
  -3  12   4  233.51    5.26   1
  -2  12   4    4.43    1.07   1
  -1  12   4   30.82    1.89   1
   0  12   4   49.96    2.05  -2
   0  12   4   49.96    2.05   1
  -1  12   5  846.38   18.85  -2
   1  12   4  846.38   18.85   1
   2  12   4    4.11    1.30   1
  -3  12   6  151.95    3.77  -2
   3  12   4  151.95    3.77   1
  -4  12   7   65.31    7.91  -2
   4  12   4   65.31    7.91   1
   5  12   4   -0.16    1.06   1
  -6  12   8   19.67    2.05  -2
   6  12   4   19.67    2.05   1
  -7  12   9   67.70    8.50  -2
   7  12   4   67.70    8.50   1
  -8  12   9   47.36    7.33  -2
   8  12   4   47.36    7.33   1
  -8  13   4   15.64    2.16   1
  -7  13   1   25.30    3.20  -2
  -7  13   4   25.30    3.20   1
   6  13   0  113.42    3.60  -2
  -6  13   4  113.42    3.60   1
   5  13   1   17.58    4.52  -2
  -5  13   4   17.58    4.52   1
   4  13   1  135.29    9.45  -2
  -4  13   4  135.29    9.45   1
   3  13   2  180.09    4.74  -2
  -3  13   4  180.09    4.74   1
  -2  13   4    0.81    0.99   1
   1  13   3  283.73   14.32  -2
  -1  13   4  283.73   14.32   1
   0  13   4  260.46    4.71  -2
   0  13   4  260.46    4.71   1
  -1  13   5   28.45    6.13  -2
   1  13   4   28.45    6.13   1
  -2  13   5  298.13   15.14  -2
   2  13   4  298.13   15.14   1
  -3  13   6   69.23    3.00  -2
   3  13   4   69.23    3.00   1
  -4  13   7   25.72    6.13  -2
   4  13   4   25.72    6.13   1
  -5  13   7   76.48    8.93  -2
   5  13   4   76.48    8.93   1
  -6  13   8   56.20    3.08  -2
   6  13   4   56.20    3.08   1
  -7  13   9   61.10    5.94  -2
   7  13   4   61.10    5.94   1
  -7  14   1   21.99    3.12  -2
  -7  14   4   21.99    3.12   1
   6  14   0    9.06    1.49  -2
  -6  14   4    9.06    1.49   1
   5  14   1   48.56    6.33  -2
  -5  14   4   48.56    6.33   1
   4  14   1  118.29    9.40  -2
  -4  14   4  118.29    9.40   1
   3  14   2    4.52    1.28  -2
  -3  14   4    4.52    1.28   1
   2  14   3   66.67    7.32  -2
  -2  14   4   66.67    7.32   1
   1  14   3   38.58    6.37  -2
  -1  14   4   38.58    6.37   1
   0  14   4  130.28    3.65  -2
   0  14   4  130.28    3.65   1
  -1  14   5   65.59    7.72  -2
   1  14   4   65.59    7.72   1
  -2  14   5    4.58    4.47  -2
   2  14   4    4.58    4.47   1
  -3  14   6   11.11    1.94  -2
   3  14   4   11.11    1.94   1
  -4  14   7   70.85    8.74  -2
   4  14   4   70.85    8.74   1
  -5  14   7   49.94    8.52  -2
   5  14   4   49.94    8.52   1
  -6  14   8  159.02    5.98  -2
   6  14   4  159.02    5.98   1
   6  15   0   31.82    2.19  -2
  -6  15   4   31.82    2.19   1
   5  15   1   10.07    4.63  -2
  -5  15   4   10.07    4.63   1
   4  15   1   12.42    3.83  -2
  -4  15   4   12.42    3.83   1
   3  15   2   28.45    2.15  -2
  -3  15   4   28.45    2.15   1
   2  15   3    7.61    4.50  -2
  -2  15   4    7.61    4.50   1
   1  15   3   37.28    6.37  -2
  -1  15   4   37.28    6.37   1
   0  15   4    3.31    1.30  -2
   0  15   4    3.31    1.30   1
  -1  15   5   13.19    5.40  -2
   1  15   4   13.19    5.40   1
  -2  15   5   74.61    8.57  -2
   2  15   4   74.61    8.57   1
  -3  15   6   48.35    3.23  -2
   3  15   4   48.35    3.23   1
  -4  15   7   31.07    6.49  -2
   4  15   4   31.07    6.49   1
  -5  15   7  117.56   11.49  -2
   5  15   4  117.56   11.49   1
   4  16   1   11.90    4.00  -2
  -4  16   4   11.90    4.00   1
   3  16   2   11.37    1.72  -2
  -3  16   4   11.37    1.72   1
   2  16   3    6.42    5.57  -2
  -2  16   4    6.42    5.57   1
   1  16   3    3.44    4.68  -2
  -1  16   4    3.44    4.68   1
   0  16   4    2.28    1.32  -2
   0  16   4    2.28    1.32   1
  -1  16   5  257.44   15.41  -2
   1  16   4  257.44   15.41   1
  -2  16   5   13.96    6.05  -2
   2  16   4   13.96    6.05   1
  -3  16   6    9.52    2.17  -2
   3  16   4    9.52    2.17   1
 -13   0   4    2.01    3.18  -2
 -13   0   5    2.01    3.18   1
 -12   0   3    5.27    1.96  -2
 -12   0   5    5.27    1.96   1
 -11   0   2   -0.93    4.78  -2
 -11   0   5   -0.93    4.78   1
 -10   0   2   36.18    6.01  -2
 -10   0   5   36.18    6.01   1
  -9   0   1  445.82    8.25  -2
  -9   0   5  445.82    8.25   1
  -8   0   5   -1.63    1.04   1
   7   0   0   -4.84    3.78  -2
  -7   0   5   -4.84    3.78   1
   6   0   1   -0.06    1.17  -2
  -6   0   5   -0.06    1.17   1
  -5   0   5  503.30    7.62   1
   4   0   2  755.00   19.03  -2
  -4   0   5  755.00   19.03   1
   3   0   3 4280.96   48.65  -2
  -3   0   5 4280.96   48.65   1
  -2   0   5    2.99    0.74   1
  -1   0   5 1498.15   17.77   1
   0   0   5    0.49    0.57  -2
   0   0   5    0.49    0.57   1
  -1   0   6  725.16   17.70  -2
   1   0   5  725.16   17.70   1
   2   0   5    0.11    0.54   1
  -3   0   7 3953.43   52.26  -2
   3   0   5 3953.43   52.26   1
   4   0   5    1.49    0.68   1
   5   0   5  450.38    8.02   1
  -6   0   9   -0.79    1.35  -2
   6   0   5   -0.79    1.35   1
   7   0   5  381.19    8.57   1
   8   0   5   -0.66    1.18   1
  -9   0  11  145.05    5.24  -2
   9   0   5  145.05    5.24   1
  10   0   5   -0.01    1.72   1
  11   0   5    0.51    2.14   1
 -13   1   4   64.75    5.44  -2
 -13   1   5   64.75    5.44   1
 -12   1   3   14.21    1.69  -2
 -12   1   5   14.21    1.69   1
 -11   1   2    5.62    3.92  -2
 -11   1   5    5.62    3.92   1
 -10   1   2  103.10    5.94  -2
 -10   1   5  103.10    5.94   1
  -9   1   1   82.79    2.35  -2
  -9   1   5   82.79    2.35   1
   8   1   0  287.65   13.06  -2
  -8   1   5  287.65   13.06   1
   7   1   0  572.74   10.85  -2
  -7   1   5  572.74   10.85   1
   6   1   1  513.35    6.55  -2
  -6   1   5  513.35    6.55   1
  -5   1   5    1.46    0.50   1
   4   1   2 2164.08   52.11  -2
  -4   1   5 2164.08   52.11   1
   3   1   3  408.62    4.17  -2
  -3   1   5  408.62    4.17   1
   2   1   4 3462.65   78.95  -2
  -2   1   5 3462.65   78.95   1
   1   1   4  276.68    8.71  -2
  -1   1   5  276.68    8.71   1
   0   1   5  398.40    3.97  -2
   0   1   5  398.40    3.97   1
  -1   1   6   11.29    1.43  -2
   1   1   5   11.29    1.43   1
   2   1   5  649.88    6.17   1
  -3   1   7 1562.69   14.60  -2
   3   1   5 1562.69   14.60   1
   4   1   5 1465.65   14.11   1
  -5   1   8  150.56    5.09  -2
   5   1   5  150.56    5.09   1
  -6   1   9   87.22    1.98  -2
   6   1   5   87.22    1.98   1
  -7   1  10  102.83    6.12  -2
   7   1   5  102.83    6.12   1
   8   1   5    1.40    0.99   1
  -9   1  11  100.39    3.52  -2
   9   1   5  100.39    3.52   1
 -10   1  12   70.66    7.54  -2
  10   1   5   70.66    7.54   1
  11   1   5    4.92    1.76   1
 -12   2   3  164.37    4.78  -2
 -12   2   5  164.37    4.78   1
 -11   2   2   76.49    7.82  -2
 -11   2   5   76.49    7.82   1
 -10   2   2   25.25    2.61  -2
 -10   2   5   25.25    2.61   1
  -9   2   1    7.18    1.25  -2
  -9   2   5    7.18    1.25   1
   8   2   0  268.20   12.53  -2
  -8   2   5  268.20   12.53   1
   7   2   0  124.08    4.49  -2
  -7   2   5  124.08    4.49   1
   6   2   1  839.35    9.62  -2
  -6   2   5  839.35    9.62   1
   5   2   2  184.63    8.70  -2
  -5   2   5  184.63    8.70   1
   4   2   2 1213.42   31.34  -2
  -4   2   5 1213.42   31.34   1
   3   2   3  165.69    2.19  -2
  -3   2   5  165.69    2.19   1
   2   2   4   25.64    2.91  -2
  -2   2   5   25.64    2.91   1
   1   2   4  955.99   24.03  -2
  -1   2   5  955.99   24.03   1
   0   2   5  243.33    2.79  -2
   0   2   5  243.33    2.79   1
  -1   2   6 1448.91   35.97  -2
   1   2   5 1448.91   35.97   1
  -2   2   6 1975.69   47.61  -2
   2   2   5 1975.69   47.61   1
  -3   2   7  246.27    3.42  -2
   3   2   5  246.27    3.42   1
   4   2   5    2.75    0.67   1
   5   2   5   64.20    1.79   1
  -6   2   9   41.61    1.58  -2
   6   2   5   41.61    1.58   1
  -7   2  10   71.15    3.73  -2
   7   2   5   71.15    3.73   1
   8   2   5  423.43    7.71   1
  -9   2  11   17.38    2.15  -2
   9   2   5   17.38    2.15   1
 -10   2  12   42.71    6.41  -2
  10   2   5   42.71    6.41   1
  11   2   5   24.17    2.81   1
 -12   3   3   24.36    2.48  -2
 -12   3   5   24.36    2.48   1
 -11   3   5   86.20    3.07   1
 -10   3   2   89.53    4.30  -2
 -10   3   5   89.53    4.30   1
  -9   3   1   54.80    2.15  -2
  -9   3   5   54.80    2.15   1
   8   3   0  196.52   10.54  -2
  -8   3   5  196.52   10.54   1
   7   3   0  389.09   10.24  -2
  -7   3   5  389.09   10.24   1
   6   3   1  265.72    4.56  -2
  -6   3   5  265.72    4.56   1
  -5   3   5  166.95    2.69   1
   4   3   2  349.48   11.47  -2
  -4   3   5  349.48   11.47   1
   3   3   3  408.15    4.28  -2
  -3   3   5  408.15    4.28   1
   2   3   4  477.47   14.15  -2
  -2   3   5  477.47   14.15   1
   1   3   4  706.32   19.09  -2
  -1   3   5  706.32   19.09   1
   0   3   5   95.42    1.57  -2
   0   3   5   95.42    1.57   1
  -1   3   6  100.57    5.58  -2
   1   3   5  100.57    5.58   1
  -2   3   6   42.19    3.78  -2
   2   3   5   42.19    3.78   1
  -3   3   7  426.75    5.11  -2
   3   3   5  426.75    5.11   1
  -4   3   8  370.90   13.40  -2
   4   3   5  370.90   13.40   1
   5   3   5   13.49    1.10   1
  -6   3   9   59.94    1.88  -2
   6   3   5   59.94    1.88   1
  -7   3  10  377.82   10.32  -2
   7   3   5  377.82   10.32   1
  -8   3  10   33.18    5.47  -2
   8   3   5   33.18    5.47   1
  -9   3  11  310.99    6.63  -2
   9   3   5  310.99    6.63   1
 -10   3  12   41.41    6.41  -2
  10   3   5   41.41    6.41   1
  11   3   5    5.94    1.59   1
 -12   4   3   52.10    3.20  -2
 -12   4   5   52.10    3.20   1
 -11   4   2  235.22   11.85  -2
 -11   4   5  235.22   11.85   1
 -10   4   2   27.13    3.15  -2
 -10   4   5   27.13    3.15   1
  -9   4   1  251.87    4.80  -2
  -9   4   5  251.87    4.80   1
   8   4   0  292.51   12.26  -2
  -8   4   5  292.51   12.26   1
   7   4   0  174.54    6.46  -2
  -7   4   5  174.54    6.46   1
   6   4   1  228.93    3.60  -2
  -6   4   5  228.93    3.60   1
   5   4   2  362.68   12.79  -2
  -5   4   5  362.68   12.79   1
   4   4   2  574.22   16.93  -2
  -4   4   5  574.22   16.93   1
   3   4   3  497.46    5.11  -2
  -3   4   5  497.46    5.11   1
   2   4   4   52.28    4.03  -2
  -2   4   5   52.28    4.03   1
  -1   4   5  393.45    4.17   1
   0   4   5   39.48    1.05  -2
   0   4   5   39.48    1.05   1
   1   4   5   11.49    0.70   1
   2   4   5    9.15    0.61   1
  -3   4   7 1073.75   10.75  -2
   3   4   5 1073.75   10.75   1
  -4   4   8  413.27   14.37  -2
   4   4   5  413.27   14.37   1
  -5   4   8  128.22    7.86  -2
   5   4   5  128.22    7.86   1
  -6   4   9   37.35    1.57  -2
   6   4   5   37.35    1.57   1
  -7   4  10  117.34    5.61  -2
   7   4   5  117.34    5.61   1
   8   4   5   25.43    2.00   1
  -9   4  11  156.99    4.63  -2
   9   4   5  156.99    4.63   1
 -10   4  12   74.68    4.81  -2
  10   4   5   74.68    4.81   1
  11   4   5   78.22    3.61   1
 -12   5   3   21.73    2.25  -2
 -12   5   5   21.73    2.25   1
 -11   5   2   17.10    4.73  -2
 -11   5   5   17.10    4.73   1
 -10   5   2  105.58    5.10  -2
 -10   5   5  105.58    5.10   1
  -9   5   1  112.50    3.18  -2
  -9   5   5  112.50    3.18   1
   8   5   0  317.83   13.35  -2
  -8   5   5  317.83   13.35   1
   7   5   0  203.70    7.03  -2
  -7   5   5  203.70    7.03   1
   6   5   1  222.61    3.63  -2
  -6   5   5  222.61    3.63   1
   5   5   2  338.91   12.39  -2
  -5   5   5  338.91   12.39   1
   4   5   2  980.62   26.62  -2
  -4   5   5  980.62   26.62   1
   3   5   3    0.82    0.53  -2
  -3   5   5    0.82    0.53   1
   2   5   4 2397.71   57.19  -2
  -2   5   5 2397.71   57.19   1
  -1   5   5  572.41    5.75   1
   0   5   5 1318.39   11.66  -2
   0   5   5 1318.39   11.66   1
   1   5   5   26.12    0.97   1
   2   5   5  794.11    7.68   1
  -3   5   7   15.33    0.76  -2
   3   5   5   15.33    0.76   1
  -4   5   8  646.59   20.58  -2
   4   5   5  646.59   20.58   1
  -5   5   8  548.17   18.74  -2
   5   5   5  548.17   18.74   1
  -6   5   9  222.28    4.38  -2
   6   5   5  222.28    4.38   1
  -7   5  10  108.74    5.52  -2
   7   5   5  108.74    5.52   1
   8   5   5    3.28    1.09   1
  -9   5  11   -0.61    1.22  -2
   9   5   5   -0.61    1.22   1
 -10   5  12   47.07    4.21  -2
  10   5   5   47.07    4.21   1
  11   5   5    2.08    1.47   1
 -12   6   3   37.69    3.32  -2
 -12   6   5   37.69    3.32   1
 -11   6   2   43.45    5.57  -2
 -11   6   5   43.45    5.57   1
 -10   6   2   31.52    3.39  -2
 -10   6   5   31.52    3.39   1
  -9   6   1   50.97    2.48  -2
  -9   6   5   50.97    2.48   1
   8   6   0  127.48    8.24  -2
  -8   6   5  127.48    8.24   1
   7   6   0   -2.61    2.85  -2
  -7   6   5   -2.61    2.85   1
   6   6   1  327.42    4.26  -2
  -6   6   5  327.42    4.26   1
   5   6   2  297.43   11.58  -2
  -5   6   5  297.43   11.58   1
   4   6   2  559.53   11.90  -2
  -4   6   5  559.53   11.90   1
   3   6   3 1477.11   14.25  -2
  -3   6   5 1477.11   14.25   1
  -2   6   5    0.63    0.53   1
  -1   6   5  751.01    7.31   1
   0   6   5  849.63    8.14  -2
   0   6   5  849.63    8.14   1
   1   6   5    9.01    0.82   1
   2   6   5 1326.21   12.06   1
  -3   6   7  385.05    4.53  -2
   3   6   5  385.05    4.53   1
  -4   6   8  238.77    7.58  -2
   4   6   5  238.77    7.58   1
  -5   6   8  340.01   14.08  -2
   5   6   5  340.01   14.08   1
  -6   6   9  171.20    3.88  -2
   6   6   5  171.20    3.88   1
  -7   6  10  148.37    9.09  -2
   7   6   5  148.37    9.09   1
   8   6   5   88.80    3.05   1
  -9   6  11    0.02    1.17  -2
   9   6   5    0.02    1.17   1
 -10   6  12    7.18    3.01  -2
  10   6   5    7.18    3.01   1
 -11   7   5    7.47    1.85   1
 -10   7   2   13.00    2.89  -2
 -10   7   5   13.00    2.89   1
  -9   7   1   56.99    2.48  -2
  -9   7   5   56.99    2.48   1
   8   7   0   20.27    4.29  -2
  -8   7   5   20.27    4.29   1
   7   7   0  373.05   10.60  -2
  -7   7   5  373.05   10.60   1
   6   7   1   64.65    2.33  -2
  -6   7   5   64.65    2.33   1
   5   7   2  740.92   22.44  -2
  -5   7   5  740.92   22.44   1
   4   7   2  180.72    5.56  -2
  -4   7   5  180.72    5.56   1
   3   7   3  315.62    4.44  -2
  -3   7   5  315.62    4.44   1
  -2   7   5   88.94    2.13   1
  -1   7   5  597.87    6.22   1
   0   7   5   16.42    0.92  -2
   0   7   5   16.42    0.92   1
   1   7   5  915.87    8.91   1
   2   7   5  385.57    4.67   1
  -3   7   7  370.92    4.55  -2
   3   7   5  370.92    4.55   1
  -4   7   8   24.50    4.17  -2
   4   7   5   24.50    4.17   1
  -5   7   8   14.68    4.38  -2
   5   7   5   14.68    4.38   1
  -6   7   9    1.84    1.12  -2
   6   7   5    1.84    1.12   1
  -7   7  10   40.92    4.27  -2
   7   7   5   40.92    4.27   1
  -8   7  10   81.47    5.43  -2
   8   7   5   81.47    5.43   1
  -9   7  11  105.42    3.54  -2
   9   7   5  105.42    3.54   1
 -10   7  12   45.45    5.17  -2
  10   7   5   45.45    5.17   1
 -11   8   5   45.47    3.34   1
 -10   8   2   44.66    3.71  -2
 -10   8   5   44.66    3.71   1
  -9   8   1  114.62    3.42  -2
  -9   8   5  114.62    3.42   1
   8   8   0   58.37    5.81  -2
  -8   8   5   58.37    5.81   1
   7   8   0   43.89    4.01  -2
  -7   8   5   43.89    4.01   1
   6   8   1  121.51    3.23  -2
  -6   8   5  121.51    3.23   1
   5   8   2  144.55    8.55  -2
  -5   8   5  144.55    8.55   1
   4   8   2  135.42    5.12  -2
  -4   8   5  135.42    5.12   1
   3   8   3  279.25    4.24  -2
  -3   8   5  279.25    4.24   1
  -2   8   5   13.61    1.18   1
  -1   8   5   48.50    1.31   1
   0   8   5  717.29    7.41  -2
   0   8   5  717.29    7.41   1
   1   8   5  181.99    2.93   1
   2   8   5  111.19    2.25   1
  -3   8   7  126.89    2.42  -2
   3   8   5  126.89    2.42   1
  -4   8   8   40.25    4.92  -2
   4   8   5   40.25    4.92   1
   5   8   5    1.63    1.02   1
  -6   8   9  270.69    5.27  -2
   6   8   5  270.69    5.27   1
  -7   8  10  235.77    7.18  -2
   7   8   5  235.77    7.18   1
  -8   8  10   90.82    5.85  -2
   8   8   5   90.82    5.85   1
  -9   8  11   17.98    1.79  -2
   9   8   5   17.98    1.79   1
 -10   8  12   45.01    3.67  -2
  10   8   5   45.01    3.67   1
 -11   9   5   43.28    3.49   1
 -10   9   2  177.97    8.92  -2
 -10   9   5  177.97    8.92   1
   8   9   0  100.05    7.39  -2
  -8   9   5  100.05    7.39   1
   7   9   0  137.41    6.51  -2
  -7   9   5  137.41    6.51   1
   6   9   1  136.07    3.52  -2
  -6   9   5  136.07    3.52   1
   5   9   2   79.11    6.62  -2
  -5   9   5   79.11    6.62   1
   4   9   2   20.84    2.89  -2
  -4   9   5   20.84    2.89   1
   3   9   3   17.51    1.22  -2
  -3   9   5   17.51    1.22   1
  -2   9   5  203.57    3.61   1
  -1   9   5   -0.12    0.71   1
   0   9   5  120.25    2.33  -2
   0   9   5  120.25    2.33   1
   1   9   5    2.13    0.70   1
   2   9   5   18.76    1.24   1
  -3   9   7    5.02    1.03  -2
   3   9   5    5.02    1.03   1
  -4   9   8  246.51    8.29  -2
   4   9   5  246.51    8.29   1
   5   9   5    6.09    1.24   1
  -6   9   9  146.85    3.86  -2
   6   9   5  146.85    3.86   1
  -7   9  10  114.01    5.09  -2
   7   9   5  114.01    5.09   1
  -8   9  10   10.12    3.33  -2
   8   9   5   10.12    3.33   1
  -9   9  11   36.49    2.60  -2
   9   9   5   36.49    2.60   1
 -10  10   2   65.36    6.23  -2
 -10  10   5   65.36    6.23   1
  -9  10   1  182.36    4.97  -2
  -9  10   5  182.36    4.97   1
   8  10   0   62.53    6.36  -2
  -8  10   5   62.53    6.36   1
   7  10   0   33.18    3.71  -2
  -7  10   5   33.18    3.71   1
   6  10   1   36.34    1.98  -2
  -6  10   5   36.34    1.98   1
   5  10   2  148.37    9.01  -2
  -5  10   5  148.37    9.01   1
   4  10   2   41.67    5.53  -2
  -4  10   5   41.67    5.53   1
   3  10   3  123.26    2.89  -2
  -3  10   5  123.26    2.89   1
  -2  10   5   37.39    1.71   1
   1  10   4   79.09    7.29  -2
  -1  10   5   79.09    7.29   1
   0  10   5   47.93    1.81  -2
   0  10   5   47.93    1.81   1
  -1  10   6   37.21    5.93  -2
   1  10   5   37.21    5.93   1
   2  10   5   94.89    2.25   1
  -3  10   7   94.05    2.54  -2
   3  10   5   94.05    2.54   1
  -4  10   8   79.54    4.88  -2
   4  10   5   79.54    4.88   1
   5  10   5  278.19    5.42   1
  -6  10   9   48.76    2.37  -2
   6  10   5   48.76    2.37   1
  -7  10  10   20.79    4.01  -2
   7  10   5   20.79    4.01   1
  -8  10  10   67.60    5.48  -2
   8  10   5   67.60    5.48   1
  -9  10  11   10.28    1.91  -2
   9  10   5   10.28    1.91   1
  -9  11   1   25.42    2.14  -2
  -9  11   5   25.42    2.14   1
   8  11   0   22.16    4.83  -2
  -8  11   5   22.16    4.83   1
   7  11   0   91.61    5.57  -2
  -7  11   5   91.61    5.57   1
   6  11   1   12.39    1.53  -2
  -6  11   5   12.39    1.53   1
   5  11   2  146.81    9.11  -2
  -5  11   5  146.81    9.11   1
   4  11   2  141.51    9.01  -2
  -4  11   5  141.51    9.01   1
   3  11   3   11.17    1.27  -2
  -3  11   5   11.17    1.27   1
   2  11   4  168.76   10.07  -2
  -2  11   5  168.76   10.07   1
   1  11   4  102.47    8.40  -2
  -1  11   5  102.47    8.40   1
   0  11   5  142.01    3.18  -2
   0  11   5  142.01    3.18   1
  -1  11   6  309.81   14.68  -2
   1  11   5  309.81   14.68   1
  -2  11   6   33.64    6.40  -2
   2  11   5   33.64    6.40   1
  -3  11   7   18.80    1.44  -2
   3  11   5   18.80    1.44   1
  -4  11   8   35.34    4.05  -2
   4  11   5   35.34    4.05   1
   5  11   5   38.81    2.72   1
  -6  11   9  150.89    4.60  -2
   6  11   5  150.89    4.60   1
  -7  11  10  155.73    8.07  -2
   7  11   5  155.73    8.07   1
  -8  11  10   73.22    5.81  -2
   8  11   5   73.22    5.81   1
  -9  12   1    3.71    1.69  -2
  -9  12   5    3.71    1.69   1
   8  12   0   12.76    4.30  -2
  -8  12   5   12.76    4.30   1
   7  12   0    4.62    3.14  -2
  -7  12   5    4.62    3.14   1
   6  12   1  218.71    5.37  -2
  -6  12   5  218.71    5.37   1
   5  12   2   34.77    5.55  -2
  -5  12   5   34.77    5.55   1
   4  12   2  328.76   14.79  -2
  -4  12   5  328.76   14.79   1
   3  12   3    9.42    1.36  -2
  -3  12   5    9.42    1.36   1
   2  12   4    5.02    5.00  -2
  -2  12   5    5.02    5.00   1
   1  12   4  321.35   14.90  -2
  -1  12   5  321.35   14.90   1
   0  12   5 1013.09   11.53  -2
   0  12   5 1013.09   11.53   1
  -1  12   6  178.02    7.66  -2
   1  12   5  178.02    7.66   1
  -2  12   6  373.54   17.39  -2
   2  12   5  373.54   17.39   1
  -3  12   7   19.89    2.22  -2
   3  12   5   19.89    2.22   1
  -4  12   8   -2.36    4.68  -2
   4  12   5   -2.36    4.68   1
  -5  12   8   27.63    6.14  -2
   5  12   5   27.63    6.14   1
  -6  12   9  107.58    3.98  -2
   6  12   5  107.58    3.98   1
  -7  12  10   42.06    7.37  -2
   7  12   5   42.06    7.37   1
   8  13   0   30.60    5.17  -2
  -8  13   5   30.60    5.17   1
   7  13   0   44.91    3.88  -2
  -7  13   5   44.91    3.88   1
   6  13   1   30.52    2.23  -2
  -6  13   5   30.52    2.23   1
   5  13   2  184.08   11.08  -2
  -5  13   5  184.08   11.08   1
   4  13   2  104.80    8.49  -2
  -4  13   5  104.80    8.49   1
   3  13   3   36.18    2.26  -2
  -3  13   5   36.18    2.26   1
   2  13   4  297.28   14.76  -2
  -2  13   5  297.28   14.76   1
   1  13   4   82.56    8.32  -2
  -1  13   5   82.56    8.32   1
   0  13   5   91.08    3.02  -2
   0  13   5   91.08    3.02   1
  -1  13   6  378.96   17.65  -2
   1  13   5  378.96   17.65   1
  -2  13   6   16.63    5.85  -2
   2  13   5   16.63    5.85   1
  -3  13   7   10.85    1.89  -2
   3  13   5   10.85    1.89   1
  -4  13   8   25.11    6.04  -2
   4  13   5   25.11    6.04   1
  -5  13   8   30.43    6.78  -2
   5  13   5   30.43    6.78   1
  -6  13   9   70.40    3.38  -2
   6  13   5   70.40    3.38   1
   7  13   5   33.71    3.33   1
   7  14   0    9.01    2.95  -2
  -7  14   5    9.01    2.95   1
   6  14   1    9.32    1.48  -2
  -6  14   5    9.32    1.48   1
   5  14   2   62.63    7.25  -2
  -5  14   5   62.63    7.25   1
   4  14   2   14.93    3.74  -2
  -4  14   5   14.93    3.74   1
   3  14   3   71.67    3.06  -2
  -3  14   5   71.67    3.06   1
   2  14   4    7.50    4.54  -2
  -2  14   5    7.50    4.54   1
   1  14   4   93.82    8.82  -2
  -1  14   5   93.82    8.82   1
   0  14   5   18.41    1.85  -2
   0  14   5   18.41    1.85   1
  -1  14   6    5.95    4.87  -2
   1  14   5    5.95    4.87   1
  -2  14   6   50.64    7.07  -2
   2  14   5   50.64    7.07   1
  -3  14   7   36.25    2.89  -2
   3  14   5   36.25    2.89   1
  -4  14   8   50.72    7.78  -2
   4  14   5   50.72    7.78   1
  -5  14   8  131.75   11.72  -2
   5  14   5  131.75   11.72   1
  -6  14   9   42.05    3.39  -2
   6  14   5   42.05    3.39   1
   6  15   1   21.50    2.05  -2
  -6  15   5   21.50    2.05   1
   5  15   2   17.47    5.31  -2
  -5  15   5   17.47    5.31   1
   4  15   2   15.88    4.05  -2
  -4  15   5   15.88    4.05   1
   3  15   3    9.63    1.52  -2
  -3  15   5    9.63    1.52   1
   2  15   4   38.65    6.66  -2
  -2  15   5   38.65    6.66   1
   1  15   4    8.67    4.80  -2
  -1  15   5    8.67    4.80   1
   0  15   5   14.93    1.73  -2
   0  15   5   14.93    1.73   1
  -1  15   6   41.50    6.93  -2
   1  15   5   41.50    6.93   1
  -2  15   6   26.37    6.42  -2
   2  15   5   26.37    6.42   1
  -3  15   7   12.46    2.26  -2
   3  15   5   12.46    2.26   1
  -4  15   8   64.12    8.78  -2
   4  15   5   64.12    8.78   1
   4  16   2    5.51    3.81  -2
  -4  16   5    5.51    3.81   1
   3  16   3    1.32    1.42  -2
  -3  16   5    1.32    1.42   1
   2  16   4    3.76    4.94  -2
  -2  16   5    3.76    4.94   1
   1  16   4   22.99    4.42  -2
  -1  16   5   22.99    4.42   1
   0  16   5   69.98    3.25  -2
   0  16   5   69.98    3.25   1
  -1  16   6   10.80    5.71  -2
   1  16   5   10.80    5.71   1
  -2  16   6   13.15    6.47  -2
   2  16   5   13.15    6.47   1
 -13   0   6   -3.16    3.00   1
 -12   0   2   32.43    3.31  -2
 -12   0   6   32.43    3.31   1
 -11   0   1   29.09    6.17  -2
 -11   0   6   29.09    6.17   1
 -10   0   1  161.26   10.53  -2
 -10   0   6  161.26   10.53   1
   9   0   0    3.43    1.88  -2
  -9   0   6    3.43    1.88   1
  -8   0   6  236.63    5.35   1
   7   0   1   86.78    7.13  -2
  -7   0   6   86.78    7.13   1
   6   0   2  149.69    3.59  -2
  -6   0   6  149.69    3.59   1
  -5   0   6    0.35    0.65   1
   4   0   3 2511.78   57.31  -2
  -4   0   6 2511.78   57.31   1
   3   0   4    0.25    0.69  -2
  -3   0   6    0.25    0.69   1
  -2   0   6  315.10    5.98   1
  -1   0   6    1.20    0.51   1
   0   0   6  158.07    2.94  -2
   0   0   6  158.07    2.94   1
  -1   0   7  474.97    9.52  -2
   1   0   6  474.97    9.52   1
   2   0   6 1257.55   15.70   1
  -3   0   8   -0.53    0.69  -2
   3   0   6   -0.53    0.69   1
   4   0   6  360.58    5.95   1
   5   0   6    0.81    0.82   1
  -6   0  10  451.59    7.52  -2
   6   0   6  451.59    7.52   1
   7   0   6   -0.76    1.28   1
   8   0   6   85.98    4.03   1
  -9   0  12    0.73    1.61  -2
   9   0   6    0.73    1.61   1
  10   0   6    8.15    2.47   1
  11   0   6    1.80    2.15   1
 -12   1   2   24.90    2.33  -2
 -12   1   6   24.90    2.33   1
 -11   1   1   74.79    5.54  -2
 -11   1   6   74.79    5.54   1
 -10   1   1   14.52    3.43  -2
 -10   1   6   14.52    3.43   1
   9   1   0  113.52    3.10  -2
  -9   1   6  113.52    3.10   1
   8   1   1  817.65   26.04  -2
  -8   1   6  817.65   26.04   1
   7   1   1   27.87    2.70  -2
  -7   1   6   27.87    2.70   1
   6   1   2   72.85    1.72  -2
  -6   1   6   72.85    1.72   1
  -5   1   6   20.00    0.97   1
   4   1   3  399.56    8.67  -2
  -4   1   6  399.56    8.67   1
   3   1   4 2869.34   25.30  -2
  -3   1   6 2869.34   25.30   1
  -2   1   6  968.91   10.09   1
   1   1   5    3.10    2.32  -2
  -1   1   6    3.10    2.32   1
   0   1   6   21.19    0.74  -2
   0   1   6   21.19    0.74   1
  -1   1   7  461.28    7.48  -2
   1   1   6  461.28    7.48   1
   2   1   6  855.50    7.97   1
  -3   1   8 1810.08   15.57  -2
   3   1   6 1810.08   15.57   1
   4   1   6    1.65    0.62   1
   5   1   6   62.95    1.82   1
  -6   1  10   86.89    2.39  -2
   6   1   6   86.89    2.39   1
   7   1   6    0.96    1.00   1
   8   1   6  101.54    3.09   1
  -9   1  12   55.05    2.77  -2
   9   1   6   55.05    2.77   1
 -10   1  13    6.69    4.38  -2
  10   1   6    6.69    4.38   1
  11   1   6   18.74    2.67   1
 -12   2   2    1.79    3.05  -2
 -12   2   6    1.79    3.05   1
 -11   2   1   18.71    5.36  -2
 -11   2   6   18.71    5.36   1
 -10   2   1  110.92    4.09  -2
 -10   2   6  110.92    4.09   1
   9   2   0  115.80    3.11  -2
  -9   2   6  115.80    3.11   1
   8   2   1   29.37    5.98  -2
  -8   2   6   29.37    5.98   1
   7   2   1  558.06   10.76  -2
  -7   2   6  558.06   10.76   1
   6   2   2  139.63    2.44  -2
  -6   2   6  139.63    2.44   1
   5   2   3  351.92   13.12  -2
  -5   2   6  351.92   13.12   1
   4   2   3  256.94   10.04  -2
  -4   2   6  256.94   10.04   1
   3   2   4  395.20    4.17  -2
  -3   2   6  395.20    4.17   1
   2   2   5  740.64   19.95  -2
  -2   2   6  740.64   19.95   1
   1   2   5  920.13   23.55  -2
  -1   2   6  920.13   23.55   1
   0   2   6  212.05    2.64  -2
   0   2   6  212.05    2.64   1
  -1   2   7 1721.55   29.49  -2
   1   2   6 1721.55   29.49   1
  -2   2   7  972.55   22.26  -2
   2   2   6  972.55   22.26   1
  -3   2   8  115.33    2.24  -2
   3   2   6  115.33    2.24   1
   4   2   6  265.87    3.93   1
   5   2   6    1.16    0.65   1
  -6   2  10   26.01    1.40  -2
   6   2   6   26.01    1.40   1
  -7   2  11  247.66    9.14  -2
   7   2   6  247.66    9.14   1
   8   2   6   22.19    2.19   1
  -9   2  12  127.00    4.56  -2
   9   2   6  127.00    4.56   1
 -10   2  13   57.95    5.18  -2
  10   2   6   57.95    5.18   1
  11   2   6    4.25    1.93   1
 -12   3   2  183.42    8.34  -2
 -12   3   6  183.42    8.34   1
 -11   3   6   41.43    2.52   1
 -10   3   1   18.78    3.66  -2
 -10   3   6   18.78    3.66   1
   9   3   0   36.11    2.37  -2
  -9   3   6   36.11    2.37   1
  -8   3   6  302.78    4.97   1
   7   3   1   51.75    5.30  -2
  -7   3   6   51.75    5.30   1
   6   3   2  318.91    4.34  -2
  -6   3   6  318.91    4.34   1
  -5   3   6   20.21    1.03   1
   4   3   3   62.95    4.92  -2
  -4   3   6   62.95    4.92   1
   3   3   4  441.01    4.63  -2
  -3   3   6  441.01    4.63   1
   2   3   5   24.01    3.20  -2
  -2   3   6   24.01    3.20   1
   1   3   5   74.02    2.88  -2
  -1   3   6   74.02    2.88   1
   0   3   6  217.67    2.76  -2
   0   3   6  217.67    2.76   1
  -1   3   7  123.88    4.43  -2
   1   3   6  123.88    4.43   1
  -2   3   7  464.32   14.58  -2
   2   3   6  464.32   14.58   1
  -3   3   8  116.10    2.29  -2
   3   3   6  116.10    2.29   1
   4   3   6   46.80    1.56   1
   5   3   6    4.74    0.85   1
  -6   3  10  323.34    4.87  -2
   6   3   6  323.34    4.87   1
  -7   3  11   77.27    4.68  -2
   7   3   6   77.27    4.68   1
   8   3   6  436.43    8.09   1
  -9   3  12   25.06    2.13  -2
   9   3   6   25.06    2.13   1
 -10   3  13   28.12    4.60  -2
  10   3   6   28.12    4.60   1
  11   3   6   24.80    3.47   1
 -12   4   2   69.70    4.15  -2
 -12   4   6   69.70    4.15   1
 -11   4   1   -6.15    3.98  -2
 -11   4   6   -6.15    3.98   1
 -10   4   1  166.70    5.96  -2
 -10   4   6  166.70    5.96   1
   9   4   0   74.00    2.86  -2
  -9   4   6   74.00    2.86   1
   8   4   1  198.11   10.26  -2
  -8   4   6  198.11   10.26   1
   7   4   1  269.54    8.11  -2
  -7   4   6  269.54    8.11   1
   6   4   2  179.50    2.87  -2
  -6   4   6  179.50    2.87   1
   5   4   3  256.01   10.61  -2
  -5   4   6  256.01   10.61   1
   4   4   3  258.18   10.04  -2
  -4   4   6  258.18   10.04   1
   3   4   4   48.16    1.20  -2
  -3   4   6   48.16    1.20   1
   2   4   5   17.01    2.98  -2
  -2   4   6   17.01    2.98   1
   1   4   5   28.90    3.58  -2
  -1   4   6   28.90    3.58   1
   0   4   6   12.09    0.70  -2
   0   4   6   12.09    0.70   1
   1   4   6   54.46    1.30   1
  -2   4   7  564.33   17.47  -2
   2   4   6  564.33   17.47   1
  -3   4   8  695.58    7.71  -2
   3   4   6  695.58    7.71   1
  -4   4   9  519.41   17.50  -2
   4   4   6  519.41   17.50   1
  -5   4   9   98.83    7.00  -2
   5   4   6   98.83    7.00   1
  -6   4  10  122.06    2.77  -2
   6   4   6  122.06    2.77   1
  -7   4  11  105.49    7.20  -2
   7   4   6  105.49    7.20   1
  -8   4  11   80.05    6.99  -2
   8   4   6   80.05    6.99   1
  -9   4  12   74.53    3.29  -2
   9   4   6   74.53    3.29   1
 -10   4  13  126.46    5.34  -2
  10   4   6  126.46    5.34   1
  11   4   6    3.44    1.51   1
 -12   5   2   16.21    2.70  -2
 -12   5   6   16.21    2.70   1
 -11   5   1   82.85    7.37  -2
 -11   5   6   82.85    7.37   1
 -10   5   1  129.77    5.40  -2
 -10   5   6  129.77    5.40   1
   9   5   0  165.83    3.96  -2
  -9   5   6  165.83    3.96   1
   8   5   1   45.96    5.62  -2
  -8   5   6   45.96    5.62   1
   7   5   1  118.09    5.47  -2
  -7   5   6  118.09    5.47   1
   6   5   2  243.22    3.51  -2
  -6   5   6  243.22    3.51   1
   5   5   3  220.54    9.86  -2
  -5   5   6  220.54    9.86   1
   4   5   3  569.25   12.01  -2
  -4   5   6  569.25   12.01   1
   3   5   4 1477.91   13.05  -2
  -3   5   6 1477.91   13.05   1
   2   5   5  301.63   11.25  -2
  -2   5   6  301.63   11.25   1
   1   5   5  176.41    8.07  -2
  -1   5   6  176.41    8.07   1
   0   5   6   47.24    1.25  -2
   0   5   6   47.24    1.25   1
   1   5   6    2.03    0.49   1
   2   5   6   27.90    1.01   1
  -3   5   8 1706.49   16.37  -2
   3   5   6 1706.49   16.37   1
  -4   5   9  556.24   13.03  -2
   4   5   6  556.24   13.03   1
  -5   5   9  256.65   12.06  -2
   5   5   6  256.65   12.06   1
  -6   5  10   78.02    2.63  -2
   6   5   6   78.02    2.63   1
  -7   5  11   11.23    3.18  -2
   7   5   6   11.23    3.18   1
  -8   5  11   25.92    5.32  -2
   8   5   6   25.92    5.32   1
  -9   5  12   82.92    3.43  -2
   9   5   6   82.92    3.43   1
 -10   5  13   11.25    2.61  -2
  10   5   6   11.25    2.61   1
 -12   6   2   19.33    2.83  -2
 -12   6   6   19.33    2.83   1
 -11   6   1   18.85    5.11  -2
 -11   6   6   18.85    5.11   1
 -10   6   1  111.51    5.15  -2
 -10   6   6  111.51    5.15   1
   9   6   0   24.21    1.79  -2
  -9   6   6   24.21    1.79   1
   8   6   1   27.07    5.18  -2
  -8   6   6   27.07    5.18   1
   7   6   1  192.87    7.20  -2
  -7   6   6  192.87    7.20   1
   6   6   2  121.70    2.36  -2
  -6   6   6  121.70    2.36   1
   5   6   3  217.75    9.94  -2
  -5   6   6  217.75    9.94   1
   4   6   3 1122.80   21.23  -2
  -4   6   6 1122.80   21.23   1
   3   6   4  352.11    4.70  -2
  -3   6   6  352.11    4.70   1
   2   6   5  844.71   24.13  -2
  -2   6   6  844.71   24.13   1
   1   6   5  530.32   17.08  -2
  -1   6   6  530.32   17.08   1
   0   6   6    3.66    0.67  -2
   0   6   6    3.66    0.67   1
  -1   6   7  561.39   17.94  -2
   1   6   6  561.39   17.94   1
   2   6   6  147.51    2.49   1
  -3   6   8  101.60    1.96  -2
   3   6   6  101.60    1.96   1
  -4   6   9  388.09    8.48  -2
   4   6   6  388.09    8.48   1
  -5   6   9  201.30   10.59  -2
   5   6   6  201.30   10.59   1
  -6   6  10  132.96    3.43  -2
   6   6   6  132.96    3.43   1
  -7   6  11  165.93    7.08  -2
   7   6   6  165.93    7.08   1
  -8   6  11   23.74    5.47  -2
   8   6   6   23.74    5.47   1
  -9   6  12   20.97    2.09  -2
   9   6   6   20.97    2.09   1
 -10   6  13   35.26    3.34  -2
  10   6   6   35.26    3.34   1
 -11   7   1   25.41    5.20  -2
 -11   7   6   25.41    5.20   1
 -10   7   1   16.92    2.95  -2
 -10   7   6   16.92    2.95   1
   9   7   0   14.35    1.60  -2
  -9   7   6   14.35    1.60   1
   8   7   1  360.43   14.68  -2
  -8   7   6  360.43   14.68   1
   7   7   1  206.07    7.60  -2
  -7   7   6  206.07    7.60   1
   6   7   2  613.82    7.58  -2
  -6   7   6  613.82    7.58   1
   5   7   3   14.89    3.84  -2
  -5   7   6   14.89    3.84   1
   4   7   3  386.29    9.56  -2
  -4   7   6  386.29    9.56   1
   3   7   4   31.35    1.37  -2
  -3   7   6   31.35    1.37   1
   2   7   5  552.85   18.02  -2
  -2   7   6  552.85   18.02   1
   1   7   5  338.88   12.93  -2
  -1   7   6  338.88   12.93   1
   0   7   6 1561.86   14.03  -2
   0   7   6 1561.86   14.03   1
  -1   7   7  750.05   22.99  -2
   1   7   6  750.05   22.99   1
   2   7   6  471.20    5.46   1
  -3   7   8   50.17    1.48  -2
   3   7   6   50.17    1.48   1
  -4   7   9    7.23    2.32  -2
   4   7   6    7.23    2.32   1
  -5   7   9   10.89    3.97  -2
   5   7   6   10.89    3.97   1
  -6   7  10  105.39    3.15  -2
   6   7   6  105.39    3.15   1
  -7   7  11   57.82    3.86  -2
   7   7   6   57.82    3.86   1
  -8   7  11  106.37    6.19  -2
   8   7   6  106.37    6.19   1
  -9   7  12    8.29    1.49  -2
   9   7   6    8.29    1.49   1
 -10   7  13   13.76    3.38  -2
  10   7   6   13.76    3.38   1
 -11   8   6   50.14    3.83   1
 -10   8   1  102.58    5.13  -2
 -10   8   6  102.58    5.13   1
   9   8   0   50.19    2.41  -2
  -9   8   6   50.19    2.41   1
   8   8   1   35.86    5.01  -2
  -8   8   6   35.86    5.01   1
   7   8   1  137.95    6.48  -2
  -7   8   6  137.95    6.48   1
   6   8   2  183.89    4.07  -2
  -6   8   6  183.89    4.07   1
   5   8   3  468.11   16.87  -2
  -5   8   6  468.11   16.87   1
   4   8   3  161.16    5.81  -2
  -4   8   6  161.16    5.81   1
   3   8   4   72.95    2.08  -2
  -3   8   6   72.95    2.08   1
   2   8   5  151.36    8.60  -2
  -2   8   6  151.36    8.60   1
   1   8   5  456.53   16.44  -2
  -1   8   6  456.53   16.44   1
   0   8   6   75.11    1.83  -2
   0   8   6   75.11    1.83   1
  -1   8   7  409.60   15.87  -2
   1   8   6  409.60   15.87   1
   2   8   6   20.59    1.24   1
  -3   8   8   50.04    1.58  -2
   3   8   6   50.04    1.58   1
  -4   8   9  127.28    5.83  -2
   4   8   6  127.28    5.83   1
  -5   8   9  110.99    8.52  -2
   5   8   6  110.99    8.52   1
  -6   8  10  203.82    4.55  -2
   6   8   6  203.82    4.55   1
  -7   8  11  124.16    5.35  -2
   7   8   6  124.16    5.35   1
  -8   8  11   45.24    4.46  -2
   8   8   6   45.24    4.46   1
  -9   8  12   54.77    2.69  -2
   9   8   6   54.77    2.69   1
 -11   9   6   76.95    4.87   1
 -10   9   1   31.56    3.66  -2
 -10   9   6   31.56    3.66   1
   9   9   0  115.20    3.58  -2
  -9   9   6  115.20    3.58   1
   8   9   1   85.45    6.99  -2
  -8   9   6   85.45    6.99   1
   7   9   1    3.74    2.96  -2
  -7   9   6    3.74    2.96   1
   6   9   2   64.36    2.46  -2
  -6   9   6   64.36    2.46   1
   5   9   3   35.60    5.09  -2
  -5   9   6   35.60    5.09   1
   4   9   3  205.38    6.81  -2
  -4   9   6  205.38    6.81   1
   3   9   4  117.99    2.74  -2
  -3   9   6  117.99    2.74   1
   2   9   5   43.79    5.39  -2
  -2   9   6   43.79    5.39   1
   1   9   5    7.81    3.86  -2
  -1   9   6    7.81    3.86   1
   0   9   6   57.20    1.66  -2
   0   9   6   57.20    1.66   1
  -1   9   7   42.80    6.00  -2
   1   9   6   42.80    6.00   1
  -2   9   7   32.05    5.81  -2
   2   9   6   32.05    5.81   1
  -3   9   8  148.94    3.54  -2
   3   9   6  148.94    3.54   1
  -4   9   9   87.93    5.27  -2
   4   9   6   87.93    5.27   1
  -5   9   9  253.38   13.52  -2
   5   9   6  253.38   13.52   1
  -6   9  10   99.81    3.22  -2
   6   9   6   99.81    3.22   1
  -7   9  11   10.74    2.79  -2
   7   9   6   10.74    2.79   1
  -8   9  11   44.99    4.64  -2
   8   9   6   44.99    4.64   1
  -9   9  12   64.39    3.31  -2
   9   9   6   64.39    3.31   1
 -10  10   1  143.65    8.59  -2
 -10  10   6  143.65    8.59   1
   9  10   0    9.15    1.46  -2
  -9  10   6    9.15    1.46   1
   8  10   1   35.42    5.27  -2
  -8  10   6   35.42    5.27   1
   7  10   1   58.70    4.70  -2
  -7  10   6   58.70    4.70   1
   6  10   2   91.77    3.01  -2
  -6  10   6   91.77    3.01   1
   5  10   3  110.77    7.94  -2
  -5  10   6  110.77    7.94   1
   4  10   3  241.12    7.88  -2
  -4  10   6  241.12    7.88   1
   3  10   4   23.77    1.46  -2
  -3  10   6   23.77    1.46   1
   2  10   5   70.48    6.77  -2
  -2  10   6   70.48    6.77   1
   1  10   5   15.03    4.56  -2
  -1  10   6   15.03    4.56   1
   0  10   6    1.50    0.96  -2
   0  10   6    1.50    0.96   1
  -1  10   7    9.76    4.98  -2
   1  10   6    9.76    4.98   1
  -2  10   7    7.90    5.23  -2
   2  10   6    7.90    5.23   1
  -3  10   8   55.95    2.29  -2
   3  10   6   55.95    2.29   1
  -4  10   9  278.10    9.11  -2
   4  10   6  278.10    9.11   1
   5  10   6   28.75    2.20   1
  -6  10  10  133.44    3.81  -2
   6  10   6  133.44    3.81   1
  -7  10  11   73.00    4.43  -2
   7  10   6   73.00    4.43   1
  -8  10  11   20.44    3.99  -2
   8  10   6   20.44    3.99   1
   9  11   0   11.93    2.08  -2
  -9  11   6   11.93    2.08   1
   8  11   1   47.24    5.76  -2
  -8  11   6   47.24    5.76   1
   7  11   1   32.79    4.06  -2
  -7  11   6   32.79    4.06   1
   6  11   2  202.55    4.65  -2
  -6  11   6  202.55    4.65   1
   5  11   3  139.58    9.06  -2
  -5  11   6  139.58    9.06   1
   4  11   3   43.86    5.56  -2
  -4  11   6   43.86    5.56   1
   3  11   4  111.85    2.89  -2
  -3  11   6  111.85    2.89   1
   2  11   5   26.82    5.16  -2
  -2  11   6   26.82    5.16   1
   1  11   5  363.35   15.84  -2
  -1  11   6  363.35   15.84   1
   0  11   6  177.48    3.66  -2
   0  11   6  177.48    3.66   1
  -1  11   7   45.01    4.67  -2
   1  11   6   45.01    4.67   1
  -2  11   7  155.47   10.82  -2
   2  11   6  155.47   10.82   1
  -3  11   8   28.70    1.88  -2
   3  11   6   28.70    1.88   1
  -4  11   9   57.64    4.59  -2
   4  11   6   57.64    4.59   1
  -5  11   9  132.75   10.37  -2
   5  11   6  132.75   10.37   1
  -6  11  10  133.39    4.37  -2
   6  11   6  133.39    4.37   1
  -7  11  11   25.59    4.28  -2
   7  11   6   25.59    4.28   1
  -8  11  11   98.61    7.28  -2
   8  11   6   98.61    7.28   1
   9  12   0   51.00    3.12  -2
  -9  12   6   51.00    3.12   1
   8  12   1   30.19    4.91  -2
  -8  12   6   30.19    4.91   1
   7  12   1  108.65    6.34  -2
  -7  12   6  108.65    6.34   1
   6  12   2   36.58    2.15  -2
  -6  12   6   36.58    2.15   1
   5  12   3  275.68   13.54  -2
  -5  12   6  275.68   13.54   1
   4  12   3   31.11    5.46  -2
  -4  12   6   31.11    5.46   1
   3  12   4   67.35    2.39  -2
  -3  12   6   67.35    2.39   1
   2  12   5  144.35   10.00  -2
  -2  12   6  144.35   10.00   1
   1  12   5  483.51   19.61  -2
  -1  12   6  483.51   19.61   1
   0  12   6    2.80    1.28  -2
   0  12   6    2.80    1.28   1
  -1  12   7  593.62   15.43  -2
   1  12   6  593.62   15.43   1
  -2  12   7   83.05    8.65  -2
   2  12   6   83.05    8.65   1
  -3  12   8   28.11    2.17  -2
   3  12   6   28.11    2.17   1
  -4  12   9    9.91    5.42  -2
   4  12   6    9.91    5.42   1
  -5  12   9   43.74    7.17  -2
   5  12   6   43.74    7.17   1
  -6  12  10   -0.08    1.47  -2
   6  12   6   -0.08    1.47   1
  -7  12  11   22.16    6.49  -2
   7  12   6   22.16    6.49   1
   8  13   1   22.02    4.96  -2
  -8  13   6   22.02    4.96   1
   7  13   1    6.96    3.32  -2
  -7  13   6    6.96    3.32   1
   6  13   2  209.54    5.41  -2
  -6  13   6  209.54    5.41   1
   5  13   3   65.80    7.42  -2
  -5  13   6   65.80    7.42   1
   4  13   3   14.05    3.53  -2
  -4  13   6   14.05    3.53   1
   3  13   4  148.19    3.91  -2
  -3  13   6  148.19    3.91   1
   2  13   5   25.07    5.72  -2
  -2  13   6   25.07    5.72   1
   1  13   5  179.47   11.48  -2
  -1  13   6  179.47   11.48   1
   0  13   6  408.59    6.37  -2
   0  13   6  408.59    6.37   1
  -1  13   7   63.26    5.42  -2
   1  13   6   63.26    5.42   1
  -2  13   7   85.22    9.03  -2
   2  13   6   85.22    9.03   1
  -3  13   8   48.42    3.11  -2
   3  13   6   48.42    3.11   1
  -4  13   9   18.86    6.54  -2
   4  13   6   18.86    6.54   1
  -5  13   9   57.66    8.16  -2
   5  13   6   57.66    8.16   1
  -6  13  10   41.02    3.21  -2
   6  13   6   41.02    3.21   1
   7  14   1   37.75    3.94  -2
  -7  14   6   37.75    3.94   1
   6  14   2   63.97    3.05  -2
  -6  14   6   63.97    3.05   1
   5  14   3   55.12    6.77  -2
  -5  14   6   55.12    6.77   1
   4  14   3  122.00    7.09  -2
  -4  14   6  122.00    7.09   1
   3  14   4    7.65    1.48  -2
  -3  14   6    7.65    1.48   1
   2  14   5   94.63    8.84  -2
  -2  14   6   94.63    8.84   1
   1  14   5   10.75    4.51  -2
  -1  14   6   10.75    4.51   1
   0  14   6   11.15    1.56  -2
   0  14   6   11.15    1.56   1
  -1  14   7   17.64    5.52  -2
   1  14   6   17.64    5.52   1
  -2  14   7   11.62    5.57  -2
   2  14   6   11.62    5.57   1
  -3  14   8   16.08    2.29  -2
   3  14   6   16.08    2.29   1
  -4  14   9  164.26   12.68  -2
   4  14   6  164.26   12.68   1
  -5  14   9   58.07    8.68  -2
   5  14   6   58.07    8.68   1
   5  15   3   37.22    6.19  -2
  -5  15   6   37.22    6.19   1
   4  15   3   19.53    4.16  -2
  -4  15   6   19.53    4.16   1
   3  15   4   29.83    2.23  -2
  -3  15   6   29.83    2.23   1
   2  15   5   20.55    5.91  -2
  -2  15   6   20.55    5.91   1
   1  15   5   77.26    6.21  -2
  -1  15   6   77.26    6.21   1
   0  15   6   32.48    2.29  -2
   0  15   6   32.48    2.29   1
  -1  15   7   45.28    7.06  -2
   1  15   6   45.28    7.06   1
  -2  15   7   38.22    6.97  -2
   2  15   6   38.22    6.97   1
  -3  15   8   28.02    2.85  -2
   3  15   6   28.02    2.85   1
  -4  15   9   24.01    6.80  -2
   4  15   6   24.01    6.80   1
   3  16   4   12.61    1.62  -2
  -3  16   6   12.61    1.62   1
   2  16   5    1.62    4.75  -2
  -2  16   6    1.62    4.75   1
   1  16   5   24.55    4.70  -2
  -1  16   6   24.55    4.70   1
   0  16   6    1.33    1.43  -2
   0  16   6    1.33    1.43   1
  -1  16   7   17.36    6.31  -2
   1  16   6   17.36    6.31   1
   2  16   6   -0.70    2.46   1
 -12   0   1    2.07    4.22  -2
 -12   0   7    2.07    4.22   1
  11   0   0   14.79    5.40  -2
 -11   0   7   14.79    5.40   1
  10   0   0   33.37    5.77  -2
 -10   0   7   33.37    5.77   1
   9   0   1  552.00    9.51  -2
  -9   0   7  552.00    9.51   1
  -8   0   7   -0.19    1.20   1
   7   0   2    1.10    3.98  -2
  -7   0   7    1.10    3.98   1
   6   0   3    1.23    1.20  -2
  -6   0   7    1.23    1.20   1
  -5   0   7  372.83    6.16   1
  -4   0   7    2.07    1.00   1
   3   0   5 5285.07   69.80  -2
  -3   0   7 5285.07   69.80   1
  -2   0   7   -0.39    0.73   1
  -1   0   7 1288.11   15.92   1
   0   0   7    0.92    0.63  -2
   0   0   7    0.92    0.63   1
  -1   0   8  409.39    8.73  -2
   1   0   7  409.39    8.73   1
  -2   0   8  250.50    7.62  -2
   2   0   7  250.50    7.62   1
  -3   0   9 1376.93   17.38  -2
   3   0   7 1376.93   17.38   1
  -4   0  10  645.26   16.15  -2
   4   0   7  645.26   16.15   1
   5   0   7   13.76    1.37   1
  -6   0  11   -2.65    1.47  -2
   6   0   7   -2.65    1.47   1
   7   0   7    2.20    1.51   1
   8   0   7   -0.18    1.40   1
  -9   0  13   95.82    5.91  -2
   9   0   7   95.82    5.91   1
 -10   0  14   13.50    6.12  -2
  10   0   7   13.50    6.12   1
  11   0   7    0.56    2.55   1
 -12   1   1   27.23    2.99  -2
 -12   1   7   27.23    2.99   1
  11   1   0   24.72    4.19  -2
 -11   1   7   24.72    4.19   1
  10   1   0  193.95    8.22  -2
 -10   1   7  193.95    8.22   1
   9   1   1  103.70    2.77  -2
  -9   1   7  103.70    2.77   1
  -8   1   7   41.43    1.61   1
   7   1   2  306.99    7.28  -2
  -7   1   7  306.99    7.28   1
   6   1   3   22.71    1.06  -2
  -6   1   7   22.71    1.06   1
  -5   1   7  348.26    4.14   1
   4   1   4 1352.66   23.74  -2
  -4   1   7 1352.66   23.74   1
   3   1   5  785.19    8.04  -2
  -3   1   7  785.19    8.04   1
  -2   1   7  822.46    8.95   1
   1   1   6  975.02   24.99  -2
  -1   1   7  975.02   24.99   1
   0   1   7  113.72    1.99  -2
   0   1   7  113.72    1.99   1
  -1   1   8  829.59   10.91  -2
   1   1   7  829.59   10.91   1
  -2   1   8 1222.03   28.57  -2
   2   1   7 1222.03   28.57   1
  -3   1   9  324.25    4.07  -2
   3   1   7  324.25    4.07   1
  -4   1  10  210.34    7.48  -2
   4   1   7  210.34    7.48   1
   5   1   7    2.68    0.78   1
  -6   1  11  120.37    3.36  -2
   6   1   7  120.37    3.36   1
   7   1   7  174.79    4.36   1
   8   1   7   66.45    2.61   1
  -9   1  13   18.90    1.90  -2
   9   1   7   18.90    1.90   1
 -10   1  14   24.22    4.30  -2
  10   1   7   24.22    4.30   1
  11   1   7    2.29    1.69   1
 -12   2   1   68.03    3.68  -2
 -12   2   7   68.03    3.68   1
  11   2   0   82.05    8.29  -2
 -11   2   7   82.05    8.29   1
  10   2   0   40.71    3.66  -2
 -10   2   7   40.71    3.66   1
   9   2   1   24.46    1.50  -2
  -9   2   7   24.46    1.50   1
   8   2   2  439.16   17.54  -2
  -8   2   7  439.16   17.54   1
   7   2   2   66.64    3.43  -2
  -7   2   7   66.64    3.43   1
   6   2   3  333.05    4.22  -2
  -6   2   7  333.05    4.22   1
   5   2   4   66.89    5.93  -2
  -5   2   7   66.89    5.93   1
  -4   2   7   18.29    0.85   1
   3   2   5   94.85    2.02  -2
  -3   2   7   94.85    2.02   1
   2   2   6 1804.25   43.89  -2
  -2   2   7 1804.25   43.89   1
   1   2   6  661.24   18.11  -2
  -1   2   7  661.24   18.11   1
   0   2   7 2636.67   21.87  -2
   0   2   7 2636.67   21.87   1
  -1   2   8  574.94   11.95  -2
   1   2   7  574.94   11.95   1
  -2   2   8 1442.80   32.97  -2
   2   2   7 1442.80   32.97   1
  -3   2   9   13.13    0.95  -2
   3   2   7   13.13    0.95   1
  -4   2  10   82.03    4.81  -2
   4   2   7   82.03    4.81   1
   5   2   7    5.28    0.93   1
  -6   2  11  346.68    5.14  -2
   6   2   7  346.68    5.14   1
   7   2   7   10.38    1.48   1
   8   2   7  287.87    6.35   1
  -9   2  13   20.91    2.18  -2
   9   2   7   20.91    2.18   1
 -10   2  14   29.38    3.74  -2
  10   2   7   29.38    3.74   1
  11   2   7    9.90    3.43   1
 -12   3   1   41.60    3.53  -2
 -12   3   7   41.60    3.53   1
 -11   3   7   17.54    2.32   1
  10   3   0  194.34    8.03  -2
 -10   3   7  194.34    8.03   1
   9   3   1  177.41    3.55  -2
  -9   3   7  177.41    3.55   1
  -8   3   7    5.23    1.02   1
   7   3   2  256.76   10.82  -2
  -7   3   7  256.76   10.82   1
   6   3   3   24.48    1.16  -2
  -6   3   7   24.48    1.16   1
  -5   3   7    7.73    0.79   1
   4   3   4  279.67   10.93  -2
  -4   3   7  279.67   10.93   1
   3   3   5  418.57    4.51  -2
  -3   3   7  418.57    4.51   1
   2   3   6  320.06   11.18  -2
  -2   3   7  320.06   11.18   1
   1   3   6  281.46    6.75  -2
  -1   3   7  281.46    6.75   1
   0   3   7   45.45    1.18  -2
   0   3   7   45.45    1.18   1
  -1   3   8  518.01    9.15  -2
   1   3   7  518.01    9.15   1
  -2   3   8  368.24   12.64  -2
   2   3   7  368.24   12.64   1
  -3   3   9   33.40    1.32  -2
   3   3   7   33.40    1.32   1
  -4   3  10   40.79    3.21  -2
   4   3   7   40.79    3.21   1
   5   3   7  102.65    2.48   1
  -6   3  11   85.75    2.40  -2
   6   3   7   85.75    2.40   1
  -7   3  12  562.97   14.94  -2
   7   3   7  562.97   14.94   1
   8   3   7   17.88    1.97   1
  -9   3  13   93.18    4.00  -2
   9   3   7   93.18    4.00   1
 -10   3  14   29.50    3.49  -2
  10   3   7   29.50    3.49   1
 -12   4   1   29.47    2.45  -2
 -12   4   7   29.47    2.45   1
  11   4   0  121.66    8.95  -2
 -11   4   7  121.66    8.95   1
  10   4   0   70.42    4.28  -2
 -10   4   7   70.42    4.28   1
   9   4   1  144.31    3.26  -2
  -9   4   7  144.31    3.26   1
   8   4   2  218.87   11.12  -2
  -8   4   7  218.87   11.12   1
   7   4   2    3.42    2.54  -2
  -7   4   7    3.42    2.54   1
   6   4   3    7.77    0.87  -2
  -6   4   7    7.77    0.87   1
   5   4   4   95.67    6.70  -2
  -5   4   7   95.67    6.70   1
   4   4   4  553.28   12.04  -2
  -4   4   7  553.28   12.04   1
   3   4   5  601.62    6.13  -2
  -3   4   7  601.62    6.13   1
   2   4   6  239.03    9.48  -2
  -2   4   7  239.03    9.48   1
   1   4   6   38.53    3.92  -2
  -1   4   7   38.53    3.92   1
   0   4   7    6.58    0.65  -2
   0   4   7    6.58    0.65   1
  -1   4   8  192.07    8.29  -2
   1   4   7  192.07    8.29   1
  -2   4   8  670.02   20.17  -2
   2   4   7  670.02   20.17   1
  -3   4   9  455.93    5.74  -2
   3   4   7  455.93    5.74   1
  -4   4  10  148.24    4.69  -2
   4   4   7  148.24    4.69   1
   5   4   7   63.37    2.01   1
  -6   4  11   79.91    2.66  -2
   6   4   7   79.91    2.66   1
  -7   4  12    3.44    3.01  -2
   7   4   7    3.44    3.01   1
   8   4   7   88.48    3.45   1
  -9   4  13  174.81    5.01  -2
   9   4   7  174.81    5.01   1
 -10   4  14   12.57    3.16  -2
  10   4   7   12.57    3.16   1
 -12   5   1   55.76    3.00  -2
 -12   5   7   55.76    3.00   1
  11   5   0   41.27    5.93  -2
 -11   5   7   41.27    5.93   1
  10   5   0  202.10    6.86  -2
 -10   5   7  202.10    6.86   1
   9   5   1    9.96    1.45  -2
  -9   5   7    9.96    1.45   1
   8   5   2   98.11    7.68  -2
  -8   5   7   98.11    7.68   1
   7   5   2   51.66    3.94  -2
  -7   5   7   51.66    3.94   1
   6   5   3  261.22    3.73  -2
  -6   5   7  261.22    3.73   1
   5   5   4  472.20   16.25  -2
  -5   5   7  472.20   16.25   1
   4   5   4 1309.36   24.35  -2
  -4   5   7 1309.36   24.35   1
   3   5   5   27.28    1.03  -2
  -3   5   7   27.28    1.03   1
   2   5   6  414.14   14.21  -2
  -2   5   7  414.14   14.21   1
   1   5   6  106.59    6.44  -2
  -1   5   7  106.59    6.44   1
   0   5   7   99.65    1.90  -2
   0   5   7   99.65    1.90   1
  -1   5   8   36.23    4.30  -2
   1   5   7   36.23    4.30   1
  -2   5   8  438.61   15.22  -2
   2   5   7  438.61   15.22   1
  -3   5   9  233.62    3.76  -2
   3   5   7  233.62    3.76   1
  -4   5  10  341.63    7.80  -2
   4   5   7  341.63    7.80   1
  -5   5  10  206.80   10.51  -2
   5   5   7  206.80   10.51   1
  -6   5  11  222.95    4.55  -2
   6   5   7  222.95    4.55   1
  -7   5  12  127.73    6.19  -2
   7   5   7  127.73    6.19   1
   8   5   7   68.73    3.07   1
  -9   5  13   14.44    1.94  -2
   9   5   7   14.44    1.94   1
 -10   5  14   46.35    3.69  -2
  10   5   7   46.35    3.69   1
 -12   6   1    3.89    1.90  -2
 -12   6   7    3.89    1.90   1
  11   6   0   75.65    7.12  -2
 -11   6   7   75.65    7.12   1
  10   6   0   20.62    3.00  -2
 -10   6   7   20.62    3.00   1
   9   6   1   40.88    2.41  -2
  -9   6   7   40.88    2.41   1
   8   6   2  305.46   13.44  -2
  -8   6   7  305.46   13.44   1
   7   6   2   10.41    3.04  -2
  -7   6   7   10.41    3.04   1
   6   6   3  186.07    3.47  -2
  -6   6   7  186.07    3.47   1
   5   6   4  257.19   11.34  -2
  -5   6   7  257.19   11.34   1
   4   6   4   84.34    2.60  -2
  -4   6   7   84.34    2.60   1
   3   6   5  771.94    7.70  -2
  -3   6   7  771.94    7.70   1
   2   6   6  819.27   23.99  -2
  -2   6   7  819.27   23.99   1
   1   6   6  412.11   14.51  -2
  -1   6   7  412.11   14.51   1
   0   6   7  952.17    9.19  -2
   0   6   7  952.17    9.19   1
  -1   6   8  100.98    6.70  -2
   1   6   7  100.98    6.70   1
   2   6   7  448.21    5.23   1
  -3   6   9  421.75    5.63  -2
   3   6   7  421.75    5.63   1
  -4   6  10  215.57    6.09  -2
   4   6   7  215.57    6.09   1
  -5   6  10   39.31    3.93  -2
   5   6   7   39.31    3.93   1
  -6   6  11   50.98    2.26  -2
   6   6   7   50.98    2.26   1
  -7   6  12   31.90    3.94  -2
   7   6   7   31.90    3.94   1
  -8   6  12   81.57    5.63  -2
   8   6   7   81.57    5.63   1
  -9   6  13   21.99    2.16  -2
   9   6   7   21.99    2.16   1
 -10   6  14    0.57    2.78  -2
  10   6   7    0.57    2.78   1
  11   7   0   12.31    4.45  -2
 -11   7   7   12.31    4.45   1
  10   7   0   25.84    3.31  -2
 -10   7   7   25.84    3.31   1
   9   7   1  110.18    3.81  -2
  -9   7   7  110.18    3.81   1
   8   7   2    8.58    4.34  -2
  -8   7   7    8.58    4.34   1
   7   7   2  341.81   10.21  -2
  -7   7   7  341.81   10.21   1
   6   7   3   46.94    1.83  -2
  -6   7   7   46.94    1.83   1
   5   7   4  281.84   12.20  -2
  -5   7   7  281.84   12.20   1
   4   7   4   73.24    3.95  -2
  -4   7   7   73.24    3.95   1
   3   7   5  264.06    4.09  -2
  -3   7   7  264.06    4.09   1
   2   7   6  157.58    8.63  -2
  -2   7   7  157.58    8.63   1
   1   7   6 1376.46   36.92  -2
  -1   7   7 1376.46   36.92   1
   0   7   7   62.85    1.65  -2
   0   7   7   62.85    1.65   1
  -1   7   8 1508.53   40.12  -2
   1   7   7 1508.53   40.12   1
  -2   7   8  259.12   11.61  -2
   2   7   7  259.12   11.61   1
  -3   7   9   84.35    2.25  -2
   3   7   7   84.35    2.25   1
  -4   7  10   66.51    3.69  -2
   4   7   7   66.51    3.69   1
  -5   7  10   78.62    5.12  -2
   5   7   7   78.62    5.12   1
  -6   7  11   84.08    2.90  -2
   6   7   7   84.08    2.90   1
  -7   7  12   78.77    4.40  -2
   7   7   7   78.77    4.40   1
  -8   7  12   65.02    4.92  -2
   8   7   7   65.02    4.92   1
  -9   7  13   70.45    3.37  -2
   9   7   7   70.45    3.37   1
  11   8   0   34.93    5.18  -2
 -11   8   7   34.93    5.18   1
  10   8   0    8.94    2.93  -2
 -10   8   7    8.94    2.93   1
   9   8   1   53.03    2.80  -2
  -9   8   7   53.03    2.80   1
   8   8   2  125.04    8.45  -2
  -8   8   7  125.04    8.45   1
   7   8   2  186.37    7.46  -2
  -7   8   7  186.37    7.46   1
   6   8   3  275.11    5.10  -2
  -6   8   7  275.11    5.10   1
   5   8   4  101.59    7.40  -2
  -5   8   7  101.59    7.40   1
   4   8   4   26.42    2.99  -2
  -4   8   7   26.42    2.99   1
   3   8   5  315.25    4.72  -2
  -3   8   7  315.25    4.72   1
   2   8   6   75.45    6.44  -2
  -2   8   7   75.45    6.44   1
   1   8   6  149.64    8.79  -2
  -1   8   7  149.64    8.79   1
   0   8   7  720.41    7.63  -2
   0   8   7  720.41    7.63   1
  -1   8   8  238.83   11.70  -2
   1   8   7  238.83   11.70   1
  -2   8   8   42.00    5.94  -2
   2   8   7   42.00    5.94   1
  -3   8   9  142.25    3.01  -2
   3   8   7  142.25    3.01   1
  -4   8  10   37.30    3.15  -2
   4   8   7   37.30    3.15   1
  -5   8  10  174.22    7.65  -2
   5   8   7  174.22    7.65   1
  -6   8  11  277.30    5.50  -2
   6   8   7  277.30    5.50   1
  -7   8  12   64.42    4.05  -2
   7   8   7   64.42    4.05   1
  -8   8  12   40.74    4.50  -2
   8   8   7   40.74    4.50   1
  -9   8  13   29.49    2.47  -2
   9   8   7   29.49    2.47   1
  10   9   0  110.93    5.46  -2
 -10   9   7  110.93    5.46   1
   9   9   1   21.22    2.12  -2
  -9   9   7   21.22    2.12   1
   8   9   2   49.13    5.72  -2
  -8   9   7   49.13    5.72   1
   7   9   2  149.64    6.94  -2
  -7   9   7  149.64    6.94   1
   6   9   3  191.96    4.27  -2
  -6   9   7  191.96    4.27   1
   5   9   4  170.31    9.71  -2
  -5   9   7  170.31    9.71   1
   4   9   4   76.01    4.62  -2
  -4   9   7   76.01    4.62   1
   3   9   5    0.19    0.93  -2
  -3   9   7    0.19    0.93   1
   2   9   6   43.04    5.55  -2
  -2   9   7   43.04    5.55   1
   1   9   6   30.10    5.31  -2
  -1   9   7   30.10    5.31   1
   0   9   7    3.67    0.84  -2
   0   9   7    3.67    0.84   1
  -1   9   8   39.44    6.11  -2
   1   9   7   39.44    6.11   1
  -2   9   8  241.32   12.51  -2
   2   9   7  241.32   12.51   1
  -3   9   9   13.70    1.50  -2
   3   9   7   13.70    1.50   1
  -4   9  10  181.47    7.29  -2
   4   9   7  181.47    7.29   1
  -5   9  10  101.90    6.19  -2
   5   9   7  101.90    6.19   1
  -6   9  11   92.81    3.14  -2
   6   9   7   92.81    3.14   1
  -7   9  12   64.76    4.10  -2
   7   9   7   64.76    4.10   1
  -8   9  12   32.42    4.57  -2
   8   9   7   32.42    4.57   1
  -9   9  13   34.14    2.37  -2
   9   9   7   34.14    2.37   1
  10  10   0   41.14    3.93  -2
 -10  10   7   41.14    3.93   1
   9  10   1   50.98    2.93  -2
  -9  10   7   50.98    2.93   1
   8  10   2   16.99    4.59  -2
  -8  10   7   16.99    4.59   1
   7  10   2    9.10    3.14  -2
  -7  10   7    9.10    3.14   1
   6  10   3   65.19    2.58  -2
  -6  10   7   65.19    2.58   1
   5  10   4  107.05    7.89  -2
  -5  10   7  107.05    7.89   1
   4  10   4   63.28    4.30  -2
  -4  10   7   63.28    4.30   1
   3  10   5   49.69    1.97  -2
  -3  10   7   49.69    1.97   1
   2  10   6   13.57    4.57  -2
  -2  10   7   13.57    4.57   1
   1  10   6   46.40    6.03  -2
  -1  10   7   46.40    6.03   1
   0  10   7    1.10    1.02  -2
   0  10   7    1.10    1.02   1
  -1  10   8   51.86    6.67  -2
   1  10   7   51.86    6.67   1
  -2  10   8   41.36    6.15  -2
   2  10   7   41.36    6.15   1
  -3  10   9  110.42    3.17  -2
   3  10   7  110.42    3.17   1
  -4  10  10   85.55    5.39  -2
   4  10   7   85.55    5.39   1
  -5  10  10  159.53    7.82  -2
   5  10   7  159.53    7.82   1
  -6  10  11   19.93    1.86  -2
   6  10   7   19.93    1.86   1
  -7  10  12   13.45    2.98  -2
   7  10   7   13.45    2.98   1
  -8  10  12   18.60    4.23  -2
   8  10   7   18.60    4.23   1
   9  11   1   31.43    2.43  -2
  -9  11   7   31.43    2.43   1
   8  11   2   38.86    5.77  -2
  -8  11   7   38.86    5.77   1
   7  11   2  118.94    6.63  -2
  -7  11   7  118.94    6.63   1
   6  11   3  180.06    4.40  -2
  -6  11   7  180.06    4.40   1
   5  11   4   83.20    7.47  -2
  -5  11   7   83.20    7.47   1
   4  11   4   28.48    4.83  -2
  -4  11   7   28.48    4.83   1
   3  11   5   55.00    2.10  -2
  -3  11   7   55.00    2.10   1
   2  11   6  166.51   10.35  -2
  -2  11   7  166.51   10.35   1
   1  11   6  124.77    9.25  -2
  -1  11   7  124.77    9.25   1
   0  11   7    7.17    1.24  -2
   0  11   7    7.17    1.24   1
  -1  11   8  126.97    6.73  -2
   1  11   7  126.97    6.73   1
  -2  11   8   59.75    7.59  -2
   2  11   7   59.75    7.59   1
  -3  11   9   36.65    2.06  -2
   3  11   7   36.65    2.06   1
  -4  11  10  125.38    6.53  -2
   4  11   7  125.38    6.53   1
  -5  11  10  112.25    6.94  -2
   5  11   7  112.25    6.94   1
  -6  11  11   30.83    2.33  -2
   6  11   7   30.83    2.33   1
  -7  11  12   81.87    6.25  -2
   7  11   7   81.87    6.25   1
  -9  12   7    8.35    4.80   1
   8  12   2   50.63    6.43  -2
  -8  12   7   50.63    6.43   1
   7  12   2   23.49    3.88  -2
  -7  12   7   23.49    3.88   1
   6  12   3  286.23    5.85  -2
  -6  12   7  286.23    5.85   1
   5  12   4    7.63    4.00  -2
  -5  12   7    7.63    4.00   1
   4  12   4   39.92    4.44  -2
  -4  12   7   39.92    4.44   1
   3  12   5   13.45    1.37  -2
  -3  12   7   13.45    1.37   1
   2  12   6  190.43   11.45  -2
  -2  12   7  190.43   11.45   1
   1  12   6  210.21   12.50  -2
  -1  12   7  210.21   12.50   1
   0  12   7  742.04    9.36  -2
   0  12   7  742.04    9.36   1
  -1  12   8  241.33    9.33  -2
   1  12   7  241.33    9.33   1
  -2  12   8  102.60    9.70  -2
   2  12   7  102.60    9.70   1
  -3  12   9   10.98    1.74  -2
   3  12   7   10.98    1.74   1
  -4  12  10   33.23    6.88  -2
   4  12   7   33.23    6.88   1
  -5  12  10    8.40    3.85  -2
   5  12   7    8.40    3.85   1
  -6  12  11   47.33    2.81  -2
   6  12   7   47.33    2.81   1
  -7  12  12   27.20    6.35  -2
   7  12   7   27.20    6.35   1
  -8  13   7    6.42    1.58   1
   7  13   2  134.31    7.36  -2
  -7  13   7  134.31    7.36   1
   6  13   3  106.56    3.53  -2
  -6  13   7  106.56    3.53   1
   5  13   4  112.94    8.92  -2
  -5  13   7  112.94    8.92   1
   4  13   4   69.12    5.45  -2
  -4  13   7   69.12    5.45   1
   3  13   5    3.86    1.23  -2
  -3  13   7    3.86    1.23   1
   2  13   6   87.82    8.35  -2
  -2  13   7   87.82    8.35   1
   1  13   6  181.45   11.85  -2
  -1  13   7  181.45   11.85   1
   0  13   7   14.10    1.53  -2
   0  13   7   14.10    1.53   1
  -1  13   8   68.94    5.87  -2
   1  13   7   68.94    5.87   1
  -2  13   8   68.24    8.58  -2
   2  13   7   68.24    8.58   1
  -3  13   9   24.99    2.37  -2
   3  13   7   24.99    2.37   1
  -4  13  10   83.13    9.43  -2
   4  13   7   83.13    9.43   1
  -5  13  10   81.47    9.56  -2
   5  13   7   81.47    9.56   1
  -6  13  11   31.68    2.91  -2
   6  13   7   31.68    2.91   1
   6  14   3   17.30    2.27  -2
  -6  14   7   17.30    2.27   1
   5  14   4   94.68    8.83  -2
  -5  14   7   94.68    8.83   1
   4  14   4   25.71    4.04  -2
  -4  14   7   25.71    4.04   1
   3  14   5   91.48    3.20  -2
  -3  14   7   91.48    3.20   1
   2  14   6    4.47    4.46  -2
  -2  14   7    4.47    4.46   1
   1  14   6   41.67    6.52  -2
  -1  14   7   41.67    6.52   1
   0  14   7   27.54    2.14  -2
   0  14   7   27.54    2.14   1
  -1  14   8    3.00    5.47  -2
   1  14   7    3.00    5.47   1
  -2  14   8   41.89    5.41  -2
   2  14   7   41.89    5.41   1
  -3  14   9   87.70    4.26  -2
   3  14   7   87.70    4.26   1
  -4  14  10   60.15    8.99  -2
   4  14   7   60.15    8.99   1
  -5  14  10  110.15   10.96  -2
   5  14   7  110.15   10.96   1
   5  15   4   39.52    6.66  -2
  -5  15   7   39.52    6.66   1
   4  15   4   23.00    4.42  -2
  -4  15   7   23.00    4.42   1
   3  15   5    4.01    1.34  -2
  -3  15   7    4.01    1.34   1
   2  15   6   42.97    6.92  -2
  -2  15   7   42.97    6.92   1
   1  15   6   25.73    4.48  -2
  -1  15   7   25.73    4.48   1
   0  15   7   19.76    2.02  -2
   0  15   7   19.76    2.02   1
  -1  15   8   24.93    6.49  -2
   1  15   7   24.93    6.49   1
  -2  15   8   36.55    5.28  -2
   2  15   7   36.55    5.28   1
  -3  15   9   11.92    2.34  -2
   3  15   7   11.92    2.34   1
   2  16   6    7.58    5.25  -2
  -2  16   7    7.58    5.25   1
   1  16   6   11.10    4.11  -2
  -1  16   7   11.10    4.11   1
   0  16   7   37.80    3.02  -2
   0  16   7   37.80    3.02   1
  12   0   0   40.71    3.79  -2
 -12   0   8   40.71    3.79   1
  11   0   1   13.89    5.81  -2
 -11   0   8   13.89    5.81   1
  10   0   1  117.76    9.50  -2
 -10   0   8  117.76    9.50   1
   9   0   2    0.03    1.33  -2
  -9   0   8    0.03    1.33   1
  -8   0   8  125.12    3.68   1
   7   0   3   51.26    6.27  -2
  -7   0   8   51.26    6.27   1
   6   0   4  445.92    9.01  -2
  -6   0   8  445.92    9.01   1
  -5   0   8    0.11    0.73   1
  -4   0   8 2817.64   33.29   1
   3   0   6   -0.16    1.05  -2
  -3   0   8   -0.16    1.05   1
  -2   0   8  711.69    9.67   1
  -1   0   8    1.66    0.80   1
   0   0   8 1089.92   13.94  -2
   0   0   8 1089.92   13.94   1
  -1   0   9    3.43    1.66  -2
   1   0   8    3.43    1.66   1
  -2   0   9  904.84   22.55  -2
   2   0   8  904.84   22.55   1
  -3   0  10    0.63    0.85  -2
   3   0   8    0.63    0.85   1
  -4   0  11  258.64    8.05  -2
   4   0   8  258.64    8.05   1
   5   0   8    2.53    1.34   1
  -6   0  12  483.71   10.26  -2
   6   0   8  483.71   10.26   1
  -7   0  13  168.00   11.15  -2
   7   0   8  168.00   11.15   1
   8   0   8   83.56    4.21   1
  -9   0  14   -0.89    2.35  -2
   9   0   8   -0.89    2.35   1
 -10   0  15   12.93    5.64  -2
  10   0   8   12.93    5.64   1
  12   1   0   13.72    1.88  -2
 -12   1   8   13.72    1.88   1
  11   1   1   84.16    8.86  -2
 -11   1   8   84.16    8.86   1
  10   1   1   55.11    5.04  -2
 -10   1   8   55.11    5.04   1
   9   1   2  118.01    2.92  -2
  -9   1   8  118.01    2.92   1
  -8   1   8  317.63    4.54   1
   7   1   3    1.86    2.12  -2
  -7   1   8    1.86    2.12   1
   6   1   4   58.26    1.56  -2
  -6   1   8   58.26    1.56   1
  -5   1   8  190.82    2.75   1
   4   1   5  577.51   11.50  -2
  -4   1   8  577.51   11.50   1
   3   1   6 1892.31   17.49  -2
  -3   1   8 1892.31   17.49   1
  -2   1   8  126.37    2.38   1
   1   1   7  308.90   10.32  -2
  -1   1   8  308.90   10.32   1
   0   1   8   95.89    1.73  -2
   0   1   8   95.89    1.73   1
  -1   1   9  562.05    8.15  -2
   1   1   8  562.05    8.15   1
  -2   1   9  387.82    7.93  -2
   2   1   8  387.82    7.93   1
  -3   1  10  517.95    5.96  -2
   3   1   8  517.95    5.96   1
  -4   1  11  112.13    4.43  -2
   4   1   8  112.13    4.43   1
   5   1   8   72.57    2.23   1
  -6   1  12  102.54    3.00  -2
   6   1   8  102.54    3.00   1
  -7   1  13   47.74    4.90  -2
   7   1   8   47.74    4.90   1
   8   1   8   29.42    2.23   1
  -9   1  14   23.03    2.14  -2
   9   1   8   23.03    2.14   1
 -10   1  15    3.85    4.01  -2
  10   1   8    3.85    4.01   1
  12   2   0    4.03    1.57  -2
 -12   2   8    4.03    1.57   1
  11   2   1    9.49    5.79  -2
 -11   2   8    9.49    5.79   1
  10   2   1  179.62    6.33  -2
 -10   2   8  179.62    6.33   1
   9   2   2  516.67    7.10  -2
  -9   2   8  516.67    7.10   1
   8   2   3  161.55   10.58  -2
  -8   2   8  161.55   10.58   1
   7   2   3   57.94    3.36  -2
  -7   2   8   57.94    3.36   1
   6   2   4    1.69    0.73  -2
  -6   2   8    1.69    0.73   1
   5   2   5   78.20    6.48  -2
  -5   2   8   78.20    6.48   1
  -4   2   8  152.32    2.87   1
   3   2   6  140.74    2.45  -2
  -3   2   8  140.74    2.45   1
   2   2   7  489.93   15.24  -2
  -2   2   8  489.93   15.24   1
   1   2   7  444.91   13.83  -2
  -1   2   8  444.91   13.83   1
   0   2   8  167.79    2.46  -2
   0   2   8  167.79    2.46   1
  -1   2   9  385.26    7.48  -2
   1   2   8  385.26    7.48   1
  -2   2   9  375.29    7.71  -2
   2   2   8  375.29    7.71   1
  -3   2  10  117.84    2.45  -2
   3   2   8  117.84    2.45   1
  -4   2  11  212.72    6.53  -2
   4   2   8  212.72    6.53   1
   5   2   8  165.85    3.30   1
  -6   2  12   18.71    1.77  -2
   6   2   8   18.71    1.77   1
  -7   2  13  529.85   21.04  -2
   7   2   8  529.85   21.04   1
   8   2   8    3.63    1.47   1
  -9   2  14   12.24    1.71  -2
   9   2   8   12.24    1.71   1
 -10   2  15   26.85    3.62  -2
  10   2   8   26.85    3.62   1
  12   3   0   72.80    4.50  -2
 -12   3   8   72.80    4.50   1
 -11   3   8   23.22    2.28   1
  10   3   1   21.45    4.09  -2
 -10   3   8   21.45    4.09   1
   9   3   2   18.74    1.69  -2
  -9   3   8   18.74    1.69   1
  -8   3   8  180.81    3.42   1
   7   3   3   75.61    5.86  -2
  -7   3   8   75.61    5.86   1
   6   3   4  161.65    2.85  -2
  -6   3   8  161.65    2.85   1
   5   3   5    6.35    4.07  -2
  -5   3   8    6.35    4.07   1
   4   3   5  188.70    8.71  -2
  -4   3   8  188.70    8.71   1
   3   3   6   49.03    1.47  -2
  -3   3   8   49.03    1.47   1
   2   3   7  203.13    8.77  -2
  -2   3   8  203.13    8.77   1
   1   3   7  247.61    9.36  -2
  -1   3   8  247.61    9.36   1
   0   3   8  197.84    2.80  -2
   0   3   8  197.84    2.80   1
  -1   3   9   88.33    3.25  -2
   1   3   8   88.33    3.25   1
  -2   3   9   93.26    2.74  -2
   2   3   8   93.26    2.74   1
  -3   3  10   96.92    2.26  -2
   3   3   8   96.92    2.26   1
  -4   3  11  110.46    4.91  -2
   4   3   8  110.46    4.91   1
   5   3   8  136.21    3.01   1
  -6   3  12  639.93    8.03  -2
   6   3   8  639.93    8.03   1
  -7   3  13    3.66    4.67  -2
   7   3   8    3.66    4.67   1
   8   3   8  105.41    3.80   1
  -9   3  14   20.05    2.27  -2
   9   3   8   20.05    2.27   1
 -10   3  15    7.00    3.09  -2
  10   3   8    7.00    3.09   1
  12   4   0   64.13    3.61  -2
 -12   4   8   64.13    3.61   1
  11   4   1   39.05    5.86  -2
 -11   4   8   39.05    5.86   1
  10   4   1  227.43    7.23  -2
 -10   4   8  227.43    7.23   1
   9   4   2  110.48    3.18  -2
  -9   4   8  110.48    3.18   1
   8   4   3   50.91    6.18  -2
  -8   4   8   50.91    6.18   1
   7   4   3  124.57    5.49  -2
  -7   4   8  124.57    5.49   1
   6   4   4   46.23    1.49  -2
  -6   4   8   46.23    1.49   1
   5   4   5   45.91    5.19  -2
  -5   4   8   45.91    5.19   1
   4   4   5 1119.11   21.65  -2
  -4   4   8 1119.11   21.65   1
   3   4   6  314.34    3.83  -2
  -3   4   8  314.34    3.83   1
   2   4   7  238.76    9.75  -2
  -2   4   8  238.76    9.75   1
   1   4   7  236.81    6.35  -2
  -1   4   8  236.81    6.35   1
   0   4   8    9.04    0.74  -2
   0   4   8    9.04    0.74   1
  -1   4   9   18.95    3.59  -2
   1   4   8   18.95    3.59   1
  -2   4   9  837.79   16.91  -2
   2   4   8  837.79   16.91   1
  -3   4  10  126.15    2.65  -2
   3   4   8  126.15    2.65   1
  -4   4  11   69.06    4.22  -2
   4   4   8   69.06    4.22   1
  -5   4  11   83.04    6.06  -2
   5   4   8   83.04    6.06   1
  -6   4  12  130.45    3.39  -2
   6   4   8  130.45    3.39   1
  -7   4  13  134.26    9.75  -2
   7   4   8  134.26    9.75   1
   8   4   8  157.99    4.76   1
  -9   4  14   21.64    2.13  -2
   9   4   8   21.64    2.13   1
 -10   4  15   72.46    5.00  -2
  10   4   8   72.46    5.00   1
  12   5   0   36.20    2.94  -2
 -12   5   8   36.20    2.94   1
  11   5   1  149.91   10.28  -2
 -11   5   8  149.91   10.28   1
  10   5   1   65.10    4.13  -2
 -10   5   8   65.10    4.13   1
   9   5   2  114.56    3.77  -2
  -9   5   8  114.56    3.77   1
   8   5   3   22.70    4.98  -2
  -8   5   8   22.70    4.98   1
   7   5   3   11.69    2.99  -2
  -7   5   8   11.69    2.99   1
   6   5   4   84.40    1.99  -2
  -6   5   8   84.40    1.99   1
   5   5   5  840.77   25.26  -2
  -5   5   8  840.77   25.26   1
   4   5   5  342.16    8.96  -2
  -4   5   8  342.16    8.96   1
   3   5   6 1507.45   13.52  -2
  -3   5   8 1507.45   13.52   1
   2   5   7  166.35    8.44  -2
  -2   5   8  166.35    8.44   1
   1   5   7  113.15    6.82  -2
  -1   5   8  113.15    6.82   1
   0   5   8    9.60    0.80  -2
   0   5   8    9.60    0.80   1
  -1   5   9  253.43   10.48  -2
   1   5   8  253.43   10.48   1
  -2   5   9  126.23    5.20  -2
   2   5   8  126.23    5.20   1
  -3   5  10  502.05    6.39  -2
   3   5   8  502.05    6.39   1
  -4   5  11  232.10    6.34  -2
   4   5   8  232.10    6.34   1
  -5   5  11   68.61    4.71  -2
   5   5   8   68.61    4.71   1
  -6   5  12   92.34    2.92  -2
   6   5   8   92.34    2.92   1
  -7   5  13   18.79    3.68  -2
   7   5   8   18.79    3.68   1
   8   5   8   29.74    2.60   1
  -9   5  14   61.11    3.17  -2
   9   5   8   61.11    3.17   1
 -10   5  15    4.85    3.12  -2
  10   5   8    4.85    3.12   1
 -12   6   8   32.57    6.31   1
  11   6   1   11.36    4.60  -2
 -11   6   8   11.36    4.60   1
  10   6   1   62.99    4.19  -2
 -10   6   8   62.99    4.19   1
   9   6   2   96.18    3.52  -2
  -9   6   8   96.18    3.52   1
   8   6   3   21.11    4.55  -2
  -8   6   8   21.11    4.55   1
   7   6   3  218.71    7.88  -2
  -7   6   8  218.71    7.88   1
   6   6   4  316.46    4.83  -2
  -6   6   8  316.46    4.83   1
   5   6   5  375.49   14.55  -2
  -5   6   8  375.49   14.55   1
   4   6   5  544.84    9.51  -2
  -4   6   8  544.84    9.51   1
   3   6   6  270.88    3.63  -2
  -3   6   8  270.88    3.63   1
   2   6   7  868.14   25.42  -2
  -2   6   8  868.14   25.42   1
   1   6   7  189.20    9.35  -2
  -1   6   8  189.20    9.35   1
   0   6   8   16.54    1.00  -2
   0   6   8   16.54    1.00   1
  -1   6   9  290.65   12.08  -2
   1   6   8  290.65   12.08   1
  -2   6   9  284.93    8.59  -2
   2   6   8  284.93    8.59   1
  -3   6  10  157.49    3.15  -2
   3   6   8  157.49    3.15   1
  -4   6  11  360.42    8.46  -2
   4   6   8  360.42    8.46   1
  -5   6  11   55.48    4.38  -2
   5   6   8   55.48    4.38   1
  -6   6  12   41.90    2.13  -2
   6   6   8   41.90    2.13   1
  -7   6  13  195.04    7.93  -2
   7   6   8  195.04    7.93   1
   8   6   8   -0.03    1.15   1
  -9   6  14   20.06    2.13  -2
   9   6   8   20.06    2.13   1
  11   7   1   11.45    4.67  -2
 -11   7   8   11.45    4.67   1
  10   7   1   53.02    4.13  -2
 -10   7   8   53.02    4.13   1
   9   7   2   20.27    1.98  -2
  -9   7   8   20.27    1.98   1
   8   7   3  297.06   13.75  -2
  -8   7   8  297.06   13.75   1
   7   7   3   52.77    4.18  -2
  -7   7   8   52.77    4.18   1
   6   7   4  247.86    4.24  -2
  -6   7   8  247.86    4.24   1
   5   7   5   21.99    4.32  -2
  -5   7   8   21.99    4.32   1
   4   7   5   57.04    3.87  -2
  -4   7   8   57.04    3.87   1
   3   7   6   89.01    2.28  -2
  -3   7   8   89.01    2.28   1
   2   7   7  631.88   20.58  -2
  -2   7   8  631.88   20.58   1
   1   7   7  501.49   17.34  -2
  -1   7   8  501.49   17.34   1
   0   7   8 1670.47   15.13  -2
   0   7   8 1670.47   15.13   1
  -1   7   9  419.66   15.83  -2
   1   7   8  419.66   15.83   1
  -2   7   9  119.28    5.95  -2
   2   7   8  119.28    5.95   1
  -3   7  10   60.44    2.00  -2
   3   7   8   60.44    2.00   1
  -4   7  11   31.07    3.72  -2
   4   7   8   31.07    3.72   1
  -5   7  11   41.77    4.20  -2
   5   7   8   41.77    4.20   1
  -6   7  12  118.20    3.46  -2
   6   7   8  118.20    3.46   1
  -7   7  13    6.94    2.68  -2
   7   7   8    6.94    2.68   1
  -8   7  13   36.76    4.22  -2
   8   7   8   36.76    4.22   1
  -9   7  14    5.04    1.90  -2
   9   7   8    5.04    1.90   1
  11   8   1   12.62    4.28  -2
 -11   8   8   12.62    4.28   1
  10   8   1   66.63    4.42  -2
 -10   8   8   66.63    4.42   1
   9   8   2   83.51    3.50  -2
  -9   8   8   83.51    3.50   1
   8   8   3  115.69    8.40  -2
  -8   8   8  115.69    8.40   1
   7   8   3  205.16    7.94  -2
  -7   8   8  205.16    7.94   1
   6   8   4  127.17    3.29  -2
  -6   8   8  127.17    3.29   1
   5   8   5    3.63    3.75  -2
  -5   8   8    3.63    3.75   1
   4   8   5   78.86    4.61  -2
  -4   8   8   78.86    4.61   1
   3   8   6   23.49    1.42  -2
  -3   8   8   23.49    1.42   1
   2   8   7   61.68    6.12  -2
  -2   8   8   61.68    6.12   1
   1   8   7  519.56   18.52  -2
  -1   8   8  519.56   18.52   1
   0   8   8  134.72    2.61  -2
   0   8   8  134.72    2.61   1
  -1   8   9   15.66    4.92  -2
   1   8   8   15.66    4.92   1
  -2   8   9  156.61    6.86  -2
   2   8   8  156.61    6.86   1
  -3   8  10  120.31    2.88  -2
   3   8   8  120.31    2.88   1
  -4   8  11  112.62    5.86  -2
   4   8   8  112.62    5.86   1
  -5   8  11  294.18   10.06  -2
   5   8   8  294.18   10.06   1
  -6   8  12  117.37    3.51  -2
   6   8   8  117.37    3.51   1
  -7   8  13  101.07    4.89  -2
   7   8   8  101.07    4.89   1
  -8   8  13   40.79    4.56  -2
   8   8   8   40.79    4.56   1
  -9   8  14   22.13    2.30  -2
   9   8   8   22.13    2.30   1
  10   9   1    9.91    3.05  -2
 -10   9   8    9.91    3.05   1
   9   9   2   35.54    2.49  -2
  -9   9   8   35.54    2.49   1
   8   9   3   35.85    5.62  -2
  -8   9   8   35.85    5.62   1
   7   9   3   67.83    5.02  -2
  -7   9   8   67.83    5.02   1
   6   9   4   23.90    1.73  -2
  -6   9   8   23.90    1.73   1
   5   9   5  134.51    8.72  -2
  -5   9   8  134.51    8.72   1
   4   9   5  113.55    5.38  -2
  -4   9   8  113.55    5.38   1
   3   9   6   78.19    2.34  -2
  -3   9   8   78.19    2.34   1
   2   9   7   65.73    6.65  -2
  -2   9   8   65.73    6.65   1
   1   9   7   27.59    5.29  -2
  -1   9   8   27.59    5.29   1
   0   9   8   10.95    1.18  -2
   0   9   8   10.95    1.18   1
  -1   9   9   97.16    8.14  -2
   1   9   8   97.16    8.14   1
  -2   9   9    2.71    4.85  -2
   2   9   8    2.71    4.85   1
  -3   9  10  100.45    3.00  -2
   3   9   8  100.45    3.00   1
  -4   9  11   30.40    3.14  -2
   4   9   8   30.40    3.14   1
  -5   9  11  114.55    6.61  -2
   5   9   8  114.55    6.61   1
  -6   9  12   23.50    1.84  -2
   6   9   8   23.50    1.84   1
  -7   9  13   12.13    2.88  -2
   7   9   8   12.13    2.88   1
  -8   9  13   59.52    5.41  -2
   8   9   8   59.52    5.41   1
  10  10   1   71.98    4.80  -2
 -10  10   8   71.98    4.80   1
   9  10   2   14.31    1.95  -2
  -9  10   8   14.31    1.95   1
   8  10   3   21.75    5.04  -2
  -8  10   8   21.75    5.04   1
   7  10   3   40.15    4.20  -2
  -7  10   8   40.15    4.20   1
   6  10   4  152.64    3.92  -2
  -6  10   8  152.64    3.92   1
   5  10   5  167.62   10.02  -2
  -5  10   8  167.62   10.02   1
   4  10   5  109.76    5.63  -2
  -4  10   8  109.76    5.63   1
   3  10   6   21.94    1.52  -2
  -3  10   8   21.94    1.52   1
   2  10   7   77.14    7.06  -2
  -2  10   8   77.14    7.06   1
   1  10   7   23.85    5.09  -2
  -1  10   8   23.85    5.09   1
   0  10   8  115.95    2.91  -2
   0  10   8  115.95    2.91   1
  -1  10   9   16.37    3.74  -2
   1  10   8   16.37    3.74   1
  -2  10   9   93.38    8.48  -2
   2  10   8   93.38    8.48   1
  -3  10  10   69.86    2.64  -2
   3  10   8   69.86    2.64   1
  -4  10  11  321.05   10.49  -2
   4  10   8  321.05   10.49   1
  -5  10  11   18.14    4.05  -2
   5  10   8   18.14    4.05   1
  -6  10  12   15.90    1.73  -2
   6  10   8   15.90    1.73   1
  -7  10  13   41.96    3.78  -2
   7  10   8   41.96    3.78   1
  -8  10  13   43.77    5.13  -2
   8  10   8   43.77    5.13   1
   9  11   2    2.32    1.48  -2
  -9  11   8    2.32    1.48   1
   8  11   3   74.58    7.45  -2
  -8  11   8   74.58    7.45   1
   7  11   3   98.16    6.07  -2
  -7  11   8   98.16    6.07   1
   6  11   4  116.46    3.93  -2
  -6  11   8  116.46    3.93   1
   5  11   5  128.13    9.00  -2
  -5  11   8  128.13    9.00   1
   4  11   5   12.54    3.28  -2
  -4  11   8   12.54    3.28   1
   3  11   6   48.07    2.02  -2
  -3  11   8   48.07    2.02   1
   2  11   7  189.43   11.21  -2
  -2  11   8  189.43   11.21   1
   1  11   7   52.79    6.51  -2
  -1  11   8   52.79    6.51   1
   0  11   8  294.97    5.03  -2
   0  11   8  294.97    5.03   1
  -1  11   9   51.44    4.95  -2
   1  11   8   51.44    4.95   1
  -2  11   9   26.16    5.92  -2
   2  11   8   26.16    5.92   1
  -3  11  10  107.48    3.72  -2
   3  11   8  107.48    3.72   1
  -4  11  11  132.23    6.69  -2
   4  11   8  132.23    6.69   1
  -5  11  11   28.78    4.63  -2
   5  11   8   28.78    4.63   1
  -6  11  12   80.55    3.14  -2
   6  11   8   80.55    3.14   1
  -7  11  13   18.27    4.35  -2
   7  11   8   18.27    4.35   1
   8  12   3   24.10    5.17  -2
  -8  12   8   24.10    5.17   1
   7  12   3  164.15    7.92  -2
  -7  12   8  164.15    7.92   1
   6  12   4   13.96    1.80  -2
  -6  12   8   13.96    1.80   1
   5  12   5   60.95    6.77  -2
  -5  12   8   60.95    6.77   1
   4  12   5   -0.36    3.06  -2
  -4  12   8   -0.36    3.06   1
   3  12   6   39.89    1.94  -2
  -3  12   8   39.89    1.94   1
   2  12   7   40.80    6.41  -2
  -2  12   8   40.80    6.41   1
   1  12   7  639.59   23.91  -2
  -1  12   8  639.59   23.91   1
   0  12   8   25.00    1.71  -2
   0  12   8   25.00    1.71   1
  -1  12   9  115.41    6.81  -2
   1  12   8  115.41    6.81   1
  -2  12   9  211.29   12.96  -2
   2  12   8  211.29   12.96   1
  -3  12  10   71.18    3.16  -2
   3  12   8   71.18    3.16   1
  -4  12  11   31.67    3.46  -2
   4  12   8   31.67    3.46   1
  -5  12  11   70.06    6.25  -2
   5  12   8   70.06    6.25   1
  -6  12  12    8.19    1.72  -2
   6  12   8    8.19    1.72   1
   7  13   3   58.98    5.32  -2
  -7  13   8   58.98    5.32   1
   6  13   4  116.78    4.19  -2
  -6  13   8  116.78    4.19   1
   5  13   5   65.14    7.29  -2
  -5  13   8   65.14    7.29   1
   4  13   5   12.03    3.49  -2
  -4  13   8   12.03    3.49   1
   3  13   6   81.10    2.96  -2
  -3  13   8   81.10    2.96   1
   2  13   7  141.35   10.59  -2
  -2  13   8  141.35   10.59   1
   1  13   7   54.58    7.19  -2
  -1  13   8   54.58    7.19   1
   0  13   8  198.57    4.28  -2
   0  13   8  198.57    4.28   1
  -1  13   9  141.28    7.45  -2
   1  13   8  141.28    7.45   1
  -2  13   9   36.66    5.07  -2
   2  13   8   36.66    5.07   1
  -3  13  10   54.56    3.35  -2
   3  13   8   54.56    3.35   1
  -4  13  11   44.89    7.69  -2
   4  13   8   44.89    7.69   1
  -5  13  11   27.01    5.06  -2
   5  13   8   27.01    5.06   1
   6  14   4  136.90    4.70  -2
  -6  14   8  136.90    4.70   1
   5  14   5   50.98    7.19  -2
  -5  14   8   50.98    7.19   1
   4  14   5   98.09    6.52  -2
  -4  14   8   98.09    6.52   1
   3  14   6   13.79    1.56  -2
  -3  14   8   13.79    1.56   1
   2  14   7   84.30    8.79  -2
  -2  14   8   84.30    8.79   1
   1  14   7   11.79    5.08  -2
  -1  14   8   11.79    5.08   1
   0  14   8   21.80    1.80  -2
   0  14   8   21.80    1.80   1
  -1  14   9    6.47    5.33  -2
   1  14   8    6.47    5.33   1
  -2  14   9   40.56    5.32  -2
   2  14   8   40.56    5.32   1
  -3  14  10   16.94    2.42  -2
   3  14   8   16.94    2.42   1
  -4  14  11  157.59    8.92  -2
   4  14   8  157.59    8.92   1
   4  15   5   37.13    4.73  -2
  -4  15   8   37.13    4.73   1
   3  15   6   13.17    1.62  -2
  -3  15   8   13.17    1.62   1
   2  15   7  149.71   11.53  -2
  -2  15   8  149.71   11.53   1
   1  15   7   10.08    3.79  -2
  -1  15   8   10.08    3.79   1
   0  15   8   25.20    2.45  -2
   0  15   8   25.20    2.45   1
  -1  15   9   60.68    8.49  -2
   1  15   8   60.68    8.49   1
  -2  15   9    8.00    4.32  -2
   2  15   8    8.00    4.32   1
  12   0   1    3.40    2.41  -2
 -12   0   9    3.40    2.41   1
  11   0   2  129.71   10.59  -2
 -11   0   9  129.71   10.59   1
  10   0   2    8.47    5.11  -2
 -10   0   9    8.47    5.11   1
   9   0   3   22.84    2.60  -2
  -9   0   9   22.84    2.60   1
  -8   0   9   -1.70    1.20   1
   7   0   4  121.88    8.76  -2
  -7   0   9  121.88    8.76   1
   6   0   5    1.39    0.95  -2
  -6   0   9    1.39    0.95   1
  -5   0   9 1761.09   22.00   1
  -4   0   9   -0.57    0.98   1
   3   0   7 1298.32   19.75  -2
  -3   0   9 1298.32   19.75   1
  -2   0   9    0.51    0.63   1
  -1   0   9    1.91    0.80   1
   0   0   9    1.88    0.86  -2
   0   0   9    1.88    0.86   1
  -1   0  10 1576.35   27.68  -2
   1   0   9 1576.35   27.68   1
  -2   0  10  117.40    5.30  -2
   2   0   9  117.40    5.30   1
  -3   0  11  669.39    9.85  -2
   3   0   9  669.39    9.85   1
  -4   0  12  280.66    7.16  -2
   4   0   9  280.66    7.16   1
   5   0   9   35.83    2.82   1
  -6   0  13   -1.51    1.53  -2
   6   0   9   -1.51    1.53   1
  -7   0  14   39.53    6.67  -2
   7   0   9   39.53    6.67   1
   8   0   9    2.37    1.69   1
  -9   0  15   26.85    3.82  -2
   9   0   9   26.85    3.82   1
 -10   0  16   26.80    7.20  -2
  10   0   9   26.80    7.20   1
  12   1   1   29.61    2.28  -2
 -12   1   9   29.61    2.28   1
 -11   1   9   36.17    2.57   1
  10   1   2  175.06    8.17  -2
 -10   1   9  175.06    8.17   1
   9   1   3  248.46    4.99  -2
  -9   1   9  248.46    4.99   1
  -8   1   9    3.21    1.00   1
   7   1   4  125.22    4.51  -2
  -7   1   9  125.22    4.51   1
   6   1   5  187.35    2.89  -2
  -6   1   9  187.35    2.89   1
  -5   1   9    4.09    0.79   1
   4   1   6  737.69   14.13  -2
  -4   1   9  737.69   14.13   1
   3   1   7  722.52    7.78  -2
  -3   1   9  722.52    7.78   1
   2   1   8  148.57    7.23  -2
  -2   1   9  148.57    7.23   1
   1   1   8  367.09   12.18  -2
  -1   1   9  367.09   12.18   1
   0   1   9  445.39    5.28  -2
   0   1   9  445.39    5.28   1
  -1   1  10  377.12    6.29  -2
   1   1   9  377.12    6.29   1
  -2   1  10 1300.51   22.33  -2
   2   1   9 1300.51   22.33   1
  -3   1  11  102.88    2.00  -2
   3   1   9  102.88    2.00   1
  -4   1  12  131.79    4.28  -2
   4   1   9  131.79    4.28   1
   5   1   9    1.31    0.93   1
  -6   1  13   84.04    2.79  -2
   6   1   9   84.04    2.79   1
  -7   1  14  118.31    6.88  -2
   7   1   9  118.31    6.88   1
   8   1   9   48.35    2.65   1
  -9   1  15    7.28    1.63  -2
   9   1   9    7.28    1.63   1
 -10   1  16   40.76    5.35  -2
  10   1   9   40.76    5.35   1
  12   2   1    7.59    1.66  -2
 -12   2   9    7.59    1.66   1
  11   2   2   21.76    5.86  -2
 -11   2   9   21.76    5.86   1
  10   2   2   87.00    6.13  -2
 -10   2   9   87.00    6.13   1
   9   2   3   24.76    1.91  -2
  -9   2   9   24.76    1.91   1
   8   2   4  272.77   13.89  -2
  -8   2   9  272.77   13.89   1
   7   2   4   94.26    4.08  -2
  -7   2   9   94.26    4.08   1
   6   2   5   83.88    2.21  -2
  -6   2   9   83.88    2.21   1
  -5   2   9   45.45    1.64   1
  -4   2   9  403.52    5.54   1
   3   2   7   34.52    1.28  -2
  -3   2   9   34.52    1.28   1
   2   2   8  195.01    8.67  -2
  -2   2   9  195.01    8.67   1
   1   2   8  185.31    8.03  -2
  -1   2   9  185.31    8.03   1
   0   2   9 1047.59    9.79  -2
   0   2   9 1047.59    9.79   1
  -1   2  10  408.72    6.68  -2
   1   2   9  408.72    6.68   1
  -2   2  10   29.31    2.10  -2
   2   2   9   29.31    2.10   1
  -3   2  11  136.92    2.76  -2
   3   2   9  136.92    2.76   1
  -4   2  12   62.62    3.81  -2
   4   2   9   62.62    3.81   1
  -5   2  12  162.82    7.23  -2
   5   2   9  162.82    7.23   1
  -6   2  13  487.76    8.18  -2
   6   2   9  487.76    8.18   1
  -7   2  14   27.04    4.29  -2
   7   2   9   27.04    4.29   1
   8   2   9   20.36    2.20   1
  -9   2  15   19.27    2.00  -2
   9   2   9   19.27    2.00   1
 -10   2  16    4.11    3.86  -2
  10   2   9    4.11    3.86   1
  12   3   1   34.88    3.53  -2
 -12   3   9   34.88    3.53   1
 -11   3   9    1.78    1.22   1
  10   3   2  269.13   14.58  -2
 -10   3   9  269.13   14.58   1
   9   3   3  359.83    6.11  -2
  -9   3   9  359.83    6.11   1
  -8   3   9  117.31    3.09   1
   7   3   4   41.18    4.52  -2
  -7   3   9   41.18    4.52   1
   6   3   5   24.59    1.44  -2
  -6   3   9   24.59    1.44   1
   5   3   6   12.17    4.23  -2
  -5   3   9   12.17    4.23   1
   4   3   6  109.07    3.62  -2
  -4   3   9  109.07    3.62   1
   3   3   7   78.83    1.92  -2
  -3   3   9   78.83    1.92   1
   2   3   8  146.54    7.63  -2
  -2   3   9  146.54    7.63   1
   1   3   8  211.56    8.90  -2
  -1   3   9  211.56    8.90   1
   0   3   9    4.23    0.67  -2
   0   3   9    4.23    0.67   1
  -1   3  10  364.02    6.50  -2
   1   3   9  364.02    6.50   1
  -2   3  10  235.97    5.83  -2
   2   3   9  235.97    5.83   1
  -3   3  11  204.15    3.55  -2
   3   3   9  204.15    3.55   1
  -4   3  12  110.58    5.05  -2
   4   3   9  110.58    5.05   1
  -5   3  12  504.06   16.14  -2
   5   3   9  504.06   16.14   1
  -6   3  13   10.37    1.47  -2
   6   3   9   10.37    1.47   1
  -7   3  14  229.15    9.34  -2
   7   3   9  229.15    9.34   1
   8   3   9   36.20    2.75   1
  -9   3  15   11.22    1.95  -2
   9   3   9   11.22    1.95   1
 -10   3  16   37.71    4.20  -2
  10   3   9   37.71    4.20   1
  12   4   1   23.63    2.52  -2
 -12   4   9   23.63    2.52   1
  11   4   2  149.92   10.30  -2
 -11   4   9  149.92   10.30   1
  10   4   2   80.74    4.64  -2
 -10   4   9   80.74    4.64   1
   9   4   3   20.43    1.71  -2
  -9   4   9   20.43    1.71   1
   8   4   4  103.59    8.11  -2
  -8   4   9  103.59    8.11   1
   7   4   4   45.90    3.80  -2
  -7   4   9   45.90    3.80   1
   6   4   5   15.40    1.23  -2
  -6   4   9   15.40    1.23   1
   5   4   6  300.76   12.80  -2
  -5   4   9  300.76   12.80   1
   4   4   6  192.94    6.41  -2
  -4   4   9  192.94    6.41   1
   3   4   7  237.81    3.23  -2
  -3   4   9  237.81    3.23   1
   2   4   8  284.34   11.20  -2
  -2   4   9  284.34   11.20   1
   1   4   8    5.75    1.88  -2
  -1   4   9    5.75    1.88   1
   0   4   9    0.40    0.65  -2
   0   4   9    0.40    0.65   1
  -1   4  10 1141.27   30.56  -2
   1   4   9 1141.27   30.56   1
  -2   4  10   67.84    3.91  -2
   2   4   9   67.84    3.91   1
  -3   4  11  254.49    4.11  -2
   3   4   9  254.49    4.11   1
  -4   4  12   17.73    3.19  -2
   4   4   9   17.73    3.19   1
  -5   4  12  124.51    7.47  -2
   5   4   9  124.51    7.47   1
  -6   4  13   75.50    2.69  -2
   6   4   9   75.50    2.69   1
  -7   4  14  171.69    8.08  -2
   7   4   9  171.69    8.08   1
   8   4   9   44.13    3.03   1
  -9   4  15   72.52    3.79  -2
   9   4   9   72.52    3.79   1
  12   5   1   97.15    4.55  -2
 -12   5   9   97.15    4.55   1
  11   5   2   71.98    7.89  -2
 -11   5   9   71.98    7.89   1
  10   5   2  106.91    5.26  -2
 -10   5   9  106.91    5.26   1
   9   5   3   13.57    1.80  -2
  -9   5   9   13.57    1.80   1
   8   5   4   -1.77    4.02  -2
  -8   5   9   -1.77    4.02   1
   7   5   4   75.40    4.74  -2
  -7   5   9   75.40    4.74   1
   6   5   5  294.95    4.57  -2
  -6   5   9  294.95    4.57   1
   5   5   6  152.24    8.87  -2
  -5   5   9  152.24    8.87   1
   4   5   6  951.60   19.44  -2
  -4   5   9  951.60   19.44   1
   3   5   7  177.99    2.78  -2
  -3   5   9  177.99    2.78   1
   2   5   8   57.67    5.54  -2
  -2   5   9   57.67    5.54   1
   1   5   8  148.47    8.03  -2
  -1   5   9  148.47    8.03   1
   0   5   9  326.40    4.20  -2
   0   5   9  326.40    4.20   1
  -1   5  10   61.87    5.59  -2
   1   5   9   61.87    5.59   1
  -2   5  10  407.66   10.50  -2
   2   5   9  407.66   10.50   1
  -3   5  11  259.77    4.26  -2
   3   5   9  259.77    4.26   1
  -4   5  12  329.87    9.70  -2
   4   5   9  329.87    9.70   1
  -5   5  12  179.03    9.55  -2
   5   5   9  179.03    9.55   1
  -6   5  13  134.50    3.62  -2
   6   5   9  134.50    3.62   1
  -7   5  14   44.03    4.67  -2
   7   5   9   44.03    4.67   1
   8   5   9   53.78    2.91   1
  -9   5  15   24.98    2.12  -2
   9   5   9   24.98    2.12   1
  11   6   2   36.19    5.90  -2
 -11   6   9   36.19    5.90   1
  10   6   2   31.98    3.67  -2
 -10   6   9   31.98    3.67   1
   9   6   3   -0.71    1.37  -2
  -9   6   9   -0.71    1.37   1
   8   6   4  165.60   10.21  -2
  -8   6   9  165.60   10.21   1
   7   6   4  112.56    4.56  -2
  -7   6   9  112.56    4.56   1
   6   6   5  329.32    5.65  -2
  -6   6   9  329.32    5.65   1
   5   6   6  341.25   14.04  -2
  -5   6   9  341.25   14.04   1
   4   6   6  279.50    6.10  -2
  -4   6   9  279.50    6.10   1
   3   6   7  645.01    6.90  -2
  -3   6   9  645.01    6.90   1
   2   6   8  322.32   13.02  -2
  -2   6   9  322.32   13.02   1
   1   6   8  122.66    7.62  -2
  -1   6   9  122.66    7.62   1
   0   6   9  775.73    8.03  -2
   0   6   9  775.73    8.03   1
  -1   6  10  263.38   11.67  -2
   1   6   9  263.38   11.67   1
  -2   6  10   12.82    3.13  -2
   2   6   9   12.82    3.13   1
  -3   6  11  628.15    7.78  -2
   3   6   9  628.15    7.78   1
  -4   6  12   81.68    4.17  -2
   4   6   9   81.68    4.17   1
  -5   6  12   62.03    4.60  -2
   5   6   9   62.03    4.60   1
  -6   6  13   65.79    2.59  -2
   6   6   9   65.79    2.59   1
  -7   6  14    3.96    3.24  -2
   7   6   9    3.96    3.24   1
   8   6   9    5.14    1.47   1
  -9   6  15   28.69    2.46  -2
   9   6   9   28.69    2.46   1
  11   7   2   22.44    5.64  -2
 -11   7   9   22.44    5.64   1
  10   7   2   32.14    3.63  -2
 -10   7   9   32.14    3.63   1
   9   7   3  133.74    4.32  -2
  -9   7   9  133.74    4.32   1
   8   7   4   48.13    6.08  -2
  -8   7   9   48.13    6.08   1
   7   7   4  276.20    9.28  -2
  -7   7   9  276.20    9.28   1
   6   7   5    3.64    1.06  -2
  -6   7   9    3.64    1.06   1
   5   7   6   20.16    4.45  -2
  -5   7   9   20.16    4.45   1
   4   7   6    4.57    2.47  -2
  -4   7   9    4.57    2.47   1
   3   7   7  195.18    3.52  -2
  -3   7   9  195.18    3.52   1
   2   7   8   61.61    6.16  -2
  -2   7   9   61.61    6.16   1
   1   7   8  932.56   27.71  -2
  -1   7   9  932.56   27.71   1
   0   7   9   40.46    1.47  -2
   0   7   9   40.46    1.47   1
  -1   7  10  389.81   15.37  -2
   1   7   9  389.81   15.37   1
  -2   7  10  320.24    9.64  -2
   2   7   9  320.24    9.64   1
  -3   7  11  150.45    3.25  -2
   3   7   9  150.45    3.25   1
  -4   7  12  133.32    6.32  -2
   4   7   9  133.32    6.32   1
  -5   7  12  107.04    5.98  -2
   5   7   9  107.04    5.98   1
  -6   7  13   -0.25    1.22  -2
   6   7   9   -0.25    1.22   1
  -7   7  14   32.01    3.41  -2
   7   7   9   32.01    3.41   1
   8   7   9    0.71    1.24   1
  -9   7  15   26.39    2.38  -2
   9   7   9   26.39    2.38   1
 -11   8   9   23.45    2.49   1
  10   8   2   16.39    3.10  -2
 -10   8   9   16.39    3.10   1
   9   8   3   22.40    2.22  -2
  -9   8   9   22.40    2.22   1
   8   8   4  107.54    8.35  -2
  -8   8   9  107.54    8.35   1
   7   8   4  165.29    7.32  -2
  -7   8   9  165.29    7.32   1
   6   8   5  150.70    3.76  -2
  -6   8   9  150.70    3.76   1
   5   8   6   82.42    7.18  -2
  -5   8   9   82.42    7.18   1
   4   8   6   71.61    4.49  -2
  -4   8   9   71.61    4.49   1
   3   8   7   50.24    1.87  -2
  -3   8   9   50.24    1.87   1
   2   8   8  178.80   10.10  -2
  -2   8   9  178.80   10.10   1
   1   8   8   30.97    5.40  -2
  -1   8   9   30.97    5.40   1
   0   8   9   23.11    1.25  -2
   0   8   9   23.11    1.25   1
  -1   8  10  131.76    8.97  -2
   1   8   9  131.76    8.97   1
  -2   8  10   55.58    4.65  -2
   2   8   9   55.58    4.65   1
  -3   8  11   21.11    1.48  -2
   3   8   9   21.11    1.48   1
  -4   8  12  121.23    6.15  -2
   4   8   9  121.23    6.15   1
  -5   8  12  145.87    7.13  -2
   5   8   9  145.87    7.13   1
  -6   8  13  109.94    3.46  -2
   6   8   9  109.94    3.46   1
  -7   8  14   16.68    3.07  -2
   7   8   9   16.68    3.07   1
  -8   8  14   61.11    7.70  -2
   8   8   9   61.11    7.70   1
  10   9   2   71.19    4.77  -2
 -10   9   9   71.19    4.77   1
   9   9   3    7.39    1.69  -2
  -9   9   9    7.39    1.69   1
   8   9   4    4.26    3.67  -2
  -8   9   9    4.26    3.67   1
   7   9   4   70.30    5.11  -2
  -7   9   9   70.30    5.11   1
   6   9   5  151.24    4.31  -2
  -6   9   9  151.24    4.31   1
   5   9   6   79.96    7.25  -2
  -5   9   9   79.96    7.25   1
   4   9   6  115.09    5.69  -2
  -4   9   9  115.09    5.69   1
   3   9   7    8.97    1.20  -2
  -3   9   9    8.97    1.20   1
   2   9   8    4.17    4.00  -2
  -2   9   9    4.17    4.00   1
   1   9   8   31.09    5.56  -2
  -1   9   9   31.09    5.56   1
   0   9   9    4.38    1.04  -2
   0   9   9    4.38    1.04   1
  -1   9  10   -1.60    3.87  -2
   1   9   9   -1.60    3.87   1
  -2   9  10   68.54    7.20  -2
   2   9   9   68.54    7.20   1
  -3   9  11   16.54    1.59  -2
   3   9   9   16.54    1.59   1
  -4   9  12  133.98    6.51  -2
   4   9   9  133.98    6.51   1
  -5   9  12   48.19    4.70  -2
   5   9   9   48.19    4.70   1
  -6   9  13   36.29    2.11  -2
   6   9   9   36.29    2.11   1
  -7   9  14   41.33    3.74  -2
   7   9   9   41.33    3.74   1
  -8   9  14  114.68    7.05  -2
   8   9   9  114.68    7.05   1
  10  10   2    6.07    6.13  -2
 -10  10   9    6.07    6.13   1
   9  10   3   14.87    1.89  -2
  -9  10   9   14.87    1.89   1
   8  10   4    8.48    3.98  -2
  -8  10   9    8.48    3.98   1
   7  10   4   18.87    3.41  -2
  -7  10   9   18.87    3.41   1
   6  10   5   46.12    2.56  -2
  -6  10   9   46.12    2.56   1
   5  10   6   26.65    5.02  -2
  -5  10   9   26.65    5.02   1
   4  10   6  124.07    6.10  -2
  -4  10   9  124.07    6.10   1
   3  10   7  149.24    3.38  -2
  -3  10   9  149.24    3.38   1
   2  10   8   40.77    5.87  -2
  -2  10   9   40.77    5.87   1
   1  10   8   24.20    5.30  -2
  -1  10   9   24.20    5.30   1
   0  10   9   49.26    2.01  -2
   0  10   9   49.26    2.01   1
  -1  10  10  132.62    6.86  -2
   1  10   9  132.62    6.86   1
  -2  10  10   13.87    3.60  -2
   2  10   9   13.87    3.60   1
  -3  10  11  227.89    4.85  -2
   3  10   9  227.89    4.85   1
  -4  10  12   50.49    4.48  -2
   4  10   9   50.49    4.48   1
  -5  10  12   26.06    4.35  -2
   5  10   9   26.06    4.35   1
  -6  10  13   38.19    2.33  -2
   6  10   9   38.19    2.33   1
  -7  10  14   31.33    3.55  -2
   7  10   9   31.33    3.55   1
   9  11   3   35.83    2.73  -2
  -9  11   9   35.83    2.73   1
   8  11   4   30.03    5.37  -2
  -8  11   9   30.03    5.37   1
   7  11   4   88.75    5.76  -2
  -7  11   9   88.75    5.76   1
   6  11   5  180.37    5.02  -2
  -6  11   9  180.37    5.02   1
   5  11   6   71.58    7.04  -2
  -5  11   9   71.58    7.04   1
   4  11   6   28.25    3.18  -2
  -4  11   9   28.25    3.18   1
   3  11   7   87.89    2.67  -2
  -3  11   9   87.89    2.67   1
   2  11   8   48.46    6.41  -2
  -2  11   9   48.46    6.41   1
   1  11   8  134.07    9.99  -2
  -1  11   9  134.07    9.99   1
   0  11   9    4.03    1.14  -2
   0  11   9    4.03    1.14   1
  -1  11  10   43.38    4.62  -2
   1  11   9   43.38    4.62   1
  -2  11  10   60.63    7.62  -2
   2  11   9   60.63    7.62   1
  -3  11  11   80.07    3.29  -2
   3  11   9   80.07    3.29   1
  -4  11  12  119.14    6.51  -2
   4  11   9  119.14    6.51   1
  -5  11  12  123.61    7.45  -2
   5  11   9  123.61    7.45   1
  -6  11  13   19.58    1.87  -2
   6  11   9   19.58    1.87   1
   8  12   4  108.10    9.12  -2
  -8  12   9  108.10    9.12   1
   7  12   4   31.17    4.44  -2
  -7  12   9   31.17    4.44   1
   6  12   5  129.01    4.27  -2
  -6  12   9  129.01    4.27   1
   5  12   6   22.05    4.89  -2
  -5  12   9   22.05    4.89   1
   4  12   6    8.61    3.33  -2
  -4  12   9    8.61    3.33   1
   3  12   7   15.08    1.47  -2
  -3  12   9   15.08    1.47   1
   2  12   8  385.09   17.35  -2
  -2  12   9  385.09   17.35   1
   1  12   8   44.67    6.84  -2
  -1  12   9   44.67    6.84   1
   0  12   9  214.40    4.38  -2
   0  12   9  214.40    4.38   1
  -1  12  10  114.44    6.76  -2
   1  12   9  114.44    6.76   1
  -2  12  10   43.84    5.10  -2
   2  12   9   43.84    5.10   1
  -3  12  11    5.23    1.52  -2
   3  12   9    5.23    1.52   1
  -4  12  12   78.30    5.68  -2
   4  12   9   78.30    5.68   1
  -5  12  12    4.74    4.20  -2
   5  12   9    4.74    4.20   1
  -6  12  13   16.94    2.48  -2
   6  12   9   16.94    2.48   1
   7  13   4  107.74    6.91  -2
  -7  13   9  107.74    6.91   1
   6  13   5   84.50    3.63  -2
  -6  13   9   84.50    3.63   1
   5  13   6   33.86    5.78  -2
  -5  13   9   33.86    5.78   1
   4  13   6   70.24    5.46  -2
  -4  13   9   70.24    5.46   1
   3  13   7   40.87    2.05  -2
  -3  13   9   40.87    2.05   1
   2  13   8   53.81    7.16  -2
  -2  13   9   53.81    7.16   1
   1  13   8  330.11   16.85  -2
  -1  13   9  330.11   16.85   1
   0  13   9    5.34    1.37  -2
   0  13   9    5.34    1.37   1
  -1  13  10   30.34    4.71  -2
   1  13   9   30.34    4.71   1
  -2  13  10  172.88    8.77  -2
   2  13   9  172.88    8.77   1
  -3  13  11   64.81    3.20  -2
   3  13   9   64.81    3.20   1
  -4  13  12   85.42    9.69  -2
   4  13   9   85.42    9.69   1
  -5  13  12   61.30    6.12  -2
   5  13   9   61.30    6.12   1
   6  14   5   12.67    1.94  -2
  -6  14   9   12.67    1.94   1
   5  14   6   75.10    8.21  -2
  -5  14   9   75.10    8.21   1
   4  14   6   56.20    5.51  -2
  -4  14   9   56.20    5.51   1
   3  14   7  122.43    3.79  -2
  -3  14   9  122.43    3.79   1
   2  14   8   21.20    5.74  -2
  -2  14   9   21.20    5.74   1
   1  14   8    2.68    3.37  -2
  -1  14   9    2.68    3.37   1
   0  14   9    4.79    1.59  -2
   0  14   9    4.79    1.59   1
  -1  14  10   19.20    4.45  -2
   1  14   9   19.20    4.45   1
  -2  14  10   19.64    4.62  -2
   2  14   9   19.64    4.62   1
  -3  14  11   70.32    3.92  -2
   3  14   9   70.32    3.92   1
   4  15   6   18.28    4.00  -2
  -4  15   9   18.28    4.00   1
   3  15   7    8.53    1.69  -2
  -3  15   9    8.53    1.69   1
   2  15   8    4.24    4.87  -2
  -2  15   9    4.24    4.87   1
   1  15   8   26.67    4.66  -2
  -1  15   9   26.67    4.66   1
   0  15   9   51.34    3.24  -2
   0  15   9   51.34    3.24   1
  -1  15  10   22.76    7.03  -2
   1  15   9   22.76    7.03   1
  12   0   2   22.09    3.38  -2
 -12   0  10   22.09    3.38   1
  11   0   3   14.83    5.83  -2
 -11   0  10   14.83    5.83   1
  10   0   3   38.72    6.58  -2
 -10   0  10   38.72    6.58   1
   9   0   4   -2.36    1.65  -2
  -9   0  10   -2.36    1.65   1
  -8   0  10    1.79    1.41   1
   7   0   5  146.48    9.93  -2
  -7   0  10  146.48    9.93   1
   6   0   6  966.57   16.47  -2
  -6   0  10  966.57   16.47   1
  -5   0  10   -0.47    1.14   1
  -4   0  10 1808.59   26.91   1
   3   0   8    0.14    1.21  -2
  -3   0  10    0.14    1.21   1
  -2   0  10  312.60    5.35   1
   1   0   9  529.48   15.68  -2
  -1   0  10  529.48   15.68   1
   0   0  10  973.90   13.13  -2
   0   0  10  973.90   13.13   1
  -1   0  11  114.84    4.58  -2
   1   0  10  114.84    4.58   1
  -2   0  11 1122.52   28.16  -2
   2   0  10 1122.52   28.16   1
  -3   0  12   -0.03    0.92  -2
   3   0  10   -0.03    0.92   1
  -4   0  13   73.84    6.75  -2
   4   0  10   73.84    6.75   1
   5   0  10    1.30    1.34   1
  -6   0  14  248.21    7.14  -2
   6   0  10  248.21    7.14   1
  -7   0  15  136.04   10.84  -2
   7   0  10  136.04   10.84   1
   8   0  10    9.17    2.12   1
  -9   0  16    2.63    2.59  -2
   9   0  10    2.63    2.59   1
  12   1   2   14.61    1.97  -2
 -12   1  10   14.61    1.97   1
 -11   1  10   88.92    3.21   1
  10   1   3  196.18    8.94  -2
 -10   1  10  196.18    8.94   1
   9   1   4   22.59    1.84  -2
  -9   1  10   22.59    1.84   1
  -8   1  10  122.12    3.33   1
   7   1   5   84.40    5.57  -2
  -7   1  10   84.40    5.57   1
   6   1   6  217.08    4.25  -2
  -6   1  10  217.08    4.25   1
  -5   1  10  794.69    8.82   1
   4   1   7  137.20    3.66  -2
  -4   1  10  137.20    3.66   1
   3   1   8  286.43    4.01  -2
  -3   1  10  286.43    4.01   1
   2   1   9  741.75   21.45  -2
  -2   1  10  741.75   21.45   1
   1   1   9  147.44    5.26  -2
  -1   1  10  147.44    5.26   1
   0   1  10  827.03    8.11  -2
   0   1  10  827.03    8.11   1
  -1   1  11  916.66   12.62  -2
   1   1  10  916.66   12.62   1
  -2   1  11   37.75    2.57  -2
   2   1  10   37.75    2.57   1
  -3   1  12   17.38    1.04  -2
   3   1  10   17.38    1.04   1
  -4   1  13   78.32    5.04  -2
   4   1  10   78.32    5.04   1
   5   1  10    1.52    0.98   1
  -6   1  14  164.81    4.01  -2
   6   1  10  164.81    4.01   1
  -7   1  15   78.27    5.76  -2
   7   1  10   78.27    5.76   1
   8   1  10   -0.24    1.17   1
  -9   1  16   36.69    2.50  -2
   9   1  10   36.69    2.50   1
  12   2   2    3.80    1.79  -2
 -12   2  10    3.80    1.79   1
 -11   2  10   33.71    2.59   1
  10   2   3  108.46    6.65  -2
 -10   2  10  108.46    6.65   1
   9   2   4  432.84    7.13  -2
  -9   2  10  432.84    7.13   1
   8   2   5  177.18   11.38  -2
  -8   2  10  177.18   11.38   1
   7   2   5  105.04    6.07  -2
  -7   2  10  105.04    6.07   1
   6   2   6   20.92    1.43  -2
  -6   2  10   20.92    1.43   1
  -5   2  10    1.96    0.80   1
   4   2   7   32.36    2.54  -2
  -4   2  10   32.36    2.54   1
   3   2   8  125.90    2.49  -2
  -3   2  10  125.90    2.49   1
   2   2   9   77.14    5.99  -2
  -2   2  10   77.14    5.99   1
   1   2   9  633.43   19.05  -2
  -1   2  10  633.43   19.05   1
   0   2  10   29.33    1.24  -2
   0   2  10   29.33    1.24   1
  -1   2  11   58.23    2.45  -2
   1   2  10   58.23    2.45   1
  -2   2  11  175.61    4.97  -2
   2   2  10  175.61    4.97   1
  -3   2  12   90.34    2.51  -2
   3   2  10   90.34    2.51   1
  -4   2  13   14.99    2.43  -2
   4   2  10   14.99    2.43   1
   5   2  10  233.93    4.77   1
  -6   2  14   31.96    2.13  -2
   6   2  10   31.96    2.13   1
  -7   2  15  140.19    7.55  -2
   7   2  10  140.19    7.55   1
   8   2  10   35.99    2.71   1
  -9   2  16    7.73    1.78  -2
   9   2  10    7.73    1.78   1
  12   3   2    7.18    2.32  -2
 -12   3  10    7.18    2.32   1
 -11   3  10   39.80    3.78   1
  10   3   3   81.96    8.64  -2
 -10   3  10   81.96    8.64   1
   9   3   4   17.34    1.87  -2
  -9   3  10   17.34    1.87   1
  -8   3  10   25.77    2.14   1
   7   3   5  174.39    8.21  -2
  -7   3  10  174.39    8.21   1
   6   3   6  132.73    2.88  -2
  -6   3  10  132.73    2.88   1
   5   3   7  105.78    7.75  -2
  -5   3  10  105.78    7.75   1
   4   3   7   40.55    2.56  -2
  -4   3  10   40.55    2.56   1
   3   3   8   34.89    1.41  -2
  -3   3  10   34.89    1.41   1
   2   3   9  157.97    8.26  -2
  -2   3  10  157.97    8.26   1
   1   3   9  237.19    9.77  -2
  -1   3  10  237.19    9.77   1
   0   3  10  643.85    6.80  -2
   0   3  10  643.85    6.80   1
  -1   3  11  122.67    3.98  -2
   1   3  10  122.67    3.98   1
  -2   3  11    5.34    2.00  -2
   2   3  10    5.34    2.00   1
  -3   3  12    5.21    0.95  -2
   3   3  10    5.21    0.95   1
  -4   3  13  205.00    7.11  -2
   4   3  10  205.00    7.11   1
  -5   3  13   78.72    6.13  -2
   5   3  10   78.72    6.13   1
  -6   3  14  568.93    9.29  -2
   6   3  10  568.93    9.29   1
  -7   3  15   80.35    5.84  -2
   7   3  10   80.35    5.84   1
   8   3  10   13.74    2.19   1
  -9   3  16   23.95    2.18  -2
   9   3  10   23.95    2.18   1
  12   4   2   56.34    3.65  -2
 -12   4  10   56.34    3.65   1
  11   4   3  106.09    8.97  -2
 -11   4  10  106.09    8.97   1
  10   4   3  114.27    6.60  -2
 -10   4  10  114.27    6.60   1
   9   4   4  147.43    4.32  -2
  -9   4  10  147.43    4.32   1
   8   4   5   12.66    4.80  -2
  -8   4  10   12.66    4.80   1
   7   4   5   95.82    5.02  -2
  -7   4  10   95.82    5.02   1
   6   4   6   83.74    2.32  -2
  -6   4  10   83.74    2.32   1
   5   4   7   53.02    6.02  -2
  -5   4  10   53.02    6.02   1
   4   4   7  215.59    7.30  -2
  -4   4  10  215.59    7.30   1
   3   4   8   93.82    2.26  -2
  -3   4  10   93.82    2.26   1
   2   4   9   39.93    4.69  -2
  -2   4  10   39.93    4.69   1
   1   4   9  431.94   10.04  -2
  -1   4  10  431.94   10.04   1
   0   4  10  153.42    2.65  -2
   0   4  10  153.42    2.65   1
  -1   4  11  114.34    4.98  -2
   1   4  10  114.34    4.98   1
  -2   4  11  295.75    8.47  -2
   2   4  10  295.75    8.47   1
  -3   4  12  154.83    3.19  -2
   3   4  10  154.83    3.19   1
  -4   4  13   61.28    4.52  -2
   4   4  10   61.28    4.52   1
  -5   4  13   11.98    4.23  -2
   5   4  10   11.98    4.23   1
  -6   4  14   49.03    2.66  -2
   6   4  10   49.03    2.66   1
  -7   4  15  103.18    6.44  -2
   7   4  10  103.18    6.44   1
   8   4  10  133.90    4.54   1
  -9   4  16    4.60    1.88  -2
   9   4  10    4.60    1.88   1
  11   5   3  104.53    9.17  -2
 -11   5  10  104.53    9.17   1
  10   5   3   18.10    3.80  -2
 -10   5  10   18.10    3.80   1
   9   5   4   11.22    2.01  -2
  -9   5  10   11.22    2.01   1
   8   5   5    4.66    3.92  -2
  -8   5  10    4.66    3.92   1
   7   5   5  231.08    6.50  -2
  -7   5  10  231.08    6.50   1
   6   5   6   99.72    2.57  -2
  -6   5  10   99.72    2.57   1
   5   5   7  563.30   19.79  -2
  -5   5  10  563.30   19.79   1
   4   5   7  126.79    5.54  -2
  -4   5  10  126.79    5.54   1
   3   5   8  403.64    4.88  -2
  -3   5  10  403.64    4.88   1
   2   5   9  153.37    8.72  -2
  -2   5  10  153.37    8.72   1
   1   5   9   39.39    4.91  -2
  -1   5  10   39.39    4.91   1
   0   5  10   44.32    1.50  -2
   0   5  10   44.32    1.50   1
  -1   5  11  557.35   18.47  -2
   1   5  10  557.35   18.47   1
  -2   5  11  204.19    7.13  -2
   2   5  10  204.19    7.13   1
  -3   5  12  187.02    3.60  -2
   3   5  10  187.02    3.60   1
  -4   5  13   59.67    4.49  -2
   4   5  10   59.67    4.49   1
  -5   5  13   14.17    4.54  -2
   5   5  10   14.17    4.54   1
  -6   5  14   22.03    1.77  -2
   6   5  10   22.03    1.77   1
  -7   5  15   26.19    4.20  -2
   7   5  10   26.19    4.20   1
   8   5  10   10.78    1.90   1
  -9   5  16   72.23    3.94  -2
   9   5  10   72.23    3.94   1
  11   6   3   14.56    5.22  -2
 -11   6  10   14.56    5.22   1
  10   6   3   17.28    3.57  -2
 -10   6  10   17.28    3.57   1
   9   6   4  120.40    4.10  -2
  -9   6  10  120.40    4.10   1
   8   6   5   59.28    6.81  -2
  -8   6  10   59.28    6.81   1
   7   6   5  220.47    6.40  -2
  -7   6  10  220.47    6.40   1
   6   6   6  235.64    4.70  -2
  -6   6  10  235.64    4.70   1
   5   6   7   22.37    4.54  -2
  -5   6  10   22.37    4.54   1
   4   6   7  393.92    8.05  -2
  -4   6  10  393.92    8.05   1
   3   6   8  272.81    3.82  -2
  -3   6  10  272.81    3.82   1
   2   6   9   29.26    4.80  -2
  -2   6  10   29.26    4.80   1
   1   6   9  341.81   13.65  -2
  -1   6  10  341.81   13.65   1
   0   6  10  389.30    4.96  -2
   0   6  10  389.30    4.96   1
  -1   6  11   57.30    5.98  -2
   1   6  10   57.30    5.98   1
  -2   6  11  539.05   13.29  -2
   2   6  10  539.05   13.29   1
  -3   6  12   77.20    2.36  -2
   3   6  10   77.20    2.36   1
  -4   6  13   82.57    5.12  -2
   4   6  10   82.57    5.12   1
  -5   6  13  140.78    8.92  -2
   5   6  10  140.78    8.92   1
  -6   6  14   91.47    3.10  -2
   6   6  10   91.47    3.10   1
  -7   6  15   68.23    5.37  -2
   7   6  10   68.23    5.37   1
   8   6  10    5.34    1.59   1
  -9   6  16    5.31    2.87  -2
   9   6  10    5.31    2.87   1
  11   7   3   10.38    4.99  -2
 -11   7  10   10.38    4.99   1
  10   7   3   64.06    5.42  -2
 -10   7  10   64.06    5.42   1
   9   7   4   55.64    2.97  -2
  -9   7  10   55.64    2.97   1
   8   7   5  197.44   11.48  -2
  -8   7  10  197.44   11.48   1
   7   7   5   19.56    2.83  -2
  -7   7  10   19.56    2.83   1
   6   7   6  163.91    3.86  -2
  -6   7  10  163.91    3.86   1
   5   7   7   27.48    4.70  -2
  -5   7  10   27.48    4.70   1
   4   7   7  169.90    6.73  -2
  -4   7  10  169.90    6.73   1
   3   7   8   26.64    1.45  -2
  -3   7  10   26.64    1.45   1
   2   7   9  800.37   24.97  -2
  -2   7  10  800.37   24.97   1
   1   7   9  307.22   13.32  -2
  -1   7  10  307.22   13.32   1
   0   7  10  676.07    7.47  -2
   0   7  10  676.07    7.47   1
  -1   7  11  216.78   11.15  -2
   1   7  10  216.78   11.15   1
  -2   7  11   15.71    3.52  -2
   2   7  10   15.71    3.52   1
  -3   7  12   16.42    1.38  -2
   3   7  10   16.42    1.38   1
  -4   7  13  191.88    7.68  -2
   4   7  10  191.88    7.68   1
  -5   7  13  100.07    5.86  -2
   5   7  10  100.07    5.86   1
  -6   7  14   93.79    3.18  -2
   6   7  10   93.79    3.18   1
  -7   7  15    2.77    3.18  -2
   7   7  10    2.77    3.18   1
   8   7  10    1.59    1.19   1
  10   8   3   39.45    4.59  -2
 -10   8  10   39.45    4.59   1
   9   8   4  112.43    4.05  -2
  -9   8  10  112.43    4.05   1
   8   8   5   79.37    7.57  -2
  -8   8  10   79.37    7.57   1
   7   8   5  168.33    7.34  -2
  -7   8  10  168.33    7.34   1
   6   8   6  232.75    4.86  -2
  -6   8  10  232.75    4.86   1
   5   8   7   61.62    6.48  -2
  -5   8  10   61.62    6.48   1
   4   8   7   36.52    3.76  -2
  -4   8  10   36.52    3.76   1
   3   8   8  198.71    3.75  -2
  -3   8  10  198.71    3.75   1
   2   8   9  120.91    8.59  -2
  -2   8  10  120.91    8.59   1
   1   8   9  199.27   10.87  -2
  -1   8  10  199.27   10.87   1
   0   8  10    2.59    0.89  -2
   0   8  10    2.59    0.89   1
  -1   8  11   28.52    5.55  -2
   1   8  10   28.52    5.55   1
  -2   8  11  156.55    7.00  -2
   2   8  10  156.55    7.00   1
  -3   8  12  179.13    3.71  -2
   3   8  10  179.13    3.71   1
  -4   8  13  112.25    6.07  -2
   4   8  10  112.25    6.07   1
  -5   8  13   73.36    5.40  -2
   5   8  10   73.36    5.40   1
  -6   8  14   16.11    1.64  -2
   6   8  10   16.11    1.64   1
  -7   8  15   64.39    5.26  -2
   7   8  10   64.39    5.26   1
   8   8  10   11.75    1.93   1
  10   9   3   12.02    3.20  -2
 -10   9  10   12.02    3.20   1
   9   9   4   10.74    1.85  -2
  -9   9  10   10.74    1.85   1
   8   9   5    9.29    4.07  -2
  -8   9  10    9.29    4.07   1
   7   9   5   94.83    5.89  -2
  -7   9  10   94.83    5.89   1
   6   9   6   44.90    2.50  -2
  -6   9  10   44.90    2.50   1
   5   9   7  147.53    9.62  -2
  -5   9  10  147.53    9.62   1
   4   9   7   80.19    4.88  -2
  -4   9  10   80.19    4.88   1
   3   9   8   38.84    1.81  -2
  -3   9  10   38.84    1.81   1
   2   9   9   25.43    4.99  -2
  -2   9  10   25.43    4.99   1
   1   9   9    1.69    3.97  -2
  -1   9  10    1.69    3.97   1
   0   9  10    4.49    1.06  -2
   0   9  10    4.49    1.06   1
  -1   9  11   81.93    5.44  -2
   1   9  10   81.93    5.44   1
  -2   9  11    7.05    3.11  -2
   2   9  10    7.05    3.11   1
  -3   9  12   62.57    2.51  -2
   3   9  10   62.57    2.51   1
  -4   9  13   64.88    4.89  -2
   4   9  10   64.88    4.89   1
  -5   9  13   51.65    4.91  -2
   5   9  10   51.65    4.91   1
  -6   9  14   11.69    1.56  -2
   6   9  10   11.69    1.56   1
  -7   9  15   51.84    4.03  -2
   7   9  10   51.84    4.03   1
   9  10   4   14.28    2.04  -2
  -9  10  10   14.28    2.04   1
   8  10   5   30.33    5.43  -2
  -8  10  10   30.33    5.43   1
   7  10   5   10.87    3.29  -2
  -7  10  10   10.87    3.29   1
   6  10   6  113.89    3.91  -2
  -6  10  10  113.89    3.91   1
   5  10   7   62.60    6.67  -2
  -5  10  10   62.60    6.67   1
   4  10   7   57.56    4.52  -2
  -4  10  10   57.56    4.52   1
   3  10   8   68.24    2.61  -2
  -3  10  10   68.24    2.61   1
   2  10   9   11.55    4.72  -2
  -2  10  10   11.55    4.72   1
   1  10   9   78.25    7.59  -2
  -1  10  10   78.25    7.59   1
   0  10  10  128.02    3.16  -2
   0  10  10  128.02    3.16   1
  -1  10  11   29.81    4.29  -2
   1  10  10   29.81    4.29   1
  -2  10  11  185.21    8.26  -2
   2  10  10  185.21    8.26   1
  -3  10  12   33.69    2.05  -2
   3  10  10   33.69    2.05   1
  -4  10  13   66.88    5.21  -2
   4  10  10   66.88    5.21   1
  -5  10  13   47.62    4.97  -2
   5  10  10   47.62    4.97   1
  -6  10  14    3.49    1.44  -2
   6  10  10    3.49    1.44   1
   7  10  10    1.34    1.23   1
  -9  11  10    2.52    3.83   1
   8  11   5   53.91    6.55  -2
  -8  11  10   53.91    6.55   1
   7  11   5  177.07    8.20  -2
  -7  11  10  177.07    8.20   1
   6  11   6   80.28    3.39  -2
  -6  11  10   80.28    3.39   1
   5  11   7   50.79    6.07  -2
  -5  11  10   50.79    6.07   1
   4  11   7   69.23    4.11  -2
  -4  11  10   69.23    4.11   1
   3  11   8   53.17    2.39  -2
  -3  11  10   53.17    2.39   1
   2  11   9  124.34    9.48  -2
  -2  11  10  124.34    9.48   1
   1  11   9   16.52    5.36  -2
  -1  11  10   16.52    5.36   1
   0  11  10   52.21    2.16  -2
   0  11  10   52.21    2.16   1
  -1  11  11   26.96    4.31  -2
   1  11  10   26.96    4.31   1
  -2  11  11   56.83    5.36  -2
   2  11  10   56.83    5.36   1
  -3  11  12  142.29    4.45  -2
   3  11  10  142.29    4.45   1
  -4  11  13  126.47    6.90  -2
   4  11  10  126.47    6.90   1
  -5  11  13   13.92    4.14  -2
   5  11  10   13.92    4.14   1
  -6  11  14   56.45    2.78  -2
   6  11  10   56.45    2.78   1
  -8  12  10    8.58    1.90   1
   7  12   5   88.47    6.14  -2
  -7  12  10   88.47    6.14   1
   6  12   6    0.58    1.36  -2
  -6  12  10    0.58    1.36   1
   5  12   7    2.42    3.93  -2
  -5  12  10    2.42    3.93   1
   4  12   7   16.72    3.47  -2
  -4  12  10   16.72    3.47   1
   3  12   8  191.87    4.60  -2
  -3  12  10  191.87    4.60   1
   2  12   9   24.54    5.60  -2
  -2  12  10   24.54    5.60   1
   1  12   9  280.55   15.06  -2
  -1  12  10  280.55   15.06   1
   0  12  10    8.13    1.45  -2
   0  12  10    8.13    1.45   1
  -1  12  11   32.17    4.57  -2
   1  12  10   32.17    4.57   1
  -2  12  11  122.62    7.22  -2
   2  12  10  122.62    7.22   1
  -3  12  12  125.97    4.30  -2
   3  12  10  125.97    4.30   1
  -4  12  13   55.10    5.10  -2
   4  12  10   55.10    5.10   1
  -5  12  13   90.65    7.08  -2
   5  12  10   90.65    7.08   1
   6  13   6   31.17    2.50  -2
  -6  13  10   31.17    2.50   1
   5  13   7   77.69    7.92  -2
  -5  13  10   77.69    7.92   1
   4  13   7   36.06    4.60  -2
  -4  13  10   36.06    4.60   1
   3  13   8   52.52    2.55  -2
  -3  13  10   52.52    2.55   1
   2  13   9  319.40   16.29  -2
  -2  13  10  319.40   16.29   1
   1  13   9   13.48    5.54  -2
  -1  13  10   13.48    5.54   1
   0  13  10   76.76    3.32  -2
   0  13  10   76.76    3.32   1
  -1  13  11   91.58    6.41  -2
   1  13  10   91.58    6.41   1
  -2  13  11    5.09    3.96  -2
   2  13  10    5.09    3.96   1
  -3  13  12   51.69    2.99  -2
   3  13  10   51.69    2.99   1
  -4  13  13   58.54    8.64  -2
   4  13  10   58.54    8.64   1
   5  14   7   20.52    5.99  -2
  -5  14  10   20.52    5.99   1
   4  14   7   77.30    6.05  -2
  -4  14  10   77.30    6.05   1
   3  14   8   16.45    1.95  -2
  -3  14  10   16.45    1.95   1
   2  14   9   11.88    5.16  -2
  -2  14  10   11.88    5.16   1
   1  14   9   11.73    3.77  -2
  -1  14  10   11.73    3.77   1
   0  14  10   28.98    2.31  -2
   0  14  10   28.98    2.31   1
  -1  14  11   16.60    4.40  -2
   1  14  10   16.60    4.40   1
  -2  14  11   57.64    6.15  -2
   2  14  10   57.64    6.15   1
  -2  15  10   13.44    1.96   1
   1  15   9   31.57    5.03  -2
  -1  15  10   31.57    5.03   1
  12   0   3    4.87    2.77  -2
 -12   0  11    4.87    2.77   1
 -11   0  11   51.85    3.50   1
  10   0   4   10.34    5.28  -2
 -10   0  11   10.34    5.28   1
   9   0   5   80.02    4.03  -2
  -9   0  11   80.02    4.03   1
  -8   0  11   -0.86    1.28   1
   7   0   6   37.09    6.11  -2
  -7   0  11   37.09    6.11   1
   6   0   7    1.52    1.58  -2
  -6   0  11    1.52    1.58   1
  -5   0  11 1225.12   19.91   1
   4   0   8   88.28    4.98  -2
  -4   0  11   88.28    4.98   1
   3   0   9  466.35    9.40  -2
  -3   0  11  466.35    9.40   1
  -2   0  11    3.41    0.89   1
   1   0  10  342.16    9.13  -2
  -1   0  11  342.16    9.13   1
   0   0  11    1.63    0.97  -2
   0   0  11    1.63    0.97   1
  -1   0  12 1183.77   22.36  -2
   1   0  11 1183.77   22.36   1
  -2   0  12   44.18    3.97  -2
   2   0  11   44.18    3.97   1
  -3   0  13  271.31    5.47  -2
   3   0  11  271.31    5.47   1
  -4   0  14    4.62    3.83  -2
   4   0  11    4.62    3.83   1
   5   0  11   29.74    3.07   1
  -6   0  15   -0.91    1.65  -2
   6   0  11   -0.91    1.65   1
  -7   0  16   23.41    5.99  -2
   7   0  11   23.41    5.99   1
   8   0  11    3.43    1.68   1
  -9   0  17   70.57    5.56  -2
   9   0  11   70.57    5.56   1
  12   1   3   46.55    2.86  -2
 -12   1  11   46.55    2.86   1
 -11   1  11   98.15    3.41   1
  10   1   4   51.36    5.10  -2
 -10   1  11   51.36    5.10   1
   9   1   5  112.02    3.42  -2
  -9   1  11  112.02    3.42   1
  -8   1  11    0.77    0.99   1
   7   1   6  116.47    6.30  -2
  -7   1  11  116.47    6.30   1
   6   1   7  287.16    5.17  -2
  -6   1  11  287.16    5.17   1
  -5   1  11   39.13    1.93   1
   4   1   8  162.90    9.42  -2
  -4   1  11  162.90    9.42   1
   3   1   9   82.49    2.07  -2
  -3   1  11   82.49    2.07   1
   2   1  10   83.10    6.29  -2
  -2   1  11   83.10    6.29   1
   1   1  10  628.45   13.91  -2
  -1   1  11  628.45   13.91   1
   0   1  11  642.87    6.79  -2
   0   1  11  642.87    6.79   1
  -1   1  12   68.92    2.80  -2
   1   1  11   68.92    2.80   1
  -2   1  12  210.56    5.73  -2
   2   1  11  210.56    5.73   1
  -3   1  13   67.34    2.05  -2
   3   1  11   67.34    2.05   1
  -4   1  14   80.06    5.05  -2
   4   1  11   80.06    5.05   1
   5   1  11  228.75    4.83   1
  -6   1  15  128.21    3.60  -2
   6   1  11  128.21    3.60   1
  -7   1  16   35.13    4.64  -2
   7   1  11   35.13    4.64   1
   8   1  11   20.74    2.28   1
  -9   1  17    1.45    1.87  -2
   9   1  11    1.45    1.87   1
  12   2   3    4.08    2.43  -2
 -12   2  11    4.08    2.43   1
 -11   2  11   22.33    2.29   1
  10   2   4  141.73    7.74  -2
 -10   2  11  141.73    7.74   1
   9   2   5   24.68    1.88  -2
  -9   2  11   24.68    1.88   1
   8   2   6  140.13   10.46  -2
  -8   2  11  140.13   10.46   1
   7   2   6   95.95    7.99  -2
  -7   2  11   95.95    7.99   1
   6   2   7  128.44    3.58  -2
  -6   2  11  128.44    3.58   1
  -5   2  11    1.36    1.00   1
   4   2   8  572.72   10.17  -2
  -4   2  11  572.72   10.17   1
   3   2   9  115.35    2.46  -2
  -3   2  11  115.35    2.46   1
   2   2  10  183.55    9.16  -2
  -2   2  11  183.55    9.16   1
   1   2  10   97.85    4.66  -2
  -1   2  11   97.85    4.66   1
   0   2  11  349.11    4.39  -2
   0   2  11  349.11    4.39   1
  -1   2  12  190.00    4.44  -2
   1   2  11  190.00    4.44   1
  -2   2  12   79.26    3.52  -2
   2   2  11   79.26    3.52   1
  -3   2  13    3.81    1.06  -2
   3   2  11    3.81    1.06   1
  -4   2  14  147.69    6.88  -2
   4   2  11  147.69    6.88   1
   5   2  11   76.44    2.78   1
  -6   2  15  333.25    6.12  -2
   6   2  11  333.25    6.12   1
  -7   2  16   71.66    5.87  -2
   7   2  11   71.66    5.87   1
   8   2  11    4.35    1.49   1
  -9   2  17   11.58    1.87  -2
   9   2  11   11.58    1.87   1
  12   3   3   43.38    3.73  -2
 -12   3  11   43.38    3.73   1
 -11   3  11   50.67    3.80   1
  10   3   4   93.29    9.14  -2
 -10   3  11   93.29    9.14   1
   9   3   5  235.66    5.44  -2
  -9   3  11  235.66    5.44   1
  -8   3  11   14.00    1.74   1
   7   3   6   27.03    5.36  -2
  -7   3  11   27.03    5.36   1
   6   3   7   44.90    2.05  -2
  -6   3  11   44.90    2.05   1
   5   3   8   92.97    7.80  -2
  -5   3  11   92.97    7.80   1
   4   3   8   56.68    2.94  -2
  -4   3  11   56.68    2.94   1
   3   3   9  187.11    3.32  -2
  -3   3  11  187.11    3.32   1
   2   3  10    5.56    3.77  -2
  -2   3  11    5.56    3.77   1
   1   3  10  222.88    7.21  -2
  -1   3  11  222.88    7.21   1
   0   3  11  130.94    2.46  -2
   0   3  11  130.94    2.46   1
  -1   3  12    4.71    2.30  -2
   1   3  11    4.71    2.30   1
  -2   3  12   89.94    6.04  -2
   2   3  11   89.94    6.04   1
  -3   3  13  202.91    3.75  -2
   3   3  11  202.91    3.75   1
  -4   3  14  156.74    5.37  -2
   4   3  11  156.74    5.37   1
   5   3  11  370.61    6.44   1
  -6   3  15   82.09    3.24  -2
   6   3  11   82.09    3.24   1
  -7   3  16   54.86    5.39  -2
   7   3  11   54.86    5.39   1
   8   3  11   18.76    2.25   1
  -9   3  17    4.87    1.66  -2
   9   3  11    4.87    1.66   1
  11   4   4   98.92    9.23  -2
 -11   4  11   98.92    9.23   1
  10   4   4  134.47    7.37  -2
 -10   4  11  134.47    7.37   1
   9   4   5   64.44    3.00  -2
  -9   4  11   64.44    3.00   1
   8   4   6   81.71    7.73  -2
  -8   4  11   81.71    7.73   1
   7   4   6   40.37    4.17  -2
  -7   4  11   40.37    4.17   1
   6   4   7   43.81    1.86  -2
  -6   4  11   43.81    1.86   1
   5   4   8  137.71    9.20  -2
  -5   4  11  137.71    9.20   1
   4   4   8   46.26    4.03  -2
  -4   4  11   46.26    4.03   1
   3   4   9  183.23    3.36  -2
  -3   4  11  183.23    3.36   1
   2   4  10  158.80    8.66  -2
  -2   4  11  158.80    8.66   1
   1   4  10  187.99    9.26  -2
  -1   4  11  187.99    9.26   1
   0   4  11  150.75    2.71  -2
   0   4  11  150.75    2.71   1
  -1   4  12  389.10   10.16  -2
   1   4  11  389.10   10.16   1
  -2   4  12   42.84    5.30  -2
   2   4  11   42.84    5.30   1
  -3   4  13   47.72    1.89  -2
   3   4  11   47.72    1.89   1
  -4   4  14   19.31    2.86  -2
   4   4  11   19.31    2.86   1
  -5   4  14    0.67    4.31  -2
   5   4  11    0.67    4.31   1
  -6   4  15  118.84    3.96  -2
   6   4  11  118.84    3.96   1
  -7   4  16  158.89    8.11  -2
   7   4  11  158.89    8.11   1
   8   4  11   27.85    2.68   1
  -9   4  17   60.23    7.13  -2
   9   4  11   60.23    7.13   1
  11   5   4   18.96    5.67  -2
 -11   5  11   18.96    5.67   1
  10   5   4   12.47    3.93  -2
 -10   5  11   12.47    3.93   1
   9   5   5    1.81    1.55  -2
  -9   5  11    1.81    1.55   1
   8   5   6   38.87    5.91  -2
  -8   5  11   38.87    5.91   1
   7   5   6   30.23    3.11  -2
  -7   5  11   30.23    3.11   1
   6   5   7  453.59    6.28  -2
  -6   5  11  453.59    6.28   1
   5   5   8   25.83    5.34  -2
  -5   5  11   25.83    5.34   1
   4   5   8  463.40   12.18  -2
  -4   5  11  463.40   12.18   1
   3   5   9  109.80    2.58  -2
  -3   5  11  109.80    2.58   1
   2   5  10   83.34    6.71  -2
  -2   5  11   83.34    6.71   1
   1   5  10  198.41    9.76  -2
  -1   5  11  198.41    9.76   1
   0   5  11  396.13    5.05  -2
   0   5  11  396.13    5.05   1
  -1   5  12  373.15   10.04  -2
   1   5  11  373.15   10.04   1
  -2   5  12  235.78    7.87  -2
   2   5  11  235.78    7.87   1
  -3   5  13   37.38    1.75  -2
   3   5  11   37.38    1.75   1
  -4   5  14   97.56    4.55  -2
   4   5  11   97.56    4.55   1
  -5   5  14   51.63    5.99  -2
   5   5  11   51.63    5.99   1
  -6   5  15   73.28    3.17  -2
   6   5  11   73.28    3.17   1
  -7   5  16   44.37    4.89  -2
   7   5  11   44.37    4.89   1
   8   5  11   38.38    3.05   1
  11   6   4   19.86    5.61  -2
 -11   6  11   19.86    5.61   1
  10   6   4   99.91    6.59  -2
 -10   6  11   99.91    6.59   1
   9   6   5    4.31    1.71  -2
  -9   6  11    4.31    1.71   1
   8   6   6   63.08    7.06  -2
  -8   6  11   63.08    7.06   1
   7   6   6  152.91    5.50  -2
  -7   6  11  152.91    5.50   1
   6   6   7   87.41    2.83  -2
  -6   6  11   87.41    2.83   1
   5   6   8  140.55    9.15  -2
  -5   6  11  140.55    9.15   1
   4   6   8  359.27   10.37  -2
  -4   6  11  359.27   10.37   1
   3   6   9  502.42    6.53  -2
  -3   6  11  502.42    6.53   1
   2   6  10  327.96    8.76  -2
  -2   6  11  327.96    8.76   1
   1   6  10   48.73    5.45  -2
  -1   6  11   48.73    5.45   1
   0   6  11   69.99    1.93  -2
   0   6  11   69.99    1.93   1
  -1   6  12  274.20   12.38  -2
   1   6  11  274.20   12.38   1
  -2   6  12   34.17    3.83  -2
   2   6  11   34.17    3.83   1
  -3   6  13   81.07    2.46  -2
   3   6  11   81.07    2.46   1
  -4   6  14   57.32    3.79  -2
   4   6  11   57.32    3.79   1
  -5   6  14   80.78    7.41  -2
   5   6  11   80.78    7.41   1
  -6   6  15   65.69    3.04  -2
   6   6  11   65.69    3.04   1
  -7   6  16   41.35    4.74  -2
   7   6  11   41.35    4.74   1
   8   6  11    2.92    1.34   1
  10   7   4   36.24    4.68  -2
 -10   7  11   36.24    4.68   1
   9   7   5  141.94    5.22  -2
  -9   7  11  141.94    5.22   1
   8   7   6   51.84    6.92  -2
  -8   7  11   51.84    6.92   1
   7   7   6  114.85    4.88  -2
  -7   7  11  114.85    4.88   1
   6   7   7   32.41    2.00  -2
  -6   7  11   32.41    2.00   1
   5   7   8   38.24    5.40  -2
  -5   7  11   38.24    5.40   1
   4   7   8   17.36    3.17  -2
  -4   7  11   17.36    3.17   1
   3   7   9  278.07    5.10  -2
  -3   7  11  278.07    5.10   1
   2   7  10   25.26    5.00  -2
  -2   7  11   25.26    5.00   1
   1   7  10  601.04   20.72  -2
  -1   7  11  601.04   20.72   1
   0   7  11    1.21    0.89  -2
   0   7  11    1.21    0.89   1
  -1   7  12   14.79    4.75  -2
   1   7  11   14.79    4.75   1
  -2   7  12  115.39    5.96  -2
   2   7  11  115.39    5.96   1
  -3   7  13  230.48    4.32  -2
   3   7  11  230.48    4.32   1
  -4   7  14  172.85    6.08  -2
   4   7  11  172.85    6.08   1
  -5   7  14   89.24    8.07  -2
   5   7  11   89.24    8.07   1
  -6   7  15    6.63    1.32  -2
   6   7  11    6.63    1.32   1
  -7   7  16    4.32    3.41  -2
   7   7  11    4.32    3.41   1
   8   7  11    9.08    1.86   1
  10   8   4   41.78    4.80  -2
 -10   8  11   41.78    4.80   1
   9   8   5   34.46    2.93  -2
  -9   8  11   34.46    2.93   1
   8   8   6   82.23    7.87  -2
  -8   8  11   82.23    7.87   1
   7   8   6   93.72    5.73  -2
  -7   8  11   93.72    5.73   1
   6   8   7   99.24    3.16  -2
  -6   8  11   99.24    3.16   1
   5   8   8  150.28    9.68  -2
  -5   8  11  150.28    9.68   1
   4   8   8   95.47    5.36  -2
  -4   8  11   95.47    5.36   1
   3   8   9    6.78    1.49  -2
  -3   8  11    6.78    1.49   1
   2   8  10  314.36   14.17  -2
  -2   8  11  314.36   14.17   1
   1   8  10   60.66    6.30  -2
  -1   8  11   60.66    6.30   1
   0   8  11   82.73    2.21  -2
   0   8  11   82.73    2.21   1
  -1   8  12   62.66    4.91  -2
   1   8  11   62.66    4.91   1
  -2   8  12   21.79    3.45  -2
   2   8  11   21.79    3.45   1
  -3   8  13   61.07    2.51  -2
   3   8  11   61.07    2.51   1
  -4   8  14  164.02    6.06  -2
   4   8  11  164.02    6.06   1
  -5   8  14   48.38    4.72  -2
   5   8  11   48.38    4.72   1
  -6   8  15   55.80    2.63  -2
   6   8  11   55.80    2.63   1
  -7   8  16   27.93    4.19  -2
   7   8  11   27.93    4.19   1
 -10   9  11    3.80    4.11   1
   9   9   5   13.83    2.28  -2
  -9   9  11   13.83    2.28   1
   8   9   6   30.97    5.63  -2
  -8   9  11   30.97    5.63   1
   7   9   6    5.20    3.22  -2
  -7   9  11    5.20    3.22   1
   6   9   7   97.14    3.17  -2
  -6   9  11   97.14    3.17   1
   5   9   8   28.58    5.11  -2
  -5   9  11   28.58    5.11   1
   4   9   8   28.45    3.69  -2
  -4   9  11   28.45    3.69   1
   3   9   9   24.79    1.75  -2
  -3   9  11   24.79    1.75   1
   2   9  10    9.00    4.59  -2
  -2   9  11    9.00    4.59   1
   1   9  10   31.82    3.76  -2
  -1   9  11   31.82    3.76   1
   0   9  11   94.73    2.67  -2
   0   9  11   94.73    2.67   1
  -1   9  12   15.57    3.63  -2
   1   9  11   15.57    3.63   1
  -2   9  12  161.41    7.55  -2
   2   9  11  161.41    7.55   1
  -3   9  13   84.52    2.98  -2
   3   9  11   84.52    2.98   1
  -4   9  14   93.56    6.06  -2
   4   9  11   93.56    6.06   1
  -5   9  14    0.61    3.33  -2
   5   9  11    0.61    3.33   1
  -6   9  15   21.19    1.85  -2
   6   9  11   21.19    1.85   1
   7   9  11   33.05    2.97   1
   9  10   5    2.98    1.93  -2
  -9  10  11    2.98    1.93   1
   8  10   6    2.46    4.10  -2
  -8  10  11    2.46    4.10   1
   7  10   6   82.28    5.61  -2
  -7  10  11   82.28    5.61   1
   6  10   7   18.38    1.87  -2
  -6  10  11   18.38    1.87   1
   5  10   8   20.76    4.68  -2
  -5  10  11   20.76    4.68   1
   4  10   8  110.63    4.89  -2
  -4  10  11  110.63    4.89   1
   3  10   9  124.48    3.52  -2
  -3  10  11  124.48    3.52   1
   2  10  10   83.73    7.85  -2
  -2  10  11   83.73    7.85   1
   1  10  10   74.71    7.30  -2
  -1  10  11   74.71    7.30   1
   0  10  11    1.92    1.24  -2
   0  10  11    1.92    1.24   1
  -1  10  12  114.56    6.60  -2
   1  10  11  114.56    6.60   1
  -2  10  12   68.44    5.52  -2
   2  10  11   68.44    5.52   1
  -3  10  13   78.09    2.95  -2
   3  10  11   78.09    2.95   1
  -4  10  14   31.13    3.21  -2
   4  10  11   31.13    3.21   1
  -5  10  14   14.85    3.78  -2
   5  10  11   14.85    3.78   1
  -6  10  15    4.49    1.49  -2
   6  10  11    4.49    1.49   1
   8  11   6   65.79    7.58  -2
  -8  11  11   65.79    7.58   1
   7  11   6   34.81    4.31  -2
  -7  11  11   34.81    4.31   1
   6  11   7   41.24    2.55  -2
  -6  11  11   41.24    2.55   1
   5  11   8    9.95    4.43  -2
  -5  11  11    9.95    4.43   1
   4  11   8   66.14    4.18  -2
  -4  11  11   66.14    4.18   1
   3  11   9   81.82    2.96  -2
  -3  11  11   81.82    2.96   1
   2  11  10   21.22    5.61  -2
  -2  11  11   21.22    5.61   1
   1  11  10   52.54    6.94  -2
  -1  11  11   52.54    6.94   1
   0  11  11    1.50    1.25  -2
   0  11  11    1.50    1.25   1
  -1  11  12   17.75    3.93  -2
   1  11  11   17.75    3.93   1
  -2  11  12  119.09    7.07  -2
   2  11  11  119.09    7.07   1
  -3  11  13  145.15    4.56  -2
   3  11  11  145.15    4.56   1
  -4  11  14   42.36    4.44  -2
   4  11  11   42.36    4.44   1
  -5  11  14   68.01    5.98  -2
   5  11  11   68.01    5.98   1
   7  12   6   19.35    3.94  -2
  -7  12  11   19.35    3.94   1
   6  12   7   19.42    2.11  -2
  -6  12  11   19.42    2.11   1
   5  12   8   23.05    5.24  -2
  -5  12  11   23.05    5.24   1
   4  12   8   61.95    5.24  -2
  -4  12  11   61.95    5.24   1
   3  12   9    4.74    1.37  -2
  -3  12  11    4.74    1.37   1
   2  12  10  346.05   16.85  -2
  -2  12  11  346.05   16.85   1
   1  12  10   21.92    4.24  -2
  -1  12  11   21.92    4.24   1
   0  12  11   39.72    2.14  -2
   0  12  11   39.72    2.14   1
  -1  12  12   36.12    4.81  -2
   1  12  11   36.12    4.81   1
  -2  12  12    4.00    3.70  -2
   2  12  11    4.00    3.70   1
  -3  12  13    6.73    1.67  -2
   3  12  11    6.73    1.67   1
  -4  12  14   90.69    6.28  -2
   4  12  11   90.69    6.28   1
   6  13   7   64.67    3.40  -2
  -6  13  11   64.67    3.40   1
   5  13   8   18.30    4.91  -2
  -5  13  11   18.30    4.91   1
   4  13   8   40.34    4.71  -2
  -4  13  11   40.34    4.71   1
   3  13   9  162.54    4.41  -2
  -3  13  11  162.54    4.41   1
   2  13  10   13.82    5.53  -2
  -2  13  11   13.82    5.53   1
   1  13  10  119.99    7.35  -2
  -1  13  11  119.99    7.35   1
   0  13  11   38.43    2.53  -2
   0  13  11   38.43    2.53   1
  -1  13  12   18.22    4.30  -2
   1  13  11   18.22    4.30   1
  -2  13  12  101.05    7.07  -2
   2  13  11  101.05    7.07   1
  -3  13  13  106.36    4.15  -2
   3  13  11  106.36    4.15   1
   4  14   8   53.39    5.37  -2
  -4  14  11   53.39    5.37   1
   3  14   9   62.85    3.19  -2
  -3  14  11   62.85    3.19   1
   2  14  10   20.10    5.87  -2
  -2  14  11   20.10    5.87   1
   1  14  10   18.55    4.50  -2
  -1  14  11   18.55    4.50   1
   0  14  11    8.43    2.07  -2
   0  14  11    8.43    2.07   1
  -1  14  12   63.49    6.08  -2
   1  14  11   63.49    6.08   1
  12   0   4   29.36    4.78  -2
 -12   0  12   29.36    4.78   1
 -11   0  12    2.31    1.74   1
  10   0   5    1.90    5.52  -2
 -10   0  12    1.90    5.52   1
   9   0   6    3.33    1.97  -2
  -9   0  12    3.33    1.97   1
  -8   0  12   82.41    4.05   1
   7   0   7   -0.72    3.74  -2
  -7   0  12   -0.72    3.74   1
   6   0   8 1116.06   18.94  -2
  -6   0  12 1116.06   18.94   1
  -5   0  12   -1.14    1.19   1
   4   0   9  747.84   17.17  -2
  -4   0  12  747.84   17.17   1
   3   0  10   -1.52    1.33  -2
  -3   0  12   -1.52    1.33   1
  -2   0  12  125.03    3.19   1
   1   0  11  409.62   10.39  -2
  -1   0  12  409.62   10.39   1
   0   0  12 1076.76   14.74  -2
   0   0  12 1076.76   14.74   1
  -1   0  13  249.03    7.59  -2
   1   0  12  249.03    7.59   1
  -2   0  13  161.94    7.49  -2
   2   0  12  161.94    7.49   1
  -3   0  14    0.36    1.53  -2
   3   0  12    0.36    1.53   1
  -4   0  15    2.91    3.77  -2
   4   0  12    2.91    3.77   1
   5   0  12   -1.40    1.30   1
  -6   0  16   83.76    4.22  -2
   6   0  12   83.76    4.22   1
  -7   0  17   80.13    8.61  -2
   7   0  12   80.13    8.61   1
   8   0  12    4.24    1.95   1
  12   1   4   38.59    3.83  -2
 -12   1  12   38.59    3.83   1
 -11   1  12   59.66    2.73   1
  10   1   5  128.78    5.98  -2
 -10   1  12  128.78    5.98   1
   9   1   6   24.05    1.89  -2
  -9   1  12   24.05    1.89   1
  -8   1  12   15.91    1.67   1
   7   1   7  203.51    6.79  -2
  -7   1  12  203.51    6.79   1
   6   1   8   58.39    2.39  -2
  -6   1  12   58.39    2.39   1
  -5   1  12  289.78    5.26   1
   4   1   9  165.98    6.96  -2
  -4   1  12  165.98    6.96   1
   3   1  10    8.76    1.23  -2
  -3   1  12    8.76    1.23   1
   2   1  11  392.51   14.62  -2
  -2   1  12  392.51   14.62   1
   1   1  11  177.41    6.58  -2
  -1   1  12  177.41    6.58   1
   0   1  12  226.08    3.39  -2
   0   1  12  226.08    3.39   1
  -1   1  13  289.23    5.84  -2
   1   1  12  289.23    5.84   1
  -2   1  13   89.63    3.89  -2
   2   1  12   89.63    3.89   1
  -3   1  14   49.63    1.87  -2
   3   1  12   49.63    1.87   1
  -4   1  15   61.79    4.69  -2
   4   1  12   61.79    4.69   1
   5   1  12   70.98    2.72   1
  -6   1  16   42.42    2.24  -2
   6   1  12   42.42    2.24   1
  -7   1  17   29.64    4.30  -2
   7   1  12   29.64    4.30   1
   8   1  12    6.49    1.62   1
 -11   2  12  117.61    4.17   1
  10   2   5   68.84    5.61  -2
 -10   2  12   68.84    5.61   1
   9   2   6   99.41    3.55  -2
  -9   2  12   99.41    3.55   1
  -8   2  12    4.73    1.26   1
   7   2   7   39.54    4.34  -2
  -7   2  12   39.54    4.34   1
   6   2   8   12.32    1.54  -2
  -6   2  12   12.32    1.54   1
  -5   2  12  421.76    7.25   1
   4   2   9   50.39    3.46  -2
  -4   2  12   50.39    3.46   1
   3   2  10  177.39    3.22  -2
  -3   2  12  177.39    3.22   1
   2   2  11  116.84    7.63  -2
  -2   2  12  116.84    7.63   1
   1   2  11  517.35   12.56  -2
  -1   2  12  517.35   12.56   1
   0   2  12  108.97    2.27  -2
   0   2  12  108.97    2.27   1
  -1   2  13   28.05    2.27  -2
   1   2  12   28.05    2.27   1
  -2   2  13   29.88    4.27  -2
   2   2  12   29.88    4.27   1
  -3   2  14  138.83    3.08  -2
   3   2  12  138.83    3.08   1
  -4   2  15   69.49    5.10  -2
   4   2  12   69.49    5.10   1
   5   2  12  264.41    5.37   1
  -6   2  16   47.04    2.37  -2
   6   2  12   47.04    2.37   1
  -7   2  17   17.00    3.88  -2
   7   2  12   17.00    3.88   1
   8   2  12   13.74    2.04   1
 -11   3  12   28.35    3.45   1
  10   3   5   82.89    5.88  -2
 -10   3  12   82.89    5.88   1
   9   3   6    9.90    1.68  -2
  -9   3  12    9.90    1.68   1
   8   3   7   53.30    6.76  -2
  -8   3  12   53.30    6.76   1
   7   3   7  239.14    8.72  -2
  -7   3  12  239.14    8.72   1
   6   3   8  231.52    4.66  -2
  -6   3  12  231.52    4.66   1
   5   3   9  195.85   11.20  -2
  -5   3  12  195.85   11.20   1
   4   3   9  159.25    5.57  -2
  -4   3  12  159.25    5.57   1
   3   3  10    1.70    0.85  -2
  -3   3  12    1.70    0.85   1
   2   3  11  277.16   12.10  -2
  -2   3  12  277.16   12.10   1
   1   3  11    9.51    2.65  -2
  -1   3  12    9.51    2.65   1
   0   3  12   50.03    1.76  -2
   0   3  12   50.03    1.76   1
  -1   3  13   56.40    3.03  -2
   1   3  12   56.40    3.03   1
  -2   3  13  116.29    7.18  -2
   2   3  12  116.29    7.18   1
  -3   3  14   64.02    2.35  -2
   3   3  12   64.02    2.35   1
  -4   3  15  353.26   11.16  -2
   4   3  12  353.26   11.16   1
   5   3  12   15.20    1.87   1
  -6   3  16  131.76    3.76  -2
   6   3  12  131.76    3.76   1
  -7   3  17   49.57    5.29  -2
   7   3  12   49.57    5.29   1
   8   3  12    1.44    1.40   1
  11   4   5   95.93    9.74  -2
 -11   4  12   95.93    9.74   1
  10   4   5   49.78    5.02  -2
 -10   4  12   49.78    5.02   1
   9   4   6   40.78    2.63  -2
  -9   4  12   40.78    2.63   1
   8   4   7   34.60    6.37  -2
  -8   4  12   34.60    6.37   1
   7   4   7    1.21    3.10  -2
  -7   4  12    1.21    3.10   1
   6   4   8  301.76    5.45  -2
  -6   4  12  301.76    5.45   1
   5   4   9  147.15    9.77  -2
  -5   4  12  147.15    9.77   1
   4   4   9    8.98    3.08  -2
  -4   4  12    8.98    3.08   1
   3   4  10   81.51    2.27  -2
  -3   4  12   81.51    2.27   1
   2   4  11   18.08    4.29  -2
  -2   4  12   18.08    4.29   1
   1   4  11  130.40    5.84  -2
  -1   4  12  130.40    5.84   1
   0   4  12  657.04    7.26  -2
   0   4  12  657.04    7.26   1
  -1   4  13   73.14    4.47  -2
   1   4  12   73.14    4.47   1
  -2   4  13  124.98    7.89  -2
   2   4  12  124.98    7.89   1
  -3   4  14   11.81    1.26  -2
   3   4  12   11.81    1.26   1
  -4   4  15   25.03    3.09  -2
   4   4  12   25.03    3.09   1
   5   4  12  102.39    3.25   1
  -6   4  16  135.28    4.84  -2
   6   4  12  135.28    4.84   1
  -7   4  17   63.05    5.62  -2
   7   4  12   63.05    5.62   1
   8   4  12   70.68    3.88   1
  11   5   5   20.72    5.97  -2
 -11   5  12   20.72    5.97   1
  10   5   5   17.15    3.96  -2
 -10   5  12   17.15    3.96   1
   9   5   6   52.37    3.21  -2
  -9   5  12   52.37    3.21   1
   8   5   7   36.29    6.11  -2
  -8   5  12   36.29    6.11   1
   7   5   7  265.49    9.39  -2
  -7   5  12  265.49    9.39   1
   6   5   8   61.54    2.75  -2
  -6   5  12   61.54    2.75   1
   5   5   9  426.25   17.37  -2
  -5   5  12  426.25   17.37   1
   4   5   9  140.98    6.37  -2
  -4   5  12  140.98    6.37   1
   3   5  10  146.30    3.09  -2
  -3   5  12  146.30    3.09   1
   2   5  11  146.51    8.95  -2
  -2   5  12  146.51    8.95   1
   1   5  11  322.67    9.75  -2
  -1   5  12  322.67    9.75   1
   0   5  12   13.42    1.10  -2
   0   5  12   13.42    1.10   1
  -1   5  13  373.08   10.30  -2
   1   5  12  373.08   10.30   1
  -2   5  13   73.03    6.59  -2
   2   5  12   73.03    6.59   1
  -3   5  14   38.09    1.80  -2
   3   5  12   38.09    1.80   1
  -4   5  15   48.28    3.61  -2
   4   5  12   48.28    3.61   1
   5   5  12    8.39    1.54   1
  -6   5  16   21.57    2.01  -2
   6   5  12   21.57    2.01   1
  -7   5  17   18.85    3.89  -2
   7   5  12   18.85    3.89   1
   8   5  12    1.35    1.44   1
 -11   6  12   25.71    3.47   1
  10   6   5    6.88    3.64  -2
 -10   6  12    6.88    3.64   1
   9   6   6   47.58    3.22  -2
  -9   6  12   47.58    3.22   1
   8   6   7   89.01    8.14  -2
  -8   6  12   89.01    8.14   1
   7   6   7   90.89    5.69  -2
  -7   6  12   90.89    5.69   1
   6   6   8  114.62    3.73  -2
  -6   6  12  114.62    3.73   1
   5   6   9  127.45    9.20  -2
  -5   6  12  127.45    9.20   1
   4   6   9  174.71    7.27  -2
  -4   6  12  174.71    7.27   1
   3   6  10  189.91    3.63  -2
  -3   6  12  189.91    3.63   1
   2   6  11   15.95    2.70  -2
  -2   6  12   15.95    2.70   1
   1   6  11  371.72    9.93  -2
  -1   6  12  371.72    9.93   1
   0   6  12  106.67    2.46  -2
   0   6  12  106.67    2.46   1
  -1   6  13   64.59    4.46  -2
   1   6  12   64.59    4.46   1
  -2   6  13  189.55    7.30  -2
   2   6  12  189.55    7.30   1
  -3   6  14   95.73    2.74  -2
   3   6  12   95.73    2.74   1
  -4   6  15   30.06    3.25  -2
   4   6  12   30.06    3.25   1
  -5   6  15   85.89    8.19  -2
   5   6  12   85.89    8.19   1
  -6   6  16   34.32    2.41  -2
   6   6  12   34.32    2.41   1
  -7   6  17   27.96    4.62  -2
   7   6  12   27.96    4.62   1
  10   7   5  118.28    7.55  -2
 -10   7  12  118.28    7.55   1
   9   7   6   10.99    2.11  -2
  -9   7  12   10.99    2.11   1
   8   7   7  136.05   10.19  -2
  -8   7  12  136.05   10.19   1
   7   7   7   30.84    3.81  -2
  -7   7  12   30.84    3.81   1
   6   7   8   47.00    2.25  -2
  -6   7  12   47.00    2.25   1
   5   7   9   32.28    5.29  -2
  -5   7  12   32.28    5.29   1
   4   7   9  375.08   11.32  -2
  -4   7  12  375.08   11.32   1
   3   7  10   23.22    1.71  -2
  -3   7  12   23.22    1.71   1
   2   7  11  268.13   12.71  -2
  -2   7  12  268.13   12.71   1
   1   7  11   13.20    4.59  -2
  -1   7  12   13.20    4.59   1
   0   7  12  100.67    2.44  -2
   0   7  12  100.67    2.44   1
  -1   7  13   23.10    4.99  -2
   1   7  12   23.10    4.99   1
  -2   7  13   30.54    3.91  -2
   2   7  12   30.54    3.91   1
  -3   7  14    5.95    1.18  -2
   3   7  12    5.95    1.18   1
  -4   7  15  117.48    5.22  -2
   4   7  12  117.48    5.22   1
  -5   7  15   70.67    7.06  -2
   5   7  12   70.67    7.06   1
  -6   7  16   59.23    2.99  -2
   6   7  12   59.23    2.99   1
  -7   7  17   19.12    4.21  -2
   7   7  12   19.12    4.21   1
  10   8   5   39.28    4.60  -2
 -10   8  12   39.28    4.60   1
   9   8   6   59.51    3.55  -2
  -9   8  12   59.51    3.55   1
   8   8   7   44.09    6.11  -2
  -8   8  12   44.09    6.11   1
   7   8   7   22.45    4.82  -2
  -7   8  12   22.45    4.82   1
   6   8   8  151.19    3.98  -2
  -6   8  12  151.19    3.98   1
   5   8   9   49.66    6.30  -2
  -5   8  12   49.66    6.30   1
   4   8   9   55.56    4.56  -2
  -4   8  12   55.56    4.56   1
   3   8  10  321.67    5.80  -2
  -3   8  12  321.67    5.80   1
   2   8  11   28.89    5.24  -2
  -2   8  12   28.89    5.24   1
   1   8  11   36.26    3.92  -2
  -1   8  12   36.26    3.92   1
   0   8  12   51.62    2.00  -2
   0   8  12   51.62    2.00   1
  -1   8  13   13.65    2.69  -2
   1   8  12   13.65    2.69   1
  -2   8  13   58.82    3.85  -2
   2   8  12   58.82    3.85   1
  -3   8  14  233.46    5.04  -2
   3   8  12  233.46    5.04   1
  -4   8  15  125.05    5.47  -2
   4   8  12  125.05    5.47   1
  -5   8  15   72.41    7.64  -2
   5   8  12   72.41    7.64   1
  -6   8  16   16.46    1.97  -2
   6   8  12   16.46    1.97   1
   7   8  12   18.48    2.32   1
   9   9   6   32.98    3.09  -2
  -9   9  12   32.98    3.09   1
   8   9   7   10.34    4.77  -2
  -8   9  12   10.34    4.77   1
   7   9   7  104.57    6.18  -2
  -7   9  12  104.57    6.18   1
   6   9   8   11.64    1.61  -2
  -6   9  12   11.64    1.61   1
   5   9   9   16.54    4.24  -2
  -5   9  12   16.54    4.24   1
   4   9   9   47.95    3.60  -2
  -4   9  12   47.95    3.60   1
   3   9  10   29.04    1.89  -2
  -3   9  12   29.04    1.89   1
   2   9  11   53.59    6.51  -2
  -2   9  12   53.59    6.51   1
   1   9  11   47.51    4.35  -2
  -1   9  12   47.51    4.35   1
   0   9  12    5.61    1.29  -2
   0   9  12    5.61    1.29   1
  -1   9  13  157.21    7.58  -2
   1   9  12  157.21    7.58   1
  -2   9  13   64.52    5.22  -2
   2   9  12   64.52    5.22   1
  -3   9  14   84.41    3.03  -2
   3   9  12   84.41    3.03   1
  -4   9  15   22.07    2.76  -2
   4   9  12   22.07    2.76   1
  -5   9  15   13.12    3.71  -2
   5   9  12   13.12    3.71   1
  -6   9  16   28.55    2.13  -2
   6   9  12   28.55    2.13   1
   8  10   7   46.07    6.90  -2
  -8  10  12   46.07    6.90   1
   7  10   7   21.11    4.02  -2
  -7  10  12   21.11    4.02   1
   6  10   8   38.03    2.54  -2
  -6  10  12   38.03    2.54   1
   5  10   9   -0.04    3.70  -2
  -5  10  12   -0.04    3.70   1
   4  10   9   40.77    3.55  -2
  -4  10  12   40.77    3.55   1
   3  10  10   20.56    1.77  -2
  -3  10  12   20.56    1.77   1
   2  10  11   53.53    6.75  -2
  -2  10  12   53.53    6.75   1
   1  10  11   67.69    5.11  -2
  -1  10  12   67.69    5.11   1
   0  10  12   52.86    2.43  -2
   0  10  12   52.86    2.43   1
  -1  10  13   53.71    5.11  -2
   1  10  12   53.71    5.11   1
  -2  10  13  161.39    7.76  -2
   2  10  12  161.39    7.76   1
  -3  10  14   27.44    2.29  -2
   3  10  12   27.44    2.29   1
  -4  10  15    6.04    2.61  -2
   4  10  12    6.04    2.61   1
  -5  10  15   17.23    4.04  -2
   5  10  12   17.23    4.04   1
  -8  11  12   32.26    3.38   1
   7  11   7   72.72    5.50  -2
  -7  11  12   72.72    5.50   1
   6  11   8   29.20    2.36  -2
  -6  11  12   29.20    2.36   1
   5  11   9   53.93    7.09  -2
  -5  11  12   53.93    7.09   1
   4  11   9  102.19    5.00  -2
  -4  11  12  102.19    5.00   1
   3  11  10   56.53    2.58  -2
  -3  11  12   56.53    2.58   1
   2  11  11  115.81    9.38  -2
  -2  11  12  115.81    9.38   1
   1  11  11    9.18    3.51  -2
  -1  11  12    9.18    3.51   1
   0  11  12    2.28    1.66  -2
   0  11  12    2.28    1.66   1
  -1  11  13   41.22    5.02  -2
   1  11  12   41.22    5.02   1
  -2  11  13   62.06    5.51  -2
   2  11  12   62.06    5.51   1
  -3  11  14   21.21    2.14  -2
   3  11  12   21.21    2.14   1
  -4  11  15   91.65    6.46  -2
   4  11  12   91.65    6.46   1
   7  12   7   23.39    4.19  -2
  -7  12  12   23.39    4.19   1
   6  12   8    2.45    1.45  -2
  -6  12  12    2.45    1.45   1
   5  12   9   11.57    4.34  -2
  -5  12  12   11.57    4.34   1
   4  12   9   39.53    3.68  -2
  -4  12  12   39.53    3.68   1
   3  12  10  269.27    5.77  -2
  -3  12  12  269.27    5.77   1
   2  12  11    5.22    4.74  -2
  -2  12  12    5.22    4.74   1
   1  12  11   70.74    5.89  -2
  -1  12  12   70.74    5.89   1
   0  12  12   17.09    1.93  -2
   0  12  12   17.09    1.93   1
  -1  12  13   10.04    3.88  -2
   1  12  12   10.04    3.88   1
  -2  12  13   61.25    5.86  -2
   2  12  12   61.25    5.86   1
  -3  12  14  118.27    4.35  -2
   3  12  12  118.27    4.35   1
   5  13   9   53.92    7.48  -2
  -5  13  12   53.92    7.48   1
   4  13   9   87.84    6.22  -2
  -4  13  12   87.84    6.22   1
   3  13  10   29.43    2.11  -2
  -3  13  12   29.43    2.11   1
   2  13  11  120.84   10.19  -2
  -2  13  12  120.84   10.19   1
   1  13  11   20.59    4.16  -2
  -1  13  12   20.59    4.16   1
   0  13  12   26.44    2.61  -2
   0  13  12   26.44    2.61   1
  -1  13  13   66.28    5.99  -2
   1  13  12   66.28    5.99   1
  -2  13  13   38.87    5.25  -2
   2  13  12   38.87    5.25   1
  -2  14  12   13.50    2.05   1
   1  14  11   26.99    4.83  -2
  -1  14  12   26.99    4.83   1
 -11   0  13    6.25    1.97   1
  10   0   6    9.41    3.82  -2
 -10   0  13    9.41    3.82   1
   9   0   7   92.70    4.51  -2
  -9   0  13   92.70    4.51   1
  -8   0  13   -0.39    1.36   1
   7   0   8  516.59   14.58  -2
  -7   0  13  516.59   14.58   1
   6   0   9   -0.05    1.69  -2
  -6   0  13   -0.05    1.69   1
  -5   0  13  667.78   13.09   1
   4   0  10   22.93    3.56  -2
  -4   0  13   22.93    3.56   1
   3   0  11  162.42    6.56  -2
  -3   0  13  162.42    6.56   1
   2   0  12   67.20    6.60  -2
  -2   0  13   67.20    6.60   1
   1   0  12  674.71   15.46  -2
  -1   0  13  674.71   15.46   1
   0   0  13    3.38    1.26  -2
   0   0  13    3.38    1.26   1
  -1   0  14  171.83    6.44  -2
   1   0  13  171.83    6.44   1
  -2   0  14  226.96    9.24  -2
   2   0  13  226.96    9.24   1
  -3   0  15   11.81    1.87  -2
   3   0  13   11.81    1.87   1
  -4   0  16    8.72    4.02  -2
   4   0  13    8.72    4.02   1
   5   0  13   39.05    3.23   1
  -6   0  17   -1.97    1.56  -2
   6   0  13   -1.97    1.56   1
  -7   0  18    4.13    4.26  -2
   7   0  13    4.13    4.26   1
   8   0  13    0.30    2.25   1
 -11   1  13  115.35    3.75   1
  10   1   6    6.38    2.69  -2
 -10   1  13    6.38    2.69   1
   9   1   7   36.19    2.15  -2
  -9   1  13   36.19    2.15   1
  -8   1  13   38.11    2.20   1
   7   1   8   17.05    2.59  -2
  -7   1  13   17.05    2.59   1
   6   1   9  206.24    4.89  -2
  -6   1  13  206.24    4.89   1
  -5   1  13  215.78    4.58   1
   4   1  10  121.19    6.17  -2
  -4   1  13  121.19    6.17   1
   3   1  11   69.44    2.42  -2
  -3   1  13   69.44    2.42   1
   2   1  12  174.40    9.48  -2
  -2   1  13  174.40    9.48   1
   1   1  12  248.09    6.47  -2
  -1   1  13  248.09    6.47   1
   0   1  13  414.45    5.16  -2
   0   1  13  414.45    5.16   1
  -1   1  14  205.21    4.97  -2
   1   1  13  205.21    4.97   1
  -2   1  14  171.05    8.10  -2
   2   1  13  171.05    8.10   1
  -3   1  15   32.81    1.86  -2
   3   1  13   32.81    1.86   1
  -4   1  16   32.68    3.93  -2
   4   1  13   32.68    3.93   1
   5   1  13   72.20    2.79   1
  -6   1  17   79.59    2.96  -2
   6   1  13   79.59    2.96   1
  -7   1  18   13.60    3.82  -2
   7   1  13   13.60    3.82   1
   8   1  13   19.53    2.34   1
 -11   2  13   14.56    2.37   1
  10   2   6   96.41    5.38  -2
 -10   2  13   96.41    5.38   1
   9   2   7   19.76    1.89  -2
  -9   2  13   19.76    1.89   1
  -8   2  13   54.95    2.62   1
   7   2   8  200.88    6.82  -2
  -7   2  13  200.88    6.82   1
   6   2   9  181.28    4.57  -2
  -6   2  13  181.28    4.57   1
   5   2  10   87.63    7.85  -2
  -5   2  13   87.63    7.85   1
   4   2  10   32.66    3.33  -2
  -4   2  13   32.66    3.33   1
   3   2  11    8.91    1.26  -2
  -3   2  13    8.91    1.26   1
   2   2  12   85.24    7.04  -2
  -2   2  13   85.24    7.04   1
   1   2  12   73.89    4.62  -2
  -1   2  13   73.89    4.62   1
   0   2  13   21.98    1.25  -2
   0   2  13   21.98    1.25   1
  -1   2  14   36.20    2.53  -2
   1   2  13   36.20    2.53   1
  -2   2  14   91.18    6.29  -2
   2   2  13   91.18    6.29   1
  -3   2  15   19.27    1.44  -2
   3   2  13   19.27    1.44   1
  -4   2  16  268.89    9.76  -2
   4   2  13  268.89    9.76   1
   5   2  13   34.15    2.33   1
  -6   2  17   59.28    2.60  -2
   6   2  13   59.28    2.60   1
  -7   2  18   25.32    4.31  -2
   7   2  13   25.32    4.31   1
   8   2  13    4.25    1.62   1
  11   3   6   60.41    8.29  -2
 -11   3  13   60.41    8.29   1
  10   3   6   20.76    2.99  -2
 -10   3  13   20.76    2.99   1
   9   3   7   62.18    2.68  -2
  -9   3  13   62.18    2.68   1
   8   3   8   44.88    6.60  -2
  -8   3  13   44.88    6.60   1
   7   3   8    1.77    2.64  -2
  -7   3  13    1.77    2.64   1
   6   3   9   20.31    1.67  -2
  -6   3  13   20.31    1.67   1
   5   3  10   50.04    7.00  -2
  -5   3  13   50.04    7.00   1
   4   3  10   93.21    4.48  -2
  -4   3  13   93.21    4.48   1
   3   3  11   91.55    2.79  -2
  -3   3  13   91.55    2.79   1
   2   3  12   53.09    5.99  -2
  -2   3  13   53.09    5.99   1
   1   3  12   46.04    3.81  -2
  -1   3  13   46.04    3.81   1
   0   3  13   39.65    1.55  -2
   0   3  13   39.65    1.55   1
  -1   3  14  121.20    5.52  -2
   1   3  13  121.20    5.52   1
  -2   3  14    0.08    3.39  -2
   2   3  13    0.08    3.39   1
  -3   3  15  188.02    3.79  -2
   3   3  13  188.02    3.79   1
  -4   3  16   32.63    4.19  -2
   4   3  13   32.63    4.19   1
   5   3  13  154.92    4.06   1
  -6   3  17   32.91    2.43  -2
   6   3  13   32.91    2.43   1
  -7   3  18   13.03    3.81  -2
   7   3  13   13.03    3.81   1
   8   3  13   31.77    3.31   1
  11   4   6    7.00    5.52  -2
 -11   4  13    7.00    5.52   1
  10   4   6   64.66    4.81  -2
 -10   4  13   64.66    4.81   1
   9   4   7   75.46    3.33  -2
  -9   4  13   75.46    3.33   1
   8   4   8   59.16    7.34  -2
  -8   4  13   59.16    7.34   1
   7   4   8  170.90    6.30  -2
  -7   4  13  170.90    6.30   1
   6   4   9   43.73    2.22  -2
  -6   4  13   43.73    2.22   1
   5   4  10    1.22    4.93  -2
  -5   4  13    1.22    4.93   1
   4   4  10   39.33    3.44  -2
  -4   4  13   39.33    3.44   1
   3   4  11   20.12    1.42  -2
  -3   4  13   20.12    1.42   1
   2   4  12   80.60    7.15  -2
  -2   4  13   80.60    7.15   1
   1   4  12  175.04    5.45  -2
  -1   4  13  175.04    5.45   1
   0   4  13   47.56    1.69  -2
   0   4  13   47.56    1.69   1
  -1   4  14  112.18    5.51  -2
   1   4  13  112.18    5.51   1
  -2   4  14   75.62    6.44  -2
   2   4  13   75.62    6.44   1
  -3   4  15   75.26    2.63  -2
   3   4  13   75.26    2.63   1
  -4   4  16   59.27    4.91  -2
   4   4  13   59.27    4.91   1
   5   4  13  104.01    3.40   1
  -6   4  17   64.85    3.53  -2
   6   4  13   64.85    3.53   1
  -7   4  18   72.78    6.00  -2
   7   4  13   72.78    6.00   1
  10   5   6    8.57    3.17  -2
 -10   5  13    8.57    3.17   1
   9   5   7   14.13    1.88  -2
  -9   5  13   14.13    1.88   1
   8   5   8   75.78    8.04  -2
  -8   5  13   75.78    8.04   1
   7   5   8   11.97    2.91  -2
  -7   5  13   11.97    2.91   1
   6   5   9  361.21    7.13  -2
  -6   5  13  361.21    7.13   1
   5   5  10   17.42    5.30  -2
  -5   5  13   17.42    5.30   1
   4   5  10  123.10    6.18  -2
  -4   5  13  123.10    6.18   1
   3   5  11   32.70    1.62  -2
  -3   5  13   32.70    1.62   1
   2   5  12   70.92    6.73  -2
  -2   5  13   70.92    6.73   1
   1   5  12  144.70    5.03  -2
  -1   5  13  144.70    5.03   1
   0   5  13  552.62    7.20  -2
   0   5  13  552.62    7.20   1
  -1   5  14  267.62    8.65  -2
   1   5  13  267.62    8.65   1
  -2   5  14  118.30    5.82  -2
   2   5  13  118.30    5.82   1
  -3   5  15   31.88    1.71  -2
   3   5  13   31.88    1.71   1
  -4   5  16    7.88    2.59  -2
   4   5  13    7.88    2.59   1
   5   5  13    7.77    1.45   1
  -6   5  17   67.87    3.57  -2
   6   5  13   67.87    3.57   1
  -7   5  18   12.16    3.72  -2
   7   5  13   12.16    3.72   1
  10   6   6   49.54    4.43  -2
 -10   6  13   49.54    4.43   1
   9   6   7   26.87    2.63  -2
  -9   6  13   26.87    2.63   1
   8   6   8   56.51    7.32  -2
  -8   6  13   56.51    7.32   1
   7   6   8  263.71    9.66  -2
  -7   6  13  263.71    9.66   1
   6   6   9   29.46    2.23  -2
  -6   6  13   29.46    2.23   1
   5   6  10  210.54   11.83  -2
  -5   6  13  210.54   11.83   1
   4   6  10   79.88    5.24  -2
  -4   6  13   79.88    5.24   1
   3   6  11   31.58    1.68  -2
  -3   6  13   31.58    1.68   1
   2   6  12  428.47   11.08  -2
  -2   6  13  428.47   11.08   1
   1   6  12  121.23    4.90  -2
  -1   6  13  121.23    4.90   1
   0   6  13   18.44    1.43  -2
   0   6  13   18.44    1.43   1
  -1   6  14  165.30    6.80  -2
   1   6  13  165.30    6.80   1
  -2   6  14   48.03    6.18  -2
   2   6  13   48.03    6.18   1
  -3   6  15   28.53    1.69  -2
   3   6  13   28.53    1.69   1
  -4   6  16  106.22    5.07  -2
   4   6  13  106.22    5.07   1
   5   6  13    1.04    1.18   1
  -6   6  17   15.09    1.96  -2
   6   6  13   15.09    1.96   1
  -7   6  18   18.31    4.17  -2
   7   6  13   18.31    4.17   1
  10   7   6   21.24    3.77  -2
 -10   7  13   21.24    3.77   1
   9   7   7  139.83    5.39  -2
  -9   7  13  139.83    5.39   1
   8   7   8   17.53    5.27  -2
  -8   7  13   17.53    5.27   1
   7   7   8   12.98    3.41  -2
  -7   7  13   12.98    3.41   1
   6   7   9    1.91    1.25  -2
  -6   7  13    1.91    1.25   1
   5   7  10  128.53    9.60  -2
  -5   7  13  128.53    9.60   1
   4   7  10   78.10    5.20  -2
  -4   7  13   78.10    5.20   1
   3   7  11  324.56    5.82  -2
  -3   7  13  324.56    5.82   1
   2   7  12   50.66    5.99  -2
  -2   7  13   50.66    5.99   1
   1   7  12   93.32    4.54  -2
  -1   7  13   93.32    4.54   1
   0   7  13    1.26    1.14  -2
   0   7  13    1.26    1.14   1
  -1   7  14    6.98    4.25  -2
   1   7  13    6.98    4.25   1
  -2   7  14   86.63    7.43  -2
   2   7  13   86.63    7.43   1
  -3   7  15  139.42    3.45  -2
   3   7  13  139.42    3.45   1
  -4   7  16   84.15    4.61  -2
   4   7  13   84.15    4.61   1
  -5   7  16   44.81    6.41  -2
   5   7  13   44.81    6.41   1
  -6   7  17    0.67    1.46  -2
   6   7  13    0.67    1.46   1
   9   8   7   34.26    3.08  -2
  -9   8  13   34.26    3.08   1
   8   8   8   32.59    5.79  -2
  -8   8  13   32.59    5.79   1
   7   8   8   81.07    8.21  -2
  -7   8  13   81.07    8.21   1
   6   8   9   40.65    2.50  -2
  -6   8  13   40.65    2.50   1
   5   8  10   24.21    5.44  -2
  -5   8  13   24.21    5.44   1
   4   8  10  152.44    7.14  -2
  -4   8  13  152.44    7.14   1
   3   8  11   27.33    1.83  -2
  -3   8  13   27.33    1.83   1
   2   8  12   92.76    7.77  -2
  -2   8  13   92.76    7.77   1
   1   8  12    8.64    2.41  -2
  -1   8  13    8.64    2.41   1
   0   8  13    1.08    1.36  -2
   0   8  13    1.08    1.36   1
  -1   8  14    9.98    2.58  -2
   1   8  13    9.98    2.58   1
  -2   8  14  165.06    6.00  -2
   2   8  13  165.06    6.00   1
  -3   8  15   82.35    2.95  -2
   3   8  13   82.35    2.95   1
  -4   8  16   71.36    4.45  -2
   4   8  13   71.36    4.45   1
  -5   8  16   50.59    6.55  -2
   5   8  13   50.59    6.55   1
  -6   8  17   56.62    3.07  -2
   6   8  13   56.62    3.07   1
   9   9   7   16.43    2.53  -2
  -9   9  13   16.43    2.53   1
   8   9   8   54.53    7.12  -2
  -8   9  13   54.53    7.12   1
   7   9   8   13.72    4.94  -2
  -7   9  13   13.72    4.94   1
   6   9   9   52.38    2.79  -2
  -6   9  13   52.38    2.79   1
   5   9  10   24.75    5.31  -2
  -5   9  13   24.75    5.31   1
   4   9  10   24.45    3.12  -2
  -4   9  13   24.45    3.12   1
   3   9  11   36.83    2.08  -2
  -3   9  13   36.83    2.08   1
   2   9  12   54.90    6.36  -2
  -2   9  13   54.90    6.36   1
   1   9  12   55.69    4.58  -2
  -1   9  13   55.69    4.58   1
   0   9  13  111.47    3.77  -2
   0   9  13  111.47    3.77   1
  -1   9  14   23.06    4.42  -2
   1   9  13   23.06    4.42   1
  -2   9  14  120.55    7.04  -2
   2   9  13  120.55    7.04   1
  -3   9  15   42.63    2.25  -2
   3   9  13   42.63    2.25   1
  -4   9  16    9.91    2.86  -2
   4   9  13    9.91    2.86   1
  -5   9  16   28.30    6.49  -2
   5   9  13   28.30    6.49   1
   8  10   8   30.64    6.39  -2
  -8  10  13   30.64    6.39   1
   7  10   8   41.92    6.28  -2
  -7  10  13   41.92    6.28   1
   6  10   9   16.18    1.92  -2
  -6  10  13   16.18    1.92   1
   5  10  10   27.90    5.30  -2
  -5  10  13   27.90    5.30   1
   4  10  10   30.29    2.82  -2
  -4  10  13   30.29    2.82   1
   3  10  11   41.23    2.25  -2
  -3  10  13   41.23    2.25   1
   2  10  12   93.54    8.40  -2
  -2  10  13   93.54    8.40   1
   1  10  12   43.43    4.38  -2
  -1  10  13   43.43    4.38   1
   0  10  13   34.38    2.36  -2
   0  10  13   34.38    2.36   1
  -1  10  14  138.42    7.68  -2
   1  10  13  138.42    7.68   1
  -2  10  14   34.25    4.45  -2
   2  10  13   34.25    4.45   1
  -3  10  15   35.69    2.55  -2
   3  10  13   35.69    2.55   1
  -4  10  16   29.90    3.83  -2
   4  10  13   29.90    3.83   1
  -5  10  16   13.16    5.88  -2
   5  10  13   13.16    5.88   1
   7  11   8    2.68    4.38  -2
  -7  11  13    2.68    4.38   1
   6  11   9   27.43    2.37  -2
  -6  11  13   27.43    2.37   1
   5  11  10   17.37    5.09  -2
  -5  11  13   17.37    5.09   1
   4  11  10   70.79    3.89  -2
  -4  11  13   70.79    3.89   1
   3  11  11  111.92    3.59  -2
  -3  11  13  111.92    3.59   1
   2  11  12   26.32    5.97  -2
  -2  11  13   26.32    5.97   1
   1  11  12   17.37    2.99  -2
  -1  11  13   17.37    2.99   1
   0  11  13   16.65    1.97  -2
   0  11  13   16.65    1.97   1
  -1  11  14   29.47    4.56  -2
   1  11  13   29.47    4.56   1
  -2  11  14   57.18    5.44  -2
   2  11  13   57.18    5.44   1
  -3  11  15  105.34    4.02  -2
   3  11  13  105.34    4.02   1
   4  11  13    3.86    1.63   1
   6  12   9    7.14    1.72  -2
  -6  12  13    7.14    1.72   1
   5  12  10   26.38    5.75  -2
  -5  12  13   26.38    5.75   1
   4  12  10  136.33    5.31  -2
  -4  12  13  136.33    5.31   1
   3  12  11    4.25    1.46  -2
  -3  12  13    4.25    1.46   1
   2  12  12  141.11   10.94  -2
  -2  12  13  141.11   10.94   1
   1  12  12   14.57    3.84  -2
  -1  12  13   14.57    3.84   1
   0  12  13   21.25    2.49  -2
   0  12  13   21.25    2.49   1
  -1  12  14   21.20    4.38  -2
   1  12  13   21.20    4.38   1
  -2  12  14   42.80    5.27  -2
   2  12  13   42.80    5.27   1
   4  13  10   31.51    3.74  -2
  -4  13  13   31.51    3.74   1
   3  13  11  169.70    4.69  -2
  -3  13  13  169.70    4.69   1
   2  13  12    7.91    5.74  -2
  -2  13  13    7.91    5.74   1
   1  13  12   44.13    5.17  -2
  -1  13  13   44.13    5.17   1
   0  13  13   26.57    2.70  -2
   0  13  13   26.57    2.70   1
 -11   0  14    4.09    1.79   1
  10   0   7   12.76    5.18  -2
 -10   0  14   12.76    5.18   1
   9   0   8   -0.11    1.70  -2
  -9   0  14   -0.11    1.70   1
  -8   0  14  171.10    6.17   1
   7   0   9   19.71    3.76  -2
  -7   0  14   19.71    3.76   1
   6   0  10  566.92   12.05  -2
  -6   0  14  566.92   12.05   1
  -5   0  14    0.49    1.32   1
   4   0  11   24.49    5.25  -2
  -4   0  14   24.49    5.25   1
   3   0  12   -1.46    1.63  -2
  -3   0  14   -1.46    1.63   1
   2   0  13  723.74   23.10  -2
  -2   0  14  723.74   23.10   1
   1   0  13   58.64    4.48  -2
  -1   0  14   58.64    4.48   1
   0   0  14 1111.84   15.62  -2
   0   0  14 1111.84   15.62   1
  -1   0  15  139.00    6.04  -2
   1   0  14  139.00    6.04   1
   2   0  14   65.33    3.42   1
  -3   0  16   -0.75    1.52  -2
   3   0  14   -0.75    1.52   1
  -4   0  17   15.85    4.49  -2
   4   0  14   15.85    4.49   1
   5   0  14    0.34    1.41   1
  -6   0  18   28.28    2.80  -2
   6   0  14   28.28    2.80   1
  -7   0  19    5.62    4.88  -2
   7   0  14    5.62    4.88   1
 -11   1  14    6.62    1.52   1
  10   1   7   52.43    3.82  -2
 -10   1  14   52.43    3.82   1
   9   1   8   23.19    1.90  -2
  -9   1  14   23.19    1.90   1
  -8   1  14   11.99    1.54   1
   7   1   9  202.95    7.05  -2
  -7   1  14  202.95    7.05   1
   6   1  10  129.43    3.87  -2
  -6   1  14  129.43    3.87   1
  -5   1  14   33.20    2.24   1
   4   1  11  184.20    5.32  -2
  -4   1  14  184.20    5.32   1
   3   1  12   21.90    1.87  -2
  -3   1  14   21.90    1.87   1
   2   1  13  403.04   15.63  -2
  -2   1  14  403.04   15.63   1
   1   1  13  568.81   11.33  -2
  -1   1  14  568.81   11.33   1
   0   1  14   21.65    1.32  -2
   0   1  14   21.65    1.32   1
  -1   1  15   93.49    3.54  -2
   1   1  14   93.49    3.54   1
  -2   1  15   77.17    6.09  -2
   2   1  14   77.17    6.09   1
  -3   1  16   36.13    2.01  -2
   3   1  14   36.13    2.01   1
  -4   1  17  108.04    6.28  -2
   4   1  14  108.04    6.28   1
   5   1  14  111.80    3.54   1
  -6   1  18    7.74    1.41  -2
   6   1  14    7.74    1.41   1
  -7   1  19   29.18    4.61  -2
   7   1  14   29.18    4.61   1
 -11   2  14   70.54    3.53   1
  10   2   7   17.50    3.52  -2
 -10   2  14   17.50    3.52   1
   9   2   8   27.15    2.19  -2
  -9   2  14   27.15    2.19   1
  -8   2  14   15.61    1.92   1
   7   2   9   20.67    3.11  -2
  -7   2  14   20.67    3.11   1
   6   2  10   15.58    1.61  -2
  -6   2  14   15.58    1.61   1
   5   2  11  210.66   11.82  -2
  -5   2  14  210.66   11.82   1
   4   2  11   60.31    3.89  -2
  -4   2  14   60.31    3.89   1
   3   2  12  129.23    3.41  -2
  -3   2  14  129.23    3.41   1
   2   2  13  124.74    8.53  -2
  -2   2  14  124.74    8.53   1
   1   2  13   26.23    3.64  -2
  -1   2  14   26.23    3.64   1
   0   2  14    3.14    1.01  -2
   0   2  14    3.14    1.01   1
  -1   2  15   14.43    2.51  -2
   1   2  14   14.43    2.51   1
  -2   2  15   61.74    5.81  -2
   2   2  14   61.74    5.81   1
  -3   2  16  296.30    5.52  -2
   3   2  14  296.30    5.52   1
  -4   2  17   63.36    5.09  -2
   4   2  14   63.36    5.09   1
   5   2  14   54.03    2.54   1
  -6   2  18   16.90    1.70  -2
   6   2  14   16.90    1.70   1
  -7   2  19    2.54    3.47  -2
   7   2  14    2.54    3.47   1
 -11   3  14    2.53    1.75   1
  10   3   7   34.77    3.35  -2
 -10   3  14   34.77    3.35   1
   9   3   8    5.66    1.70  -2
  -9   3  14    5.66    1.70   1
   8   3   9   19.30    5.83  -2
  -8   3  14   19.30    5.83   1
   7   3   9  137.87    5.08  -2
  -7   3  14  137.87    5.08   1
   6   3  10  301.20    5.71  -2
  -6   3  14  301.20    5.71   1
   5   3  11  145.66   10.00  -2
  -5   3  14  145.66   10.00   1
   4   3  11  117.41    5.03  -2
  -4   3  14  117.41    5.03   1
   3   3  12   24.90    1.74  -2
  -3   3  14   24.90    1.74   1
   2   3  13    1.49    4.36  -2
  -2   3  14    1.49    4.36   1
   1   3  13   88.27    5.05  -2
  -1   3  14   88.27    5.05   1
   0   3  14   34.98    1.65  -2
   0   3  14   34.98    1.65   1
  -1   3  15    8.18    2.79  -2
   1   3  14    8.18    2.79   1
  -2   3  15   68.65    6.23  -2
   2   3  14   68.65    6.23   1
  -3   3  16   74.04    2.67  -2
   3   3  14   74.04    2.67   1
  -4   3  17  183.05    8.27  -2
   4   3  14  183.05    8.27   1
   5   3  14   32.18    2.70   1
  -6   3  18   35.66    2.68  -2
   6   3  14   35.66    2.68   1
  -7   3  19   12.51    3.91  -2
   7   3  14   12.51    3.91   1
  10   4   7   10.47    3.25  -2
 -10   4  14   10.47    3.25   1
   9   4   8    9.23    1.81  -2
  -9   4  14    9.23    1.81   1
   8   4   9   74.94    8.25  -2
  -8   4  14   74.94    8.25   1
   7   4   9   97.30    4.39  -2
  -7   4  14   97.30    4.39   1
   6   4  10   49.98    2.32  -2
  -6   4  14   49.98    2.32   1
   5   4  11    4.59    4.95  -2
  -5   4  14    4.59    4.95   1
   4   4  11   35.91    3.37  -2
  -4   4  14   35.91    3.37   1
   3   4  12    7.12    1.24  -2
  -3   4  14    7.12    1.24   1
   2   4  13  227.82   11.74  -2
  -2   4  14  227.82   11.74   1
   1   4  13  102.41    5.51  -2
  -1   4  14  102.41    5.51   1
   0   4  14  177.62    3.61  -2
   0   4  14  177.62    3.61   1
  -1   4  15   88.77    5.14  -2
   1   4  14   88.77    5.14   1
  -2   4  15  124.70    8.20  -2
   2   4  14  124.70    8.20   1
  -3   4  16   27.67    1.80  -2
   3   4  14   27.67    1.80   1
  -4   4  17   30.73    3.97  -2
   4   4  14   30.73    3.97   1
   5   4  14   30.00    2.29   1
  -6   4  18   71.28    3.29  -2
   6   4  14   71.28    3.29   1
   7   4  14    3.09    1.50   1
  10   5   7    8.46    3.39  -2
 -10   5  14    8.46    3.39   1
   9   5   8   64.85    3.26  -2
  -9   5  14   64.85    3.26   1
   8   5   9   38.18    6.32  -2
  -8   5  14   38.18    6.32   1
   7   5   9  114.87    5.47  -2
  -7   5  14  114.87    5.47   1
   6   5  10   18.93    1.90  -2
  -6   5  14   18.93    1.90   1
   5   5  11   83.90    8.31  -2
  -5   5  14   83.90    8.31   1
   4   5  11   36.76    3.32  -2
  -4   5  14   36.76    3.32   1
   3   5  12   23.80    1.73  -2
  -3   5  14   23.80    1.73   1
   2   5  13   66.32    6.57  -2
  -2   5  14   66.32    6.57   1
   1   5  13  448.60   12.51  -2
  -1   5  14  448.60   12.51   1
   0   5  14  246.57    4.91  -2
   0   5  14  246.57    4.91   1
  -1   5  15  188.50    7.35  -2
   1   5  14  188.50    7.35   1
  -2   5  15   61.94    4.52  -2
   2   5  14   61.94    4.52   1
  -3   5  16   38.87    1.94  -2
   3   5  14   38.87    1.94   1
  -4   5  17   46.27    4.51  -2
   4   5  14   46.27    4.51   1
   5   5  14   69.35    3.31   1
  -6   5  18   14.39    2.25  -2
   6   5  14   14.39    2.25   1
  10   6   7   -0.89    2.94  -2
 -10   6  14   -0.89    2.94   1
   9   6   8   56.91    3.64  -2
  -9   6  14   56.91    3.64   1
   8   6   9  126.81   10.45  -2
  -8   6  14  126.81   10.45   1
   7   6   9    4.13    2.53  -2
  -7   6  14    4.13    2.53   1
   6   6  10  155.97    4.57  -2
  -6   6  14  155.97    4.57   1
   5   6  11  117.83    9.13  -2
  -5   6  14  117.83    9.13   1
   4   6  11   47.62    3.69  -2
  -4   6  14   47.62    3.69   1
   3   6  12  206.42    4.45  -2
  -3   6  14  206.42    4.45   1
   2   6  13   72.80    6.97  -2
  -2   6  14   72.80    6.97   1
   1   6  13   90.52    5.43  -2
  -1   6  14   90.52    5.43   1
   0   6  14  193.63    4.33  -2
   0   6  14  193.63    4.33   1
  -1   6  15   30.93    3.55  -2
   1   6  14   30.93    3.55   1
  -2   6  15   37.33    5.78  -2
   2   6  14   37.33    5.78   1
  -3   6  16  112.78    3.13  -2
   3   6  14  112.78    3.13   1
  -4   6  17   38.61    4.50  -2
   4   6  14   38.61    4.50   1
   5   6  14    2.27    1.30   1
  -6   6  18   17.58    2.32  -2
   6   6  14   17.58    2.32   1
   9   7   8    3.86    1.77  -2
  -9   7  14    3.86    1.77   1
   8   7   9   51.87    7.34  -2
  -8   7  14   51.87    7.34   1
   7   7   9   15.54    2.89  -2
  -7   7  14   15.54    2.89   1
   6   7  10   79.27    3.29  -2
  -6   7  14   79.27    3.29   1
   5   7  11   45.78    6.33  -2
  -5   7  14   45.78    6.33   1
   4   7  11  317.34    8.85  -2
  -4   7  14  317.34    8.85   1
   3   7  12   16.22    1.63  -2
  -3   7  14   16.22    1.63   1
   2   7  13  141.41    9.49  -2
  -2   7  14  141.41    9.49   1
   1   7  13   -3.03    2.59  -2
  -1   7  14   -3.03    2.59   1
   0   7  14    3.64    1.22  -2
   0   7  14    3.64    1.22   1
  -1   7  15   19.13    3.28  -2
   1   7  14   19.13    3.28   1
  -2   7  15   63.33    4.80  -2
   2   7  14   63.33    4.80   1
  -3   7  16   30.02    1.81  -2
   3   7  14   30.02    1.81   1
  -4   7  17   82.88    4.65  -2
   4   7  14   82.88    4.65   1
   5   7  14    3.03    1.40   1
  -6   7  18   34.58    2.54  -2
   6   7  14   34.58    2.54   1
   9   8   8   26.72    2.97  -2
  -9   8  14   26.72    2.97   1
   8   8   9   64.06    7.97  -2
  -8   8  14   64.06    7.97   1
   7   8   9    8.06    2.70  -2
  -7   8  14    8.06    2.70   1
   6   8  10   37.63    2.47  -2
  -6   8  14   37.63    2.47   1
   5   8  11   35.91    6.41  -2
  -5   8  14   35.91    6.41   1
   4   8  11   64.05    4.21  -2
  -4   8  14   64.05    4.21   1
   3   8  12  186.83    4.39  -2
  -3   8  14  186.83    4.39   1
   2   8  13   43.28    6.43  -2
  -2   8  14   43.28    6.43   1
   1   8  13    9.71    2.64  -2
  -1   8  14    9.71    2.64   1
   0   8  14    5.77    1.48  -2
   0   8  14    5.77    1.48   1
  -1   8  15   90.06    5.95  -2
   1   8  14   90.06    5.95   1
  -2   8  15   79.08    7.91  -2
   2   8  14   79.08    7.91   1
  -3   8  16   84.42    3.08  -2
   3   8  14   84.42    3.08   1
  -4   8  17   13.80    2.95  -2
   4   8  14   13.80    2.95   1
   5   8  14   27.26    2.54   1
   8   9   9   42.27    7.16  -2
  -8   9  14   42.27    7.16   1
   7   9   9   39.02    4.95  -2
  -7   9  14   39.02    4.95   1
   6   9  10    4.69    1.53  -2
  -6   9  14    4.69    1.53   1
   5   9  11   -0.17    4.62  -2
  -5   9  14   -0.17    4.62   1
   4   9  11   44.78    3.22  -2
  -4   9  14   44.78    3.22   1
   3   9  12   34.54    2.11  -2
  -3   9  14   34.54    2.11   1
   2   9  13   41.54    6.15  -2
  -2   9  14   41.54    6.15   1
   1   9  13   57.38    3.95  -2
  -1   9  14   57.38    3.95   1
   0   9  14    0.45    1.40  -2
   0   9  14    0.45    1.40   1
  -1   9  15  107.08    6.65  -2
   1   9  14  107.08    6.65   1
  -2   9  15   56.06    5.29  -2
   2   9  14   56.06    5.29   1
  -3   9  16   20.04    1.78  -2
   3   9  14   20.04    1.78   1
  -4   9  17    6.32    2.71  -2
   4   9  14    6.32    2.71   1
   7  10   9   15.27    3.83  -2
  -7  10  14   15.27    3.83   1
   6  10  10    3.39    1.67  -2
  -6  10  14    3.39    1.67   1
   5  10  11   18.05    5.17  -2
  -5  10  14   18.05    5.17   1
   4  10  11   21.09    2.69  -2
  -4  10  14   21.09    2.69   1
   3  10  12   26.80    1.96  -2
  -3  10  14   26.80    1.96   1
   2  10  13   37.87    6.08  -2
  -2  10  14   37.87    6.08   1
   1  10  13   45.81    3.80  -2
  -1  10  14   45.81    3.80   1
   0  10  14  117.00    4.09  -2
   0  10  14  117.00    4.09   1
  -1  10  15   54.20    5.29  -2
   1  10  14   54.20    5.29   1
  -2  10  15   28.00    4.27  -2
   2  10  14   28.00    4.27   1
  -3  10  16   44.19    3.08  -2
   3  10  14   44.19    3.08   1
   4  10  14    5.98    1.64   1
   6  11  10   26.13    2.70  -2
  -6  11  14   26.13    2.70   1
   5  11  11   37.21    6.34  -2
  -5  11  14   37.21    6.34   1
   4  11  11   68.03    3.87  -2
  -4  11  14   68.03    3.87   1
   3  11  12   12.72    1.65  -2
  -3  11  14   12.72    1.65   1
   2  11  13   29.65    5.91  -2
  -2  11  14   29.65    5.91   1
   1  11  13   17.96    3.05  -2
  -1  11  14   17.96    3.05   1
   0  11  14   26.58    2.26  -2
   0  11  14   26.58    2.26   1
  -1  11  15   55.27    5.67  -2
   1  11  14   55.27    5.67   1
  -2  11  15   55.60    5.66  -2
   2  11  14   55.60    5.66   1
  -3  11  16    1.84    3.58  -2
   3  11  14    1.84    3.58   1
  -5  12  14   67.30    3.73   1
   4  12  11   33.02    3.20  -2
  -4  12  14   33.02    3.20   1
   3  12  12  155.59    4.42  -2
  -3  12  14  155.59    4.42   1
   2  12  13   17.07    5.19  -2
  -2  12  14   17.07    5.19   1
   1  12  13   40.76    3.94  -2
  -1  12  14   40.76    3.94   1
   0  12  14    0.34    1.84  -2
   0  12  14    0.34    1.84   1
   1  12  14   21.95    2.82   1
  10   0   8    1.84    3.79  -2
 -10   0  15    1.84    3.79   1
   9   0   9   48.65    3.49  -2
  -9   0  15   48.65    3.49   1
  -8   0  15    3.83    1.64   1
   7   0  10  375.11   12.51  -2
  -7   0  15  375.11   12.51   1
   6   0  11    2.65    2.26  -2
  -6   0  15    2.65    2.26   1
  -5   0  15    8.92    2.07   1
   4   0  12    3.95    4.36  -2
  -4   0  15    3.95    4.36   1
   3   0  13   34.99    2.80  -2
  -3   0  15   34.99    2.80   1
   2   0  14   32.89    6.14  -2
  -2   0  15   32.89    6.14   1
   1   0  14  404.14   11.49  -2
  -1   0  15  404.14   11.49   1
   0   0  15    0.74    1.48  -2
   0   0  15    0.74    1.48   1
  -1   0  16   69.92    7.10  -2
   1   0  15   69.92    7.10   1
   2   0  15    1.65    1.48   1
  -3   0  17   61.31    3.58  -2
   3   0  15   61.31    3.58   1
  -4   0  18   21.86    5.33  -2
   4   0  15   21.86    5.33   1
   5   0  15   35.04    3.30   1
  -6   0  19   -0.77    1.60  -2
   6   0  15   -0.77    1.60   1
   7   0  15   12.58    4.26   1
  10   1   8    3.90    2.99  -2
 -10   1  15    3.90    2.99   1
   9   1   9   15.31    1.83  -2
  -9   1  15   15.31    1.83   1
  -8   1  15  118.69    3.68   1
   7   1  10   73.76    4.67  -2
  -7   1  15   73.76    4.67   1
   6   1  11  113.84    3.78  -2
  -6   1  15  113.84    3.78   1
   5   1  12   41.40    6.55  -2
  -5   1  15   41.40    6.55   1
   4   1  12   57.91    3.35  -2
  -4   1  15   57.91    3.35   1
   3   1  13   82.30    3.04  -2
  -3   1  15   82.30    3.04   1
   2   1  14  221.54   11.45  -2
  -2   1  15  221.54   11.45   1
   1   1  14  102.25    3.99  -2
  -1   1  15  102.25    3.99   1
   0   1  15  116.71    3.17  -2
   0   1  15  116.71    3.17   1
  -1   1  16  107.44    4.60  -2
   1   1  15  107.44    4.60   1
   2   1  15    2.83    1.12   1
  -3   1  17   81.72    2.85  -2
   3   1  15   81.72    2.85   1
  -4   1  18   87.52    5.83  -2
   4   1  15   87.52    5.83   1
   5   1  15    2.84    1.17   1
  -6   1  19   17.73    1.75  -2
   6   1  15   17.73    1.75   1
  10   2   8   46.39    4.27  -2
 -10   2  15   46.39    4.27   1
   9   2   9    6.69    1.54  -2
  -9   2  15    6.69    1.54   1
  -8   2  15    6.12    1.41   1
   7   2  10   67.40    3.81  -2
  -7   2  15   67.40    3.81   1
   6   2  11  201.36    4.65  -2
  -6   2  15  201.36    4.65   1
   5   2  12  112.00    9.41  -2
  -5   2  15  112.00    9.41   1
   4   2  12  142.30    5.70  -2
  -4   2  15  142.30    5.70   1
   3   2  13   27.91    1.84  -2
  -3   2  15   27.91    1.84   1
   2   2  14  182.87   10.71  -2
  -2   2  15  182.87   10.71   1
   1   2  14   25.92    3.37  -2
  -1   2  15   25.92    3.37   1
   0   2  15   -0.11    1.05  -2
   0   2  15   -0.11    1.05   1
  -1   2  16    8.84    2.37  -2
   1   2  15    8.84    2.37   1
   2   2  15   79.37    2.78   1
  -3   2  17   33.58    1.98  -2
   3   2  15   33.58    1.98   1
  -4   2  18  144.51    7.46  -2
   4   2  15  144.51    7.46   1
   5   2  15   23.27    2.14   1
  -6   2  19   19.60    1.87  -2
   6   2  15   19.60    1.87   1
  10   3   8    6.87    2.73  -2
 -10   3  15    6.87    2.73   1
   9   3   9   14.32    1.99  -2
  -9   3  15   14.32    1.99   1
   8   3  10   47.30    7.25  -2
  -8   3  15   47.30    7.25   1
   7   3  10   58.03    3.66  -2
  -7   3  15   58.03    3.66   1
   6   3  11   35.53    2.12  -2
  -6   3  15   35.53    2.12   1
   5   3  12   98.87    8.87  -2
  -5   3  15   98.87    8.87   1
   4   3  12  146.72    5.69  -2
  -4   3  15  146.72    5.69   1
   3   3  13  107.33    3.23  -2
  -3   3  15  107.33    3.23   1
   2   3  14   15.81    4.70  -2
  -2   3  15   15.81    4.70   1
   1   3  14   20.22    3.45  -2
  -1   3  15   20.22    3.45   1
   0   3  15    5.24    1.11  -2
   0   3  15    5.24    1.11   1
  -1   3  16   58.10    4.47  -2
   1   3  15   58.10    4.47   1
  -2   3  16   37.32    5.39  -2
   2   3  15   37.32    5.39   1
  -3   3  17  180.64    4.29  -2
   3   3  15  180.64    4.29   1
  -4   3  18   24.44    3.99  -2
   4   3  15   24.44    3.99   1
   5   3  15   52.81    2.56   1
  -6   3  19    4.51    1.55  -2
   6   3  15    4.51    1.55   1
  10   4   8   36.21    4.23  -2
 -10   4  15   36.21    4.23   1
   9   4   9   39.30    2.76  -2
  -9   4  15   39.30    2.76   1
   8   4  10   71.01    8.23  -2
  -8   4  15   71.01    8.23   1
   7   4  10  121.35    4.95  -2
  -7   4  15  121.35    4.95   1
   6   4  11   41.55    2.19  -2
  -6   4  15   41.55    2.19   1
   5   4  12   38.66    6.53  -2
  -5   4  15   38.66    6.53   1
   4   4  12   50.86    3.79  -2
  -4   4  15   50.86    3.79   1
   3   4  13   47.79    2.20  -2
  -3   4  15   47.79    2.20   1
   2   4  14   75.32    6.97  -2
  -2   4  15   75.32    6.97   1
   1   4  14  120.07    6.10  -2
  -1   4  15  120.07    6.10   1
   0   4  15   29.08    1.86  -2
   0   4  15   29.08    1.86   1
  -1   4  16   52.76    4.28  -2
   1   4  15   52.76    4.28   1
  -2   4  16   97.62    5.34  -2
   2   4  15   97.62    5.34   1
  -3   4  17   33.97    2.12  -2
   3   4  15   33.97    2.12   1
  -4   4  18   58.35    5.10  -2
   4   4  15   58.35    5.10   1
   5   4  15  106.15    4.01   1
  -6   4  19   15.84    2.00  -2
   6   4  15   15.84    2.00   1
  10   5   8   17.53    3.64  -2
 -10   5  15   17.53    3.64   1
   9   5   9   20.50    2.21  -2
  -9   5  15   20.50    2.21   1
   8   5  10  131.75   10.81  -2
  -8   5  15  131.75   10.81   1
   7   5  10   10.60    2.66  -2
  -7   5  15   10.60    2.66   1
   6   5  11  132.48    4.27  -2
  -6   5  15  132.48    4.27   1
   5   5  12    4.95    4.95  -2
  -5   5  15    4.95    4.95   1
   4   5  12   11.64    2.78  -2
  -4   5  15   11.64    2.78   1
   3   5  13   33.00    1.96  -2
  -3   5  15   33.00    1.96   1
   2   5  14  162.03   10.09  -2
  -2   5  15  162.03   10.09   1
   1   5  14  145.97    5.35  -2
  -1   5  15  145.97    5.35   1
   0   5  15  337.21    6.04  -2
   0   5  15  337.21    6.04   1
  -1   5  16  123.88    5.90  -2
   1   5  15  123.88    5.90   1
  -2   5  16   13.89    3.19  -2
   2   5  15   13.89    3.19   1
  -3   5  17   24.09    1.87  -2
   3   5  15   24.09    1.87   1
  -4   5  18   39.50    4.73  -2
   4   5  15   39.50    4.73   1
   5   5  15   17.31    2.46   1
  -6   5  19   24.94    2.28  -2
   6   5  15   24.94    2.28   1
   9   6   9   61.50    3.83  -2
  -9   6  15   61.50    3.83   1
   8   6  10   19.48    6.16  -2
  -8   6  15   19.48    6.16   1
   7   6  10  144.83    6.27  -2
  -7   6  15  144.83    6.27   1
   6   6  11   60.27    2.95  -2
  -6   6  15   60.27    2.95   1
   5   6  12   73.53    7.73  -2
  -5   6  15   73.53    7.73   1
   4   6  12   82.76    4.63  -2
  -4   6  15   82.76    4.63   1
   3   6  13   38.75    2.48  -2
  -3   6  15   38.75    2.48   1
   2   6  14  102.31    5.39  -2
  -2   6  15  102.31    5.39   1
   1   6  14   48.82    4.43  -2
  -1   6  15   48.82    4.43   1
   0   6  15   21.77    1.72  -2
   0   6  15   21.77    1.72   1
  -1   6  16   22.90    3.24  -2
   1   6  15   22.90    3.24   1
  -2   6  16   65.79    4.63  -2
   2   6  15   65.79    4.63   1
  -3   6  17   21.46    1.60  -2
   3   6  15   21.46    1.60   1
  -4   6  18   27.63    4.14  -2
   4   6  15   27.63    4.14   1
   5   6  15    1.31    1.37   1
   9   7   9   49.04    3.52  -2
  -9   7  15   49.04    3.52   1
   8   7  10   -7.90    4.32  -2
  -8   7  15   -7.90    4.32   1
   7   7  10    7.76    2.82  -2
  -7   7  15    7.76    2.82   1
   6   7  11    5.53    1.56  -2
  -6   7  15    5.53    1.56   1
   5   7  12  157.26   10.95  -2
  -5   7  15  157.26   10.95   1
   4   7  12   44.50    3.84  -2
  -4   7  15   44.50    3.84   1
   3   7  13  238.51    5.66  -2
  -3   7  15  238.51    5.66   1
   2   7  14   39.15    6.13  -2
  -2   7  15   39.15    6.13   1
   1   7  14   16.94    2.86  -2
  -1   7  15   16.94    2.86   1
   0   7  15   22.94    1.78  -2
   0   7  15   22.94    1.78   1
  -1   7  16   31.29    3.83  -2
   1   7  15   31.29    3.83   1
  -2   7  16   44.66    4.27  -2
   2   7  15   44.66    4.27   1
  -3   7  17   96.61    3.69  -2
   3   7  15   96.61    3.69   1
  -4   7  18   32.27    4.55  -2
   4   7  15   32.27    4.55   1
   5   7  15   12.16    1.94   1
   8   8  10   -0.10    4.81  -2
  -8   8  15   -0.10    4.81   1
   7   8  10   65.97    4.53  -2
  -7   8  15   65.97    4.53   1
   6   8  11   43.45    2.72  -2
  -6   8  15   43.45    2.72   1
   5   8  12   33.34    5.99  -2
  -5   8  15   33.34    5.99   1
   4   8  12  145.57    6.20  -2
  -4   8  15  145.57    6.20   1
   3   8  13   39.29    2.40  -2
  -3   8  15   39.29    2.40   1
   2   8  14   65.44    7.21  -2
  -2   8  15   65.44    7.21   1
   1   8  14   31.97    3.36  -2
  -1   8  15   31.97    3.36   1
   0   8  15   68.74    3.14  -2
   0   8  15   68.74    3.14   1
  -1   8  16   35.42    4.75  -2
   1   8  15   35.42    4.75   1
  -2   8  16  140.15   10.17  -2
   2   8  15  140.15   10.17   1
  -3   8  17   29.80    2.40  -2
   3   8  15   29.80    2.40   1
  -4   8  18   41.34    4.90  -2
   4   8  15   41.34    4.90   1
   7   9  10   15.41    4.09  -2
  -7   9  15   15.41    4.09   1
   6   9  11   17.47    1.91  -2
  -6   9  15   17.47    1.91   1
   5   9  12    8.34    4.71  -2
  -5   9  15    8.34    4.71   1
   4   9  12   10.38    2.91  -2
  -4   9  15   10.38    2.91   1
   3   9  13   18.39    1.91  -2
  -3   9  15   18.39    1.91   1
   2   9  14   41.30    6.27  -2
  -2   9  15   41.30    6.27   1
   1   9  14   36.45    3.59  -2
  -1   9  15   36.45    3.59   1
   0   9  15  105.52    3.88  -2
   0   9  15  105.52    3.88   1
  -1   9  16   44.08    5.00  -2
   1   9  15   44.08    5.00   1
  -2   9  16   53.08    5.21  -2
   2   9  15   53.08    5.21   1
  -3   9  17   16.28    2.29  -2
   3   9  15   16.28    2.29   1
   6  10  11    4.66    1.84  -2
  -6  10  15    4.66    1.84   1
   5  10  12    8.87    4.84  -2
  -5  10  15    8.87    4.84   1
   4  10  12    0.30    2.73  -2
  -4  10  15    0.30    2.73   1
   3  10  13   44.87    2.41  -2
  -3  10  15   44.87    2.41   1
   2  10  14   16.26    5.19  -2
  -2  10  15   16.26    5.19   1
   1  10  14   78.43    4.66  -2
  -1  10  15   78.43    4.66   1
   0  10  15   66.41    3.27  -2
   0  10  15   66.41    3.27   1
  -1  10  16   51.35    5.34  -2
   1  10  15   51.35    5.34   1
  -2  10  16   38.54    4.78  -2
   2  10  15   38.54    4.78   1
  -5  11  15   38.92    3.02   1
   4  11  12   32.54    3.69  -2
  -4  11  15   32.54    3.69   1
   3  11  13   80.21    3.54  -2
  -3  11  15   80.21    3.54   1
   2  11  14   22.77    5.60  -2
  -2  11  15   22.77    5.60   1
   1  11  14   31.33    4.22  -2
  -1  11  15   31.33    4.22   1
   0  11  15   49.62    2.97  -2
   0  11  15   49.62    2.97   1
  -1  11  16   68.78    8.52  -2
   1  11  15   68.78    8.52   1
  10   0   9   42.30    5.28  -2
 -10   0  16   42.30    5.28   1
   9   0  10    3.68    2.10  -2
  -9   0  16    3.68    2.10   1
  -8   0  16  274.42    8.36   1
   7   0  11   13.00    5.32  -2
  -7   0  16   13.00    5.32   1
   6   0  12  132.74    6.56  -2
  -6   0  16  132.74    6.56   1
  -5   0  16    1.51    1.53   1
   4   0  13   11.90    3.59  -2
  -4   0  16   11.90    3.59   1
   3   0  14    2.42    1.73  -2
  -3   0  16    2.42    1.73   1
   2   0  15  444.69   17.33  -2
  -2   0  16  444.69   17.33   1
   1   0  15   30.30    3.72  -2
  -1   0  16   30.30    3.72   1
   0   0  16   64.61    3.46  -2
   0   0  16   64.61    3.46   1
  -1   0  17   31.62    5.37  -2
   1   0  16   31.62    5.37   1
   2   0  16    4.88    1.74   1
  -3   0  18    0.48    1.72  -2
   3   0  16    0.48    1.72   1
  -4   0  19   50.80    7.13  -2
   4   0  16   50.80    7.13   1
   5   0  16    2.13    1.59   1
  -6   0  20    2.89    2.06  -2
   6   0  16    2.89    2.06   1
  10   1   9   36.49    4.16  -2
 -10   1  16   36.49    4.16   1
   9   1  10   49.35    2.80  -2
  -9   1  16   49.35    2.80   1
  -8   1  16   20.53    2.05   1
   7   1  11   93.68    5.17  -2
  -7   1  16   93.68    5.17   1
   6   1  12   33.67    2.14  -2
  -6   1  16   33.67    2.14   1
   5   1  13   34.03    6.58  -2
  -5   1  16   34.03    6.58   1
   4   1  13   52.12    3.90  -2
  -4   1  16   52.12    3.90   1
   3   1  14   69.84    2.67  -2
  -3   1  16   69.84    2.67   1
   2   1  15    0.44    3.57  -2
  -2   1  16    0.44    3.57   1
   1   1  15  226.34    5.92  -2
  -1   1  16  226.34    5.92   1
   0   1  16    0.49    1.03  -2
   0   1  16    0.49    1.03   1
  -1   1  17   12.70    3.21  -2
   1   1  16   12.70    3.21   1
   2   1  16   52.72    2.66   1
  -3   1  18   79.40    2.88  -2
   3   1  16   79.40    2.88   1
  -4   1  19   41.12    4.58  -2
   4   1  16   41.12    4.58   1
   5   1  16   26.74    2.23   1
  -6   1  20   12.11    1.74  -2
   6   1  16   12.11    1.74   1
  10   2   9    7.85    3.28  -2
 -10   2  16    7.85    3.28   1
   9   2  10    8.60    1.45  -2
  -9   2  16    8.60    1.45   1
   8   2  11    2.79    5.94  -2
  -8   2  16    2.79    5.94   1
   7   2  11   82.96    4.20  -2
  -7   2  16   82.96    4.20   1
   6   2  12   20.43    1.71  -2
  -6   2  16   20.43    1.71   1
   5   2  13  136.15   10.46  -2
  -5   2  16  136.15   10.46   1
   4   2  13   99.18    4.85  -2
  -4   2  16   99.18    4.85   1
   3   2  14  236.16    5.51  -2
  -3   2  16  236.16    5.51   1
   2   2  15   52.35    6.21  -2
  -2   2  16   52.35    6.21   1
   1   2  15    4.15    2.66  -2
  -1   2  16    4.15    2.66   1
   0   2  16    4.28    1.26  -2
   0   2  16    4.28    1.26   1
  -1   2  17   51.32    3.60  -2
   1   2  16   51.32    3.60   1
   2   2  16   15.83    1.91   1
  -3   2  18  193.25    4.58  -2
   3   2  16  193.25    4.58   1
  -4   2  19   34.21    4.22  -2
   4   2  16   34.21    4.22   1
   5   2  16    6.22    1.37   1
  -6   2  20   13.41    2.41  -2
   6   2  16   13.41    2.41   1
  10   3   9   27.64    4.03  -2
 -10   3  16   27.64    4.03   1
   9   3  10   14.44    2.11  -2
  -9   3  16   14.44    2.11   1
   8   3  11    1.66    5.55  -2
  -8   3  16    1.66    5.55   1
   7   3  11   25.19    2.85  -2
  -7   3  16   25.19    2.85   1
   6   3  12  104.25    3.43  -2
  -6   3  16  104.25    3.43   1
   5   3  13   56.79    7.50  -2
  -5   3  16   56.79    7.50   1
   4   3  13   59.03    4.01  -2
  -4   3  16   59.03    4.01   1
   3   3  14   44.89    2.21  -2
  -3   3  16   44.89    2.21   1
   2   3  15   20.31    4.86  -2
  -2   3  16   20.31    4.86   1
   1   3  15   27.43    3.59  -2
  -1   3  16   27.43    3.59   1
   0   3  16   62.07    2.77  -2
   0   3  16   62.07    2.77   1
  -1   3  17   23.96    3.50  -2
   1   3  16   23.96    3.50   1
   2   3  16  140.13    4.28   1
  -3   3  18    8.45    1.58  -2
   3   3  16    8.45    1.58   1
  -4   3  19   93.73    6.45  -2
   4   3  16   93.73    6.45   1
   5   3  16   12.80    1.71   1
   9   4  10    6.18    1.80  -2
  -9   4  16    6.18    1.80   1
   8   4  11   44.11    7.35  -2
  -8   4  16   44.11    7.35   1
   7   4  11   73.31    4.01  -2
  -7   4  16   73.31    4.01   1
   6   4  12   49.99    2.71  -2
  -6   4  16   49.99    2.71   1
   5   4  13   43.37    6.63  -2
  -5   4  16   43.37    6.63   1
   4   4  13   23.58    3.23  -2
  -4   4  16   23.58    3.23   1
   3   4  14   13.89    1.52  -2
  -3   4  16   13.89    1.52   1
   2   4  15  219.07   11.88  -2
  -2   4  16  219.07   11.88   1
   1   4  15   33.76    3.63  -2
  -1   4  16   33.76    3.63   1
   0   4  16   38.08    2.26  -2
   0   4  16   38.08    2.26   1
  -1   4  17   24.85    3.70  -2
   1   4  16   24.85    3.70   1
  -2   4  17   12.14    3.21  -2
   2   4  16   12.14    3.21   1
  -3   4  18   47.36    2.61  -2
   3   4  16   47.36    2.61   1
  -4   4  19  104.91    6.71  -2
   4   4  16  104.91    6.71   1
   5   4  16   21.49    2.27   1
   9   5  10   70.74    3.60  -2
  -9   5  16   70.74    3.60   1
   8   5  11   26.05    6.29  -2
  -8   5  16   26.05    6.29   1
   7   5  11   78.42    4.15  -2
  -7   5  16   78.42    4.15   1
   6   5  12   12.28    1.79  -2
  -6   5  16   12.28    1.79   1
   5   5  13    8.64    5.33  -2
  -5   5  16    8.64    5.33   1
   4   5  13    3.69    2.57  -2
  -4   5  16    3.69    2.57   1
   3   5  14   94.09    3.10  -2
  -3   5  16   94.09    3.10   1
   2   5  15   -0.15    4.37  -2
  -2   5  16   -0.15    4.37   1
   1   5  15  254.33    9.29  -2
  -1   5  16  254.33    9.29   1
   0   5  16  176.60    4.78  -2
   0   5  16  176.60    4.78   1
  -1   5  17   59.84    4.44  -2
   1   5  16   59.84    4.44   1
  -2   5  17   86.07    5.21  -2
   2   5  16   86.07    5.21   1
  -3   5  18   38.60    2.56  -2
   3   5  16   38.60    2.56   1
  -4   5  19   24.94    4.16  -2
   4   5  16   24.94    4.16   1
   5   5  16   44.11    2.94   1
   9   6  10   21.02    3.52  -2
  -9   6  16   21.02    3.52   1
   8   6  11  100.34   10.05  -2
  -8   6  16  100.34   10.05   1
   7   6  11   39.44    4.02  -2
  -7   6  16   39.44    4.02   1
   6   6  12   76.68    3.39  -2
  -6   6  16   76.68    3.39   1
   5   6  13   45.47    6.78  -2
  -5   6  16   45.47    6.78   1
   4   6  13   41.51    3.71  -2
  -4   6  16   41.51    3.71   1
   3   6  14   89.98    3.43  -2
  -3   6  16   89.98    3.43   1
   2   6  15   70.90    7.35  -2
  -2   6  16   70.90    7.35   1
   1   6  15   12.87    3.28  -2
  -1   6  16   12.87    3.28   1
   0   6  16   31.89    2.01  -2
   0   6  16   31.89    2.01   1
  -1   6  17   58.80    4.55  -2
   1   6  16   58.80    4.55   1
  -2   6  17    7.02    2.96  -2
   2   6  16    7.02    2.96   1
  -3   6  18   58.62    2.97  -2
   3   6  16   58.62    2.97   1
  -4   6  19    9.90    3.62  -2
   4   6  16    9.90    3.62   1
   8   7  11    4.15    5.22  -2
  -8   7  16    4.15    5.22   1
   7   7  11    2.89    2.77  -2
  -7   7  16    2.89    2.77   1
   6   7  12  112.17    4.12  -2
  -6   7  16  112.17    4.12   1
   5   7  13   26.77    6.16  -2
  -5   7  16   26.77    6.16   1
   4   7  13  188.87    7.03  -2
  -4   7  16  188.87    7.03   1
   3   7  14    9.65    1.95  -2
  -3   7  16    9.65    1.95   1
   2   7  15   38.21    6.22  -2
  -2   7  16   38.21    6.22   1
   1   7  15   17.15    3.44  -2
  -1   7  16   17.15    3.44   1
   0   7  16   23.17    2.02  -2
   0   7  16   23.17    2.02   1
  -1   7  17    9.89    2.67  -2
   1   7  16    9.89    2.67   1
  -2   7  17   57.71    4.83  -2
   2   7  16   57.71    4.83   1
  -3   7  18   10.24    1.67  -2
   3   7  16   10.24    1.67   1
   4   7  16    5.48    1.85   1
   7   8  11   20.20    3.34  -2
  -7   8  16   20.20    3.34   1
   6   8  12   10.21    1.75  -2
  -6   8  16   10.21    1.75   1
   5   8  13   69.00    8.06  -2
  -5   8  16   69.00    8.06   1
   4   8  13   30.80    3.57  -2
  -4   8  16   30.80    3.57   1
   3   8  14   41.55    2.54  -2
  -3   8  16   41.55    2.54   1
   2   8  15   71.38    7.81  -2
  -2   8  16   71.38    7.81   1
   1   8  15   19.87    2.92  -2
  -1   8  16   19.87    2.92   1
   0   8  16    4.90    1.75  -2
   0   8  16    4.90    1.75   1
  -1   8  17  101.17    6.71  -2
   1   8  16  101.17    6.71   1
  -2   8  17   50.88    4.74  -2
   2   8  16   50.88    4.74   1
  -3   8  18   52.60    2.88  -2
   3   8  16   52.60    2.88   1
   6   9  12   13.78    1.99  -2
  -6   9  16   13.78    1.99   1
   5   9  13   12.50    4.86  -2
  -5   9  16   12.50    4.86   1
   4   9  13    5.01    2.81  -2
  -4   9  16    5.01    2.81   1
   3   9  14   30.11    2.31  -2
  -3   9  16   30.11    2.31   1
   2   9  15   10.04    4.85  -2
  -2   9  16   10.04    4.85   1
   1   9  15   57.67    4.10  -2
  -1   9  16   57.67    4.10   1
   0   9  16    7.59    1.71  -2
   0   9  16    7.59    1.71   1
  -1   9  17   65.60    5.82  -2
   1   9  16   65.60    5.82   1
  -2   9  17   33.71    4.63  -2
   2   9  16   33.71    4.63   1
   5  10  13   10.10    5.64  -2
  -5  10  16   10.10    5.64   1
   4  10  13   20.20    3.44  -2
  -4  10  16   20.20    3.44   1
   3  10  14   16.16    2.32  -2
  -3  10  16   16.16    2.32   1
   2  10  15   41.09    6.66  -2
  -2  10  16   41.09    6.66   1
   1  10  15   49.37    4.14  -2
  -1  10  16   49.37    4.14   1
   0  10  16   94.65    3.91  -2
   0  10  16   94.65    3.91   1
   1  10  16   12.38    2.28   1
   3  11  14    1.66    3.02  -2
  -3  11  16    1.66    3.02   1
  -2  11  16    3.40    1.70   1
  -1  11  16   10.52    4.41   1
   9   0  11  138.92    7.20  -2
  -9   0  17  138.92    7.20   1
  -8   0  17   -1.24    1.74   1
   7   0  12  239.57   14.46  -2
  -7   0  17  239.57   14.46   1
   6   0  13    1.56    2.12  -2
  -6   0  17    1.56    2.12   1
  -5   0  17   22.21    2.83   1
   4   0  14    6.38    3.46  -2
  -4   0  17    6.38    3.46   1
   3   0  15  147.98    5.70  -2
  -3   0  17  147.98    5.70   1
   2   0  16    6.50    5.08  -2
  -2   0  17    6.50    5.08   1
   1   0  16   91.63    5.70  -2
  -1   0  17   91.63    5.70   1
   0   0  17   -0.01    1.61  -2
   0   0  17   -0.01    1.61   1
  -1   0  18   38.91    6.03  -2
   1   0  17   38.91    6.03   1
   2   0  17    2.92    1.94   1
  -3   0  19  115.90    6.47  -2
   3   0  17  115.90    6.47   1
  -4   0  20   17.71    5.24  -2
   4   0  17   17.71    5.24   1
   5   0  17    6.77    2.14   1
   9   1  11    0.80    1.47  -2
  -9   1  17    0.80    1.47   1
  -8   1  17  108.45    4.05   1
   7   1  12   51.57    3.69  -2
  -7   1  17   51.57    3.69   1
   6   1  13   45.84    2.62  -2
  -6   1  17   45.84    2.62   1
   5   1  14   88.55    8.79  -2
  -5   1  17   88.55    8.79   1
   4   1  14   73.82    4.58  -2
  -4   1  17   73.82    4.58   1
   3   1  15   79.10    2.94  -2
  -3   1  17   79.10    2.94   1
   2   1  16  212.88    8.32  -2
  -2   1  17  212.88    8.32   1
   1   1  16    5.50    2.16  -2
  -1   1  17    5.50    2.16   1
   0   1  17   52.78    2.61  -2
   0   1  17   52.78    2.61   1
  -1   1  18   30.08    3.88  -2
   1   1  17   30.08    3.88   1
   2   1  17   13.08    1.98   1
  -3   1  19   42.01    2.97  -2
   3   1  17   42.01    2.97   1
  -4   1  20   24.56    3.98  -2
   4   1  17   24.56    3.98   1
   5   1  17    3.08    1.33   1
   9   2  11    6.58    1.79  -2
  -9   2  17    6.58    1.79   1
   8   2  12   21.80    6.43  -2
  -8   2  17   21.80    6.43   1
   7   2  12    3.86    2.40  -2
  -7   2  17    3.86    2.40   1
   6   2  13   87.82    3.18  -2
  -6   2  17   87.82    3.18   1
   5   2  14   38.79    6.62  -2
  -5   2  17   38.79    6.62   1
   4   2  14  150.22    6.05  -2
  -4   2  17  150.22    6.05   1
   3   2  15   20.05    1.93  -2
  -3   2  17   20.05    1.93   1
   2   2  16   -4.65    4.34  -2
  -2   2  17   -4.65    4.34   1
   1   2  16   34.37    3.36  -2
  -1   2  17   34.37    3.36   1
   0   2  17    8.06    1.50  -2
   0   2  17    8.06    1.50   1
  -1   2  18   14.81    3.59  -2
   1   2  17   14.81    3.59   1
   2   2  17  152.66    5.26   1
  -3   2  19   26.94    2.17  -2
   3   2  17   26.94    2.17   1
  -4   2  20   18.50    3.88  -2
   4   2  17   18.50    3.88   1
   5   2  17    8.86    1.63   1
   9   3  11    1.92    1.67  -2
  -9   3  17    1.92    1.67   1
   8   3  12    8.56    6.04  -2
  -8   3  17    8.56    6.04   1
   7   3  12   51.81    3.62  -2
  -7   3  17   51.81    3.62   1
   6   3  13   13.50    1.60  -2
  -6   3  17   13.50    1.60   1
   5   3  14   53.09    7.30  -2
  -5   3  17   53.09    7.30   1
   4   3  14   68.63    3.70  -2
  -4   3  17   68.63    3.70   1
   3   3  15   80.81    3.22  -2
  -3   3  17   80.81    3.22   1
   2   3  16  104.17    8.37  -2
  -2   3  17  104.17    8.37   1
   1   3  16   24.93    3.64  -2
  -1   3  17   24.93    3.64   1
   0   3  17    6.79    1.45  -2
   0   3  17    6.79    1.45   1
  -1   3  18   38.49    6.07  -2
   1   3  17   38.49    6.07   1
  -2   3  18   15.10    4.60  -2
   2   3  17   15.10    4.60   1
  -3   3  19  127.17    4.26  -2
   3   3  17  127.17    4.26   1
  -4   3  20    8.74    3.51  -2
   4   3  17    8.74    3.51   1
   9   4  11   45.92    4.63  -2
  -9   4  17   45.92    4.63   1
   8   4  12   56.59    8.13  -2
  -8   4  17   56.59    8.13   1
   7   4  12   36.68    3.25  -2
  -7   4  17   36.68    3.25   1
   6   4  13   32.48    2.43  -2
  -6   4  17   32.48    2.43   1
   5   4  14   12.55    5.69  -2
  -5   4  17   12.55    5.69   1
   4   4  14   16.85    3.00  -2
  -4   4  17   16.85    3.00   1
   3   4  15   66.49    2.69  -2
  -3   4  17   66.49    2.69   1
   2   4  16    3.00    4.46  -2
  -2   4  17    3.00    4.46   1
   1   4  16   49.17    4.45  -2
  -1   4  17   49.17    4.45   1
   0   4  17    5.89    1.47  -2
   0   4  17    5.89    1.47   1
  -1   4  18   35.10    3.94  -2
   1   4  17   35.10    3.94   1
  -2   4  18   58.06    6.90  -2
   2   4  17   58.06    6.90   1
  -3   4  19  100.96    3.78  -2
   3   4  17  100.96    3.78   1
  -4   4  20   39.55    4.63  -2
   4   4  17   39.55    4.63   1
   8   5  12  154.20   12.28  -2
  -8   5  17  154.20   12.28   1
   7   5  12   15.61    2.81  -2
  -7   5  17   15.61    2.81   1
   6   5  13   29.25    2.36  -2
  -6   5  17   29.25    2.36   1
   5   5  14   28.14    6.27  -2
  -5   5  17   28.14    6.27   1
   4   5  14   31.95    3.53  -2
  -4   5  17   31.95    3.53   1
   3   5  15   10.33    1.53  -2
  -3   5  17   10.33    1.53   1
   2   5  16  137.80    6.46  -2
  -2   5  17  137.80    6.46   1
   1   5  16   54.42    4.63  -2
  -1   5  17   54.42    4.63   1
   0   5  17   74.58    3.19  -2
   0   5  17   74.58    3.19   1
  -1   5  18   24.99    3.62  -2
   1   5  17   24.99    3.62   1
  -2   5  18   16.58    4.56  -2
   2   5  17   16.58    4.56   1
  -3   5  19   10.67    1.97  -2
   3   5  17   10.67    1.97   1
   4   5  17   57.68    3.51   1
  -8   6  17    5.07    1.64   1
   7   6  12   86.76    5.35  -2
  -7   6  17   86.76    5.35   1
   6   6  13   38.35    2.66  -2
  -6   6  17   38.35    2.66   1
   5   6  14    0.95    4.76  -2
  -5   6  17    0.95    4.76   1
   4   6  14  121.47    5.80  -2
  -4   6  17  121.47    5.80   1
   3   6  15   63.22    3.00  -2
  -3   6  17   63.22    3.00   1
   2   6  16   -0.57    4.04  -2
  -2   6  17   -0.57    4.04   1
   1   6  16  101.22    6.14  -2
  -1   6  17  101.22    6.14   1
   0   6  17    7.55    1.56  -2
   0   6  17    7.55    1.56   1
  -1   6  18   13.10    3.24  -2
   1   6  17   13.10    3.24   1
  -2   6  18  128.64    6.61  -2
   2   6  17  128.64    6.61   1
  -3   6  19   10.65    1.72  -2
   3   6  17   10.65    1.72   1
   7   7  12   48.18    4.31  -2
  -7   7  17   48.18    4.31   1
   6   7  13    3.06    1.40  -2
  -6   7  17    3.06    1.40   1
   5   7  14  230.81   14.11  -2
  -5   7  17  230.81   14.11   1
   4   7  14   53.89    4.29  -2
  -4   7  17   53.89    4.29   1
   3   7  15  114.49    4.05  -2
  -3   7  17  114.49    4.05   1
   2   7  16   12.90    5.36  -2
  -2   7  17   12.90    5.36   1
   1   7  16   11.36    3.25  -2
  -1   7  17   11.36    3.25   1
   0   7  17    1.90    1.72  -2
   0   7  17    1.90    1.72   1
  -1   7  18   53.73    5.18  -2
   1   7  17   53.73    5.18   1
  -2   7  18   19.52    3.52  -2
   2   7  17   19.52    3.52   1
  -3   7  19   20.94    2.47  -2
   3   7  17   20.94    2.47   1
   6   8  13   69.32    3.40  -2
  -6   8  17   69.32    3.40   1
   5   8  14   13.18    5.87  -2
  -5   8  17   13.18    5.87   1
   4   8  14   30.63    3.57  -2
  -4   8  17   30.63    3.57   1
   3   8  15   20.75    2.48  -2
  -3   8  17   20.75    2.48   1
   2   8  16   24.96    6.12  -2
  -2   8  17   24.96    6.12   1
   1   8  16   45.16    4.76  -2
  -1   8  17   45.16    4.76   1
   0   8  17  121.70    4.94  -2
   0   8  17  121.70    4.94   1
  -1   8  18   63.49    5.73  -2
   1   8  17   63.49    5.73   1
  -2   8  18   54.99    7.37  -2
   2   8  17   54.99    7.37   1
  -5   9  17    3.64    1.44   1
   4   9  14   13.66    3.33  -2
  -4   9  17   13.66    3.33   1
   3   9  15   23.80    2.52  -2
  -3   9  17   23.80    2.52   1
   2   9  16   23.99    5.73  -2
  -2   9  17   23.99    5.73   1
   1   9  16   29.73    4.32  -2
  -1   9  17   29.73    4.32   1
   0   9  17   54.38    3.49  -2
   0   9  17   54.38    3.49   1
   1   9  17   25.60    2.58   1
  -2  10  17   10.99    2.54   1
  -8   0  18  150.35    6.47   1
   7   0  13    8.12    4.93  -2
  -7   0  18    8.12    4.93   1
   6   0  14   24.94    2.85  -2
  -6   0  18   24.94    2.85   1
  -5   0  18   -0.71    1.50   1
   4   0  15   70.16    5.74  -2
  -4   0  18   70.16    5.74   1
   3   0  16    4.38    1.93  -2
  -3   0  18    4.38    1.93   1
   2   0  17  160.66   10.17  -2
  -2   0  18  160.66   10.17   1
   1   0  17   16.37    3.53  -2
  -1   0  18   16.37    3.53   1
   0   0  18   55.55    4.55  -2
   0   0  18   55.55    4.55   1
  -1   0  19   12.66    4.60  -2
   1   0  18   12.66    4.60   1
   2   0  18   13.33    3.13   1
  -3   0  20    1.17    2.38  -2
   3   0  18    1.17    2.38   1
   4   0  18   28.45    4.18   1
   8   1  13   54.32    8.30  -2
  -8   1  18   54.32    8.30   1
   7   1  13   35.74    3.82  -2
  -7   1  18   35.74    3.82   1
   6   1  14   14.00    1.87  -2
  -6   1  18   14.00    1.87   1
   5   1  15   11.89    5.70  -2
  -5   1  18   11.89    5.70   1
   4   1  15   89.35    4.33  -2
  -4   1  18   89.35    4.33   1
   3   1  16  150.69    4.12  -2
  -3   1  18  150.69    4.12   1
   2   1  17   13.02    3.79  -2
  -2   1  18   13.02    3.79   1
   1   1  17   49.54    3.77  -2
  -1   1  18   49.54    3.77   1
   0   1  18    1.21    1.44  -2
   0   1  18    1.21    1.44   1
  -1   1  19    2.27    3.01  -2
   1   1  18    2.27    3.01   1
   2   1  18   41.65    3.13   1
  -3   1  20   61.26    4.03  -2
   3   1  18   61.26    4.03   1
   4   1  18    2.79    1.56   1
   8   2  13    9.67    5.74  -2
  -8   2  18    9.67    5.74   1
   7   2  13   41.97    3.57  -2
  -7   2  18   41.97    3.57   1
   6   2  14    6.33    1.41  -2
  -6   2  18    6.33    1.41   1
   5   2  15   38.00    6.71  -2
  -5   2  18   38.00    6.71   1
   4   2  15   90.76    4.98  -2
  -4   2  18   90.76    4.98   1
   3   2  16   76.22    2.99  -2
  -3   2  18   76.22    2.99   1
   2   2  17   86.83    7.77  -2
  -2   2  18   86.83    7.77   1
   1   2  17   31.36    3.27  -2
  -1   2  18   31.36    3.27   1
   0   2  18    0.78    1.21  -2
   0   2  18    0.78    1.21   1
  -1   2  19   80.24    5.99  -2
   1   2  18   80.24    5.99   1
  -2   2  19   16.50    5.07  -2
   2   2  18   16.50    5.07   1
  -3   2  20   43.81    3.03  -2
   3   2  18   43.81    3.03   1
   4   2  18    5.86    2.56   1
   8   3  13   39.65    7.43  -2
  -8   3  18   39.65    7.43   1
   7   3  13   11.32    2.66  -2
  -7   3  18   11.32    2.66   1
   6   3  14   23.86    1.98  -2
  -6   3  18   23.86    1.98   1
   5   3  15   22.17    5.84  -2
  -5   3  18   22.17    5.84   1
   4   3  15   18.55    2.64  -2
  -4   3  18   18.55    2.64   1
   3   3  16   22.58    2.07  -2
  -3   3  18   22.58    2.07   1
   2   3  17   16.44    5.14  -2
  -2   3  18   16.44    5.14   1
   1   3  17   19.19    3.55  -2
  -1   3  18   19.19    3.55   1
   0   3  18   77.30    3.27  -2
   0   3  18   77.30    3.27   1
  -1   3  19   21.50    5.00  -2
   1   3  18   21.50    5.00   1
  -2   3  19  113.65    9.17  -2
   2   3  18  113.65    9.17   1
  -3   3  20    7.22    1.99  -2
   3   3  18    7.22    1.99   1
  -8   4  18    7.01    1.73   1
   7   4  13   31.78    3.25  -2
  -7   4  18   31.78    3.25   1
   6   4  14   32.36    2.44  -2
  -6   4  18   32.36    2.44   1
   5   4  15   51.59    7.17  -2
  -5   4  18   51.59    7.17   1
   4   4  15   73.46    3.91  -2
  -4   4  18   73.46    3.91   1
   3   4  16   18.65    1.95  -2
  -3   4  18   18.65    1.95   1
   2   4  17   96.82    5.77  -2
  -2   4  18   96.82    5.77   1
   1   4  17   22.48    3.64  -2
  -1   4  18   22.48    3.64   1
   0   4  18   21.88    2.00  -2
   0   4  18   21.88    2.00   1
  -1   4  19   22.57    5.28  -2
   1   4  18   22.57    5.28   1
  -2   4  19   33.42    5.82  -2
   2   4  18   33.42    5.82   1
  -3   4  20   19.31    2.32  -2
   3   4  18   19.31    2.32   1
   7   5  13   36.97    3.45  -2
  -7   5  18   36.97    3.45   1
   6   5  14    3.57    1.58  -2
  -6   5  18    3.57    1.58   1
   5   5  15    9.94    5.13  -2
  -5   5  18    9.94    5.13   1
   4   5  15   21.58    3.38  -2
  -4   5  18   21.58    3.38   1
   3   5  16   82.14    3.45  -2
  -3   5  18   82.14    3.45   1
   2   5  17   51.52    7.07  -2
  -2   5  18   51.52    7.07   1
   1   5  17   38.89    4.33  -2
  -1   5  18   38.89    4.33   1
   0   5  18   21.83    2.04  -2
   0   5  18   21.83    2.04   1
  -1   5  19    8.51    2.67  -2
   1   5  18    8.51    2.67   1
  -2   5  19   36.68    5.86  -2
   2   5  18   36.68    5.86   1
   3   5  18   53.44    4.84   1
   7   6  13   37.95    3.56  -2
  -7   6  18   37.95    3.56   1
   6   6  14   20.60    2.23  -2
  -6   6  18   20.60    2.23   1
   5   6  15   66.53    8.11  -2
  -5   6  18   66.53    8.11   1
   4   6  15   21.55    3.26  -2
  -4   6  18   21.55    3.26   1
   3   6  16   27.84    2.21  -2
  -3   6  18   27.84    2.21   1
   2   6  17  148.37   10.41  -2
  -2   6  18  148.37   10.41   1
   1   6  17   18.25    3.56  -2
  -1   6  18   18.25    3.56   1
   0   6  18   33.57    2.41  -2
   0   6  18   33.57    2.41   1
  -1   6  19   80.96    4.66  -2
   1   6  18   80.96    4.66   1
  -2   6  19    1.23    4.02  -2
   2   6  18    1.23    4.02   1
   6   7  14   68.42    3.51  -2
  -6   7  18   68.42    3.51   1
   5   7  15   11.08    6.25  -2
  -5   7  18   11.08    6.25   1
   4   7  15  113.07    5.85  -2
  -4   7  18  113.07    5.85   1
   3   7  16    4.46    1.91  -2
  -3   7  18    4.46    1.91   1
   2   7  17   11.14    5.25  -2
  -2   7  18   11.14    5.25   1
   1   7  17   37.75    4.45  -2
  -1   7  18   37.75    4.45   1
   0   7  18   64.40    3.67  -2
   0   7  18   64.40    3.67   1
  -1   7  19   35.19    6.56  -2
   1   7  18   35.19    6.56   1
  -5   8  18   32.91    3.86   1
   4   8  15   20.38    3.42  -2
  -4   8  18   20.38    3.42   1
   3   8  16   18.56    2.34  -2
  -3   8  18   18.56    2.34   1
   2   8  17   24.80    5.61  -2
  -2   8  18   24.80    5.61   1
   1   8  17   54.47    5.24  -2
  -1   8  18   54.47    5.24   1
   0   8  18   45.70    3.31  -2
   0   8  18   45.70    3.31   1
   7   0  14   19.00    4.49  -2
  -7   0  19   19.00    4.49   1
   6   0  15    2.62    2.02  -2
  -6   0  19    2.62    2.02   1
   5   0  16   11.26    5.76  -2
  -5   0  19   11.26    5.76   1
   4   0  16   21.48    4.34  -2
  -4   0  19   21.48    4.34   1
   3   0  17  224.76    7.44  -2
  -3   0  19  224.76    7.44   1
   2   0  18    7.89    5.27  -2
  -2   0  19    7.89    5.27   1
   1   0  18   28.95    5.56  -2
  -1   0  19   28.95    5.56   1
   0   0  19    3.06    2.26  -2
   0   0  19    3.06    2.26   1
  -1   0  20    7.74    4.59  -2
   1   0  19    7.74    4.59   1
   2   0  19    3.05    2.28   1
   7   1  14   36.41    3.97  -2
  -7   1  19   36.41    3.97   1
   6   1  15    5.41    1.54  -2
  -6   1  19    5.41    1.54   1
   5   1  16   63.11    5.38  -2
  -5   1  19   63.11    5.38   1
   4   1  16  113.05    4.91  -2
  -4   1  19  113.05    4.91   1
   3   1  17   33.33    2.25  -2
  -3   1  19   33.33    2.25   1
   2   1  18   82.84    5.58  -2
  -2   1  19   82.84    5.58   1
   1   1  18   12.53    3.16  -2
  -1   1  19   12.53    3.16   1
   0   1  19   10.28    1.90  -2
   0   1  19   10.28    1.90   1
  -1   1  20   18.00    3.78  -2
   1   1  19   18.00    3.78   1
   2   1  19   29.76    3.02   1
   7   2  14   -1.71    2.50  -2
  -7   2  19   -1.71    2.50   1
   6   2  15   51.22    2.89  -2
  -6   2  19   51.22    2.89   1
   5   2  16   13.91    6.00  -2
  -5   2  19   13.91    6.00   1
   4   2  16   51.65    4.26  -2
  -4   2  19   51.65    4.26   1
   3   2  17   32.08    2.13  -2
  -3   2  19   32.08    2.13   1
   2   2  18   18.48    5.72  -2
  -2   2  19   18.48    5.72   1
   1   2  18   39.65    3.67  -2
  -1   2  19   39.65    3.67   1
   0   2  19   38.03    2.82  -2
   0   2  19   38.03    2.82   1
  -1   2  20   38.06    4.55  -2
   1   2  19   38.06    4.55   1
  -2   2  20   72.87    8.11  -2
   2   2  19   72.87    8.11   1
   7   3  14   18.59    2.99  -2
  -7   3  19   18.59    2.99   1
   6   3  15    0.27    1.55  -2
  -6   3  19    0.27    1.55   1
   5   3  16   29.34    6.84  -2
  -5   3  19   29.34    6.84   1
   4   3  16   44.96    4.07  -2
  -4   3  19   44.96    4.07   1
   3   3  17   54.83    2.65  -2
  -3   3  19   54.83    2.65   1
   2   3  18   52.18    4.75  -2
  -2   3  19   52.18    4.75   1
   1   3  18   34.16    4.24  -2
  -1   3  19   34.16    4.24   1
   0   3  19   19.36    2.34  -2
   0   3  19   19.36    2.34   1
  -1   3  20  129.41    7.29  -2
   1   3  19  129.41    7.29   1
  -2   3  20   11.10    4.57  -2
   2   3  19   11.10    4.57   1
   6   4  15   14.74    2.06  -2
  -6   4  19   14.74    2.06   1
   5   4  16   33.83    6.42  -2
  -5   4  19   33.83    6.42   1
   4   4  16   43.15    3.31  -2
  -4   4  19   43.15    3.31   1
   3   4  17  122.21    4.25  -2
  -3   4  19  122.21    4.25   1
   2   4  18   22.90    3.67  -2
  -2   4  19   22.90    3.67   1
   1   4  18   48.87    4.77  -2
  -1   4  19   48.87    4.77   1
   0   4  19    0.22    1.54  -2
   0   4  19    0.22    1.54   1
  -1   4  20    7.87    3.60  -2
   1   4  19    7.87    3.60   1
   6   5  15    7.24    1.84  -2
  -6   5  19    7.24    1.84   1
   5   5  16   30.58    6.18  -2
  -5   5  19   30.58    6.18   1
   4   5  16   69.03    5.91  -2
  -4   5  19   69.03    5.91   1
   3   5  17   20.09    2.52  -2
  -3   5  19   20.09    2.52   1
   2   5  18   72.74    7.82  -2
  -2   5  19   72.74    7.82   1
   1   5  18    8.54    3.40  -2
  -1   5  19    8.54    3.40   1
   0   5  19    9.71    1.73  -2
   0   5  19    9.71    1.73   1
   1   5  19   17.72    2.44   1
  -5   6  19   10.72    1.90   1
   4   6  16   34.47    3.99  -2
  -4   6  19   34.47    3.99   1
   3   6  17   27.53    2.77  -2
  -3   6  19   27.53    2.77   1
   2   6  18   14.88    5.70  -2
  -2   6  19   14.88    5.70   1
   1   6  18   57.76    5.25  -2
  -1   6  19   57.76    5.25   1
   0   6  19   23.66    2.58  -2
   0   6  19   23.66    2.58   1
   3   7  17    7.09    2.07  -2
  -3   7  19    7.09    2.07   1
  -2   7  19    7.16    1.66   1
   6   0  16    1.00    1.95  -2
  -6   0  20    1.00    1.95   1
   5   0  17   19.94    6.56  -2
  -5   0  20   19.94    6.56   1
   4   0  17  108.26    6.97  -2
  -4   0  20  108.26    6.97   1
   3   0  18    1.23    1.92  -2
  -3   0  20    1.23    1.92   1
  -2   0  20   12.89    3.24   1
   1   0  19    5.17    4.61  -2
  -1   0  20    5.17    4.61   1
   0   0  20    4.06    2.60  -2
   0   0  20    4.06    2.60   1
   1   0  20   -0.74    1.84   1
   6   1  16   23.20    2.07  -2
  -6   1  20   23.20    2.07   1
   5   1  17   39.08    5.08  -2
  -5   1  20   39.08    5.08   1
   4   1  17   22.95    2.98  -2
  -4   1  20   22.95    2.98   1
   3   1  18   68.31    3.00  -2
  -3   1  20   68.31    3.00   1
   2   1  19   27.17    5.61  -2
  -2   1  20   27.17    5.61   1
   1   1  19   13.44    4.92  -2
  -1   1  20   13.44    4.92   1
   0   1  20    6.42    1.83  -2
   0   1  20    6.42    1.83   1
   1   1  20   21.40    2.80   1
   6   2  16    9.72    2.24  -2
  -6   2  20    9.72    2.24   1
   5   2  17   69.49    8.26  -2
  -5   2  20   69.49    8.26   1
   4   2  17   12.16    3.21  -2
  -4   2  20   12.16    3.21   1
   3   2  18   25.09    2.11  -2
  -3   2  20   25.09    2.11   1
   2   2  19   43.26    6.64  -2
  -2   2  20   43.26    6.64   1
   1   2  19   29.44    6.11  -2
  -1   2  20   29.44    6.11   1
   0   2  20   12.12    2.18  -2
   0   2  20   12.12    2.18   1
  -5   3  20    3.84    1.62   1
   4   3  17    4.94    2.90  -2
  -4   3  20    4.94    2.90   1
   3   3  18    9.97    1.59  -2
  -3   3  20    9.97    1.59   1
   2   3  19   27.38    3.97  -2
  -2   3  20   27.38    3.97   1
   1   3  19   54.59    4.96  -2
  -1   3  20   54.59    4.96   1
   0   3  20  112.08    4.84  -2
   0   3  20  112.08    4.84   1
  -5   4  20    1.11    2.87   1
   4   4  17   52.50    4.46  -2
  -4   4  20   52.50    4.46   1
   3   4  18   13.09    2.19  -2
  -3   4  20   13.09    2.19   1
   2   4  19   19.04    3.67  -2
  -2   4  20   19.04    3.67   1
   1   4  19    0.49    2.78  -2
  -1   4  20    0.49    2.78   1
   3   5  18   76.19    5.60  -2
  -3   5  20   76.19    5.60   1
  -2   5  20    7.60    2.23   1
   0   0   0    0.00    0.00   0
;
_shelx_res_checksum     81029
_shelx_res_file
;
TITL ASA0030
CELL 0.71073  10.8343   14.2291   17.3994   90.0000  102.0951   90.0000
ZERR    2.00   0.0011    0.0015    0.0018    0.0000    0.0022    0.0000
LATT  1
SYMM 0.5-X, 0.5+Y, 0.5-Z
SFAC C H P S CL PD
UNIT 100 84 4 4 16 4
OMIT   1  16   4
OMIT -11   4   5
OMIT  -2  15   8
OMIT   8  11   5
OMIT  -9  12   5
L.S. 10
MERG 0
ACTA
CONF
BOND $H
FMAP 2
PLAN 5
WGHT    0.039400    2.332700
BASF   0.26610
FVAR       0.33486   0.79165
PD1   6    0.428871    0.395075    0.463539    11.00000    0.03338    0.03191 =
         0.04120    0.00007    0.00789    0.00213
S1    4    0.387055    0.558452    0.453932    11.00000    0.03906    0.03402 =
         0.04678    0.00268    0.00553    0.00209
P1    3    0.464539    0.238062    0.482063    11.00000    0.03450    0.03257 =
         0.04307   -0.00225    0.00864    0.00173
CL1   5    0.241448    0.363527    0.372962    11.00000    0.04619    0.05364 =
         0.05432   -0.00412   -0.00206    0.00179
C1    1    0.275270    0.566570    0.514663    11.00000    0.03802    0.03412 =
         0.07027   -0.00031    0.01358   -0.00191
C2    1    0.162493    0.609892    0.486013    11.00000    0.04808    0.07599 =
         0.10489    0.02235    0.02261    0.01814
AFIX  43
H2    2    0.146767    0.636471    0.436079    11.00000   -1.20000
AFIX   0
C3    1    0.070524    0.614345    0.531711    11.00000    0.05434    0.09336 =
         0.18613    0.03323    0.04893    0.03084
AFIX  43
H3    2   -0.006397    0.643401    0.511734    11.00000   -1.20000
AFIX   0
C4    1    0.092658    0.576873    0.604343    11.00000    0.07850    0.08046 =
         0.16413    0.01086    0.07712    0.01393
AFIX  43
H4    2    0.031219    0.580353    0.634399    11.00000   -1.20000
AFIX   0
C5    1    0.204867    0.533873    0.633891    11.00000    0.09766    0.12283 =
         0.09559    0.01353    0.05296    0.01108
AFIX  43
H5    2    0.220550    0.508586    0.684292    11.00000   -1.20000
AFIX   0
C6    1    0.294917    0.527996    0.588880    11.00000    0.05629    0.10554 =
         0.07676    0.01880    0.03229    0.01663
AFIX  43
H6    2    0.370628    0.497353    0.608955    11.00000   -1.20000
AFIX   0
C7    1    0.456176    0.176208    0.389654    11.00000    0.04796    0.04254 =
         0.04457   -0.00283    0.00574    0.01450
C8    1    0.528019    0.209398    0.339610    11.00000    0.07561    0.06122 =
         0.05426    0.00051    0.01657    0.00687
AFIX  43
H8    2    0.577816    0.262511    0.353248    11.00000   -1.20000
AFIX   0
C9    1    0.527316    0.164968    0.269308    11.00000    0.09737    0.09680 =
         0.05398    0.01187    0.02543    0.02532
AFIX  43
H9    2    0.576058    0.188243    0.235495    11.00000   -1.20000
AFIX   0
C10   1    0.454213    0.085851    0.249048    11.00000    0.11832    0.08053 =
         0.05573   -0.02236    0.00429    0.03333
AFIX  43
H10   2    0.453958    0.055293    0.201766    11.00000   -1.20000
AFIX   0
C11   1    0.382530    0.052789    0.298585    11.00000    0.08967    0.06107 =
         0.08130   -0.02308   -0.00517    0.00675
AFIX  43
H11   2    0.332678   -0.000254    0.284735    11.00000   -1.20000
AFIX   0
C12   1    0.382918    0.097041    0.369156    11.00000    0.06485    0.04705 =
         0.06251   -0.01762    0.00405   -0.00127
AFIX  43
H12   2    0.334012    0.073650    0.402830    11.00000   -1.20000
AFIX   0
C13   1    0.614257    0.202311    0.543828    11.00000    0.03445    0.03128 =
         0.04934    0.00268    0.00516   -0.00175
C14   1    0.640148    0.230285    0.621732    11.00000    0.04508    0.04574 =
         0.05079    0.00377    0.00940    0.00351
AFIX  43
H14   2    0.581827    0.267078    0.640402    11.00000   -1.20000
AFIX   0
C15   1    0.750517    0.204673    0.672022    11.00000    0.06102    0.06623 =
         0.04563    0.00885    0.00407   -0.00742
AFIX  43
H15   2    0.766468    0.223853    0.724269    11.00000   -1.20000
AFIX   0
C16   1    0.837266    0.150470    0.644573    11.00000    0.04666    0.06863 =
         0.07567    0.01824   -0.00241    0.00153
AFIX  43
H16   2    0.911979    0.132893    0.678425    11.00000   -1.20000
AFIX   0
C17   1    0.814072    0.122382    0.567798    11.00000    0.04549    0.06927 =
         0.09023   -0.00001    0.01566    0.01788
AFIX  43
H17   2    0.872653    0.085252    0.549698    11.00000   -1.20000
AFIX   0
C18   1    0.702980    0.149183    0.516573    11.00000    0.04390    0.05354 =
         0.05908   -0.00638    0.01241    0.00909
AFIX  43
H18   2    0.688465    0.131344    0.464024    11.00000   -1.20000
AFIX   0
C19   1    0.351826    0.185210    0.533891    11.00000    0.03825    0.04081 =
         0.04395   -0.00295    0.01108   -0.00531
C20   1    0.375427    0.097965    0.569221    11.00000    0.06286    0.04039 =
         0.07720    0.00467    0.02569    0.00308
AFIX  43
H20   2    0.446681    0.064331    0.563746    11.00000   -1.20000
AFIX   0
C21   1    0.294082    0.060517    0.612490    11.00000    0.07712    0.04833 =
         0.07696    0.01122    0.02252   -0.00576
AFIX  43
H21   2    0.311570    0.002250    0.636519    11.00000   -1.20000
AFIX   0
C22   1    0.188150    0.108353    0.620283    11.00000    0.05830    0.07520 =
         0.07605    0.01342    0.02895   -0.00893
AFIX  43
H22   2    0.133143    0.082535    0.649015    11.00000   -1.20000
AFIX   0
C23   1    0.163277    0.195045    0.585342    11.00000    0.04973    0.08304 =
         0.09031    0.01996    0.03006    0.00908
AFIX  43
H23   2    0.091264    0.227902    0.590522    11.00000   -1.20000
AFIX   0
C24   1    0.245133    0.233510    0.542495    11.00000    0.05022    0.05770 =
         0.06558    0.01250    0.02221    0.00965
AFIX  43
H24   2    0.228049    0.292306    0.519367    11.00000   -1.20000
AFIX   0
SIMU 0.01 C25 > CL4A
DELU 0.005 C25 > CL4A
same 0.01 0.01 C25 Cl3 Cl4 Cl2
same 0.01 0.01 C25 Cl2A Cl3A Cl4A
C25   1    1.005258    0.171445    0.311386    11.00000    0.10702    0.10419 =
         0.08100    0.01358    0.00392   -0.03188
AFIX  13
H25   2    1.079370    0.211169    0.330049    11.00000   -1.20000
AFIX   0
PART   1
CL2   5    1.051201    0.076944    0.262987    21.00000    0.13395    0.13390 =
         0.14603    0.03243    0.02168    0.03878
CL3   5    0.893322    0.237536    0.248365    21.00000    0.12927    0.17766 =
         0.10751    0.03899    0.04163    0.05980
CL4   5    0.945957    0.137147    0.391678    21.00000    0.24831    0.18186 =
         0.08619    0.00888    0.04871   -0.09293
PART   2
CL2A  5    1.040379    0.085411    0.246599   -21.00000    0.13401    0.12628 =
         0.04947    0.01154    0.00940   -0.01791
CL3A  5    0.846239    0.198199    0.282294   -21.00000    0.13645    0.19876 =
         0.15521   -0.00918   -0.01473    0.03909
CL4A  5    1.030160    0.120762    0.404666   -21.00000    0.10740    0.12991 =
         0.06129   -0.01840    0.00998   -0.03367
PART   0
HKLF 5
REM  ASA0030
REM R1 =  0.0389 for    4577 Fo > 4sig(Fo)  and  0.0429 for all    4876 data
REM    318 parameters refined using     96 restraints
END
WGHT      0.0393      2.3410
REM Highest difference peak  0.551,  deepest hole -0.312,  1-sigma level  0.078
Q1    1   0.5111  0.3909  0.4598  11.00000  0.05    0.55
Q2    1   0.4314  0.3828  0.5176  11.00000  0.05    0.52
Q3    1   0.3548  0.3987  0.4880  11.00000  0.05    0.47
Q4    1   0.4180  0.4147  0.4122  11.00000  0.05    0.43
Q5    1   0.4020  0.4558  0.4495  11.00000  0.05    0.43
;
_shelxl_version_number       20.13
data_global
_journal_date_recd_electronic     2013-06-18
_journal_date_accepted     2013-07-17
_journal_name_full     'Acta Crystallographica, Section E'
_journal_year     2013
_journal_volume     69
_journal_issue      8
_journal_page_first     m472
_journal_page_last     m472
_journal_paper_category     QM
_journal_paper_doi     10.1107/S1600536813019806
_journal_coeditor_code     WM2753
_publ_contact_author_name     'Alcives Avila-Sorrosa'
_publ_contact_author_address
;
Departamento de Qu\'imica Org\'anica
IPN
Escuela Nacional de Ciencias Biol\'ogicas
Caprio y Plan de Ayala S/N
Colonia Santo Tom\'as
11340 M\'exico, DF
Mexico
;
_publ_contact_author_email     alcivesorrosa@gmail.com
_publ_contact_author_fax     ?
_publ_contact_author_phone     ?
_publ_section_title
;\
<i>trans</i>-Bis(\m-benzenethiolato-\k^2^<i>S</i>:<i>S</i>)\
bis[chlorido(triphenylphosphane-\k<i>P</i>)palladium(II)] chloroform
disolvate
;
loop_
    _publ_author_name
    _publ_author_address
    'Avila-Sorrosa, Alcives'
;
Departamento de Qu\'imica Org\'anica
IPN
Escuela Nacional de Ciencias Biol\'ogicas
Caprio y Plan de Ayala S/N
Colonia Santo Tom\'as
11340 M\'exico, DF
Mexico
;
    'Reyes-Arellano, Alicia'
;
Departamento de Qu\'imica Org\'anica
IPN
Escuela Nacional de Ciencias Biol\'ogicas
Caprio y Plan de Ayala S/N
Colonia Santo Tom\'as
11340 M\'exico, DF
Mexico
;
    'Germ\'an-Acacio, Juan Manuel'
;
Ciencias B\'asicas e Ingenier\'ia
Recursos de la Tierra
Universidad Aut\'onoma Metropolitana
Avenida Hidalgo Poniente
La Estaci\'on Lerma
Lerma de Villada
52006 Estado de M\'exico, CP
Mexico
;
    'Reyes-Mart\'inez, Reyna'
;
Instituto de Qu\'imica
Universidad Nacional Aut\'onoma de M\'exico
Circuito Exterior
Ciudad Universitaria
DF 04510
Mexico
;
    'Morales-Morales, David'
;
Instituto de Qu\'imica
Universidad Nacional Aut\'onoma de M\'exico
Circuito Exterior
Ciudad Universitaria
DF 04510
Mexico
;
