# Supplementary material for: trans-Bis(μ-benzene­thiol­ato-κ2 S:S)bis[chlorido­(tri­phenyl­phosphane-κP)palladium(II)] chloro­form disolvate
Source: Acta Crystallogr Sect E Struct Rep Online. 2013 Jul 24;69(Pt 8):m472. doi: 10.1107/S1600536813019806 (PMC3793701; doi:10.1107/S1600536813019806)
Supplement: Supplementary file 2 [file e-69-0m472-Isup2.hkl]

#
# h,k,l, Fc-squared, Fo-squared, sigma(Fo-squared), status flag
#
data_I
_shelx_title ' ASA0030'
_shelx_refln_list_code          4
_shelx_F_calc_maximum      282.72
_exptl_crystal_F_000      1264.00
_reflns_d_resolution_high  0.8279

loop_
 _space_group_symop_operation_xyz
 'x, y, z'
 '-x+1/2, y+1/2, -z+1/2'
 '-x, -y, -z'
 'x-1/2, -y-1/2, z-1/2'

_cell_length_a    10.8343
_cell_length_b    14.2291
_cell_length_c    17.3994
_cell_angle_alpha  90.000
_cell_angle_beta  102.095
_cell_angle_gamma  90.000

_shelx_F_squared_multiplier     1.000

loop_
 _refln_index_h
 _refln_index_k
 _refln_index_l
 _refln_F_squared_calc
 _refln_F_squared_meas
 _refln_F_squared_sigma
 _refln_observed_status
   2   0   0      11088.17      12134.89       141.44 o
   4   0   0        495.48        532.95        19.08 o
   6   0   0      10737.92      10706.73       139.84 o
  -7   0   5          1.01        -49.94        27.11 o
   8   0   0       1033.78       1055.11        66.08 o
  10   0   0        592.94        649.87        65.99 o
  12   0   0        176.88        198.70        30.50 o
   1   1   0      13916.27      15535.75       158.48 o
   2   1   0      18325.95      20264.44       455.01 o
   3   1   0       1778.00       1728.70        24.08 o
   4   1   0      11287.83      12111.16       208.69 o
   5   1   0       4016.98       4268.33       124.50 o
   6   1   0       2180.06       2076.78        28.81 o
   7   1   0       4569.02       4556.48        86.06 o
   8   1   0       1101.07       1110.31        47.98 o
   9   1   0        784.33        737.89        19.71 o
  10   1   0       1518.58       1588.69        93.11 o
  11   1   0        136.47        108.18        17.30 o
  12   1   0        146.50        129.05        18.73 o
   0   2   0       2106.30       2404.43        37.10 o
   1   2   0        422.47        493.89         9.01 o
   2   2   0        429.49        513.15         9.81 o
   3   2   0        410.94        389.99        11.86 o
   4   2   0       2412.36       2464.18        75.18 o
   5   2   0       9038.27       9218.82       168.38 o
   6   2   0       1332.03       1310.62        21.58 o
   7   2   0        510.48        516.18        23.54 o
   8   2   0       1394.72       1401.05        71.52 o
   9   2   0       1297.62       1190.49        27.56 o
  10   2   0        573.75        508.60        34.60 o
  11   2   0       2186.98       2093.99       116.03 o
  12   2   0          7.81         42.27        19.98 o
   1   3   0        478.03        454.02         7.85 o
   2   3   0      11216.65      12388.25       111.66 o
   3   3   0        772.92        772.94        15.16 o
   4   3   0       4081.56       4001.50       110.05 o
   5   3   0        244.27        223.31         8.56 o
   6   3   0       1557.87       1548.46        25.68 o
   7   3   0       1647.24       1478.46        77.32 o
   8   3   0        553.14        570.59        20.96 o
   9   3   0        816.08        711.67        24.17 o
  10   3   0       3681.50       3607.50        88.83 o
  11   3   0        346.05        612.59        67.60 o
  12   3   0        946.11        868.19        39.24 o
   0   4   0      48039.06      54695.68       703.20 o
   1   4   0      21130.70      22503.44       506.55 o
   2   4   0       2292.54       2224.37        24.79 o
   3   4   0        512.46        516.54        12.84 o
   4   4   0          4.65         19.00         4.73 o
   5   4   0        461.37        440.65        13.02 o
   6   4   0       4344.52       4090.59        51.01 o
   7   4   0       1680.46       1769.99        55.56 o
   8   4   0       3057.68       3328.27       111.30 o
   9   4   0        570.79        547.93        22.12 o
  10   4   0        286.56        267.90        30.32 o
  11   4   0       1225.22       1356.46        96.49 o
  12   4   0        933.60        947.20        35.76 o
   1   5   0      19361.76      20670.75       196.65 o
   2   5   0       1550.96       1598.67        21.76 o
   3   5   0       3822.28       3861.75        47.53 o
   4   5   0        145.62        116.29         8.47 o
   5   5   0       1257.24       1132.16        21.94 o
   6   5   0       1151.92       1143.31        23.72 o
   7   5   0       4459.89       4675.18       139.57 o
   8   5   0       1009.00       1091.76        58.59 o
   9   5   0       1580.57       1606.61        37.46 o
  10   5   0        825.87        793.90        41.83 o
  11   5   0          6.96         38.35        11.59 o
  12   5   0        109.20        125.92        16.14 o
   0   6   0      36715.72      39429.71       449.21 o
   1   6   0      10607.25      11359.36        99.71 o
   2   6   0       8529.63       8875.29        80.89 o
   3   6   0       2176.50       1948.71        25.06 o
   4   6   0       1402.64       1284.40        23.10 o
   5   6   0       5410.46       5459.00        63.32 o
   6   6   0       4051.99       3960.12        52.08 o
   7   6   0         17.86         21.49         7.76 o
   8   6   0        825.61        816.01        25.51 o
   9   6   0        377.16        387.05        19.89 o
  10   6   0         70.11        103.36        25.60 o
  11   6   0        372.81        407.03        22.74 o
   1   7   0         61.85         85.26         6.51 o
   2   7   0      11990.83      12195.00       108.53 o
   3   7   0        277.15        232.32         8.83 o
   4   7   0      10852.45      11097.17       110.94 o
   5   7   0         54.15         71.61         8.92 o
   6   7   0       3211.14       3119.76        45.13 o
   7   7   0        303.75        303.84        14.54 o
   8   7   0        325.84        323.02        18.28 o
   9   7   0        228.27        229.82        17.30 o
  10   7   0        537.14        581.20        39.15 o
  11   7   0          1.72         11.24        11.86 o
   0   8   0       2486.45       2175.15        40.67 o
   1   8   0         17.75         10.52         4.64 o
   2   8   0        222.02        211.18         9.45 o
   3   8   0       4896.57       4923.46        56.36 o
   4   8   0        940.39        902.97        20.69 o
   5   8   0        316.74        299.38        13.64 o
   6   8   0       1008.26       1042.71        24.61 o
   7   8   0         95.81        108.00        11.59 o
   8   8   0       1004.75        902.79        31.84 o
   9   8   0       1002.89        965.22        34.60 o
  10   8   0        253.41        304.73        33.80 o
  11   8   0        317.69        394.36        27.29 o
   1   9   0       1205.86       1143.85        20.51 o
   2   9   0         36.25         59.22         6.96 o
   3   9   0        762.45        836.17        17.48 o
   4   9   0          5.62          0.62         6.15 o
   5   9   0        290.54        321.50        17.21 o
   6   9   0         95.49        110.32        12.84 o
   7   9   0       3211.17       3075.17        61.62 o
   8   9   0        205.90        257.65        22.65 o
   9   9   0       1082.44       1016.94        36.30 o
  10   9   0        395.79        398.02        35.94 o
   0  10   0       1547.17       1681.52        38.08 o
   1  10   0       2365.49       2341.11        81.87 o
   2  10   0       1817.57       1842.50        28.63 o
   3  10   0        616.35        623.56        18.19 o
   4  10   0        635.38        629.45        24.08 o
   5  10   0        121.66        149.83        14.98 o
   6  10   0        830.35        848.48        26.49 o
   7  10   0        480.91        380.63        59.31 o
   8  10   0       1586.23       1505.84        43.79 o
   9  10   0         40.37         58.06        14.89 o
  10  10   0        166.61        188.89        32.11 o
   1  11   0        693.15        738.51        20.24 o
   2  11   0       1834.31       1884.06        33.89 o
   3  11   0       1184.55       1081.42        28.81 o
   4  11   0       1147.03       1156.87        30.23 o
   5  11   0         24.53         24.97        11.15 o
   6  11   0        807.45        788.64        29.43 o
   7  11   0       1226.59       1235.53        92.84 o
   8  11   0        532.74        537.05        27.56 o
   9  11   0        269.33        290.29        22.56 o
   0  12   0         33.56         31.66        13.11 o
   1  12   0        294.84        282.80        15.43 o
   2  12   0        573.51        609.83        20.07 o
   3  12   0       5269.45       5455.25        77.77 o
   4  12   0         26.17         71.52        12.40 o
   5  12   0       2119.74       1995.00        43.43 o
   6  12   0         87.20         81.07        15.34 o
   7  12   0         12.96         50.48        45.04 o
   8  12   0         38.20         33.44        13.02 o
   9  12   0        551.75        567.02        34.16 o
   1  13   0       1212.29       1154.46        31.12 o
   2  13   0       2884.49       2648.79        55.65 o
   3  13   0        617.72        639.17        24.44 o
   4  13   0       1758.77       1744.66        40.76 o
   5  13   0         34.58         75.09        12.75 o
   6  13   0        443.74        521.80        26.67 o
   7  13   0        635.05        681.53        75.63 o
   8  13   0        180.19        125.57        60.47 o
   0  14   0       1544.67       1450.90        51.55 o
   1  14   0         13.91         37.55        11.68 o
   2  14   0       1653.52       1562.38        42.90 o
   3  14   0        169.65        197.00        17.66 o
   4  14   0        133.76        169.36        16.05 o
   5  14   0        232.92        231.07        19.26 o
   6  14   0        235.71        212.79        19.44 o
   7  14   0         43.30         18.73        51.90 o
   1  15   0        129.16        128.24        16.32 o
   2  15   0        175.69        201.11        19.44 o
   3  15   0        131.82        152.59        16.50 o
   4  15   0        200.14        192.90        52.26 o
   5  15   0        160.54        156.25        21.49 o
   6  15   0        354.08        396.77        29.79 o
   0  16   0          5.34         -1.69        19.44 o
   1  16   0         12.43         22.38        10.79 o
   2  16   0         90.01         92.84        15.61 o
   3  16   0        543.81        552.84        28.00 o
   4  16   0        167.01        179.26        54.58 o
   1  17   0         20.68         14.27        12.57 o
 -11   0   1        619.29        558.64        41.65 o
 -10   0   6        554.91        505.22        58.59 o
  -9   0   1       1441.74       1374.56        38.17 o
  -8   0   4       1396.51       1330.15        75.18 o
  -7   0   1       5080.36       5227.22       161.69 o
  -5   0   1       1271.76       1258.89        28.36 o
  -3   0   1       2329.08       2256.66        35.32 o
  -1   0   1      52628.89      58772.10       763.58 o
   1   0   1      23131.88      25632.12       334.52 o
   3   0   1       3605.27       3939.34        54.22 o
   5   0   1      19755.39      21311.52       253.99 o
   7   0   1       2129.88       2128.68        84.19 o
  -8   0   6        849.31        786.94        58.24 o
   9   0   1       2283.97       2135.64        48.78 o
  11   0   1         18.83         57.88        20.78 o
 -12   1   1        281.79        256.93        22.47 o
 -11   1   1       1048.67        959.95        83.30 o
 -10   1   1        223.64        221.08        34.69 o
  -9   1   1        746.31        680.90        19.00 o
  -8   1   1       1812.21       2001.87        65.99 o
  -7   1   1       2426.31       2513.86        50.83 o
  -6   1   1       8000.76       8035.73        90.79 o
  -5   1   1       4758.68       4987.67       102.74 o
  -4   1   1       1191.55       1118.16        34.60 o
  -3   1   1       1069.21       1089.98        15.16 o
  -2   1   1      10030.11      10681.67       249.62 o
  -1   1   1       3616.63       3974.57        40.04 o
   0   1   1      17156.41      19398.30       219.21 o
   1   1   1         73.91         78.48         3.48 o
   2   1   1       1797.00       1947.73        39.60 o
   3   1   1       6611.53       6897.68        61.71 o
   4   1   1       3246.74       3205.37        91.59 o
   5   1   1      11813.38      13872.60       331.31 o
   6   1   1      12270.90      12721.44       114.87 o
   7   1   1        207.24        223.40        21.58 o
   8   1   1       3174.67       3134.30        81.60 o
   9   1   1        524.84        500.85        16.68 o
  10   1   1         22.78         38.88        13.38 o
  11   1   1        475.20        482.47        28.27 o
  12   1   1        315.50        275.30        24.53 o
 -12   2   1       1298.75       1305.00        53.42 o
 -11   2   1        137.01        224.56        51.73 o
 -10   2   1       2698.29       2718.98        62.43 o
  -9   2   1        131.67        140.10        12.22 o
  -8   2   1        216.57        320.16        42.36 o
  -7   2   1       2241.19       2099.97        45.57 o
  -6   2   1       7978.17       7944.85        89.98 o
  -5   2   1       5641.88       5684.01       156.78 o
  -4   2   1       9769.76      10057.93       247.21 o
  -3   2   1       2449.53       2650.13        30.41 o
  -2   2   1      43647.81      50050.64       422.72 o
  -1   2   1         18.13         42.45         3.03 o
   0   2   1        324.29        308.48         5.98 o
   1   2   1        136.38        132.79         4.28 o
   2   2   1       7822.43       8954.75        82.14 o
   3   2   1      18946.18      20863.65       183.89 o
   4   2   1      10001.78      10748.11       186.66 o
   5   2   1       1395.21       1278.24        39.78 o
   6   2   1       3035.87       2953.17        36.48 o
   7   2   1       2103.46       2105.05        45.04 o
   8   2   1        519.19        492.19        46.82 o
   9   2   1        253.40        289.22        17.03 o
  10   2   1       4001.36       4317.47       118.52 o
  11   2   1         94.42        102.29        15.34 o
  12   2   1         79.60         76.87        18.10 o
 -12   3   1        405.58        392.22        21.76 o
 -11   3   1       2418.55       2255.94       118.34 o
 -10   3   1        369.60        405.78        32.19 o
  -9   3   1       1168.22       1125.12        29.97 o
  -8   3   1        490.40        559.88        48.34 o
  -7   3   1        340.59        375.90        27.56 o
  -6   3   1       2373.38       2240.96        34.60 o
  -5   3   1       6202.09       6114.67        65.19 o
  -4   3   1       3124.68       3308.74        95.69 o
  -3   3   1      19500.52      21183.46       186.66 o
  -2   3   1          2.85          3.48         2.85 o
  -1   3   1         27.97         40.76         3.92 o
   0   3   1      14223.96      16132.46       131.54 o
   1   3   1        875.45        810.93        34.07 o
   2   3   1        532.95        580.84        11.24 o
   3   3   1       1674.69       1790.95        24.17 o
   4   3   1          3.75         10.70         2.94 o
   5   3   1        306.02        360.65        21.05 o
   6   3   1       3173.98       3191.19        42.00 o
   7   3   1        428.90        391.06        31.39 o
   8   3   1        459.75        475.43        19.62 o
   9   3   1       2224.01       2152.23        43.07 o
  10   3   1         78.99        120.93        28.18 o
  11   3   1       1216.60       1168.91        37.99 o
  12   3   1        359.27        371.00        28.27 o
 -12   4   1        378.61        427.45        22.92 o
 -11   4   1          3.39         13.11        10.17 o
 -10   4   1       1893.94       1946.04        62.52 o
  -9   4   1       1271.32       1187.37        27.91 o
  -8   4   1       2910.11       2873.26       103.90 o
  -7   4   1       4794.86       5052.78       150.00 o
  -6   4   1       2382.35       2205.38        31.21 o
  -5   4   1       1328.68       1153.92        52.26 o
  -4   4   1       3096.68       3220.71        39.51 o
  -3   4   1        720.10        708.37        14.00 o
  -2   4   1        288.29        334.16         7.49 o
  -1   4   1       4508.67       4558.80        46.82 o
   0   4   1         66.19         54.40         4.19 o
   1   4   1       4709.50       4930.42       126.28 o
   2   4   1        237.58        237.58         6.51 o
   3   4   1        791.15        899.84        16.41 o
   4   4   1       5643.47       5962.61        63.68 o
   5   4   1       9886.74      10136.86       101.22 o
   6   4   1       3043.41       3030.04        36.83 o
   7   4   1       2642.39       2642.28        58.68 o
   8   4   1          0.22          9.54         8.65 o
   9   4   1        635.23        646.48        24.08 o
  10   4   1       1371.94       1296.08        52.44 o
  11   4   1        622.11        791.58        75.18 o
  12   4   1        408.11        458.31        26.40 o
 -12   5   1        329.81        348.70        21.05 o
 -11   5   1         80.20         82.05        13.91 o
 -10   5   1       1338.51       1340.05        52.53 o
  -9   5   1        371.70        348.88        18.10 o
  -8   5   1       2242.74       2469.89        95.51 o
  -7   5   1       3257.18       3333.44       112.10 o
  -6   5   1       6008.10       6042.87        74.38 o
  -5   5   1         65.11         53.33         7.13 o
  -4   5   1         76.14         87.67         7.49 o
  -3   5   1        751.69        690.09        12.40 o
  -2   5   1      15176.05      16019.11       135.11 o
  -1   5   1         23.41         20.51         4.01 o
   0   5   1      43413.25      48311.51       385.00 o
   1   5   1       4062.90       4150.79        41.56 o
   2   5   1        675.18        690.00        14.09 o
   3   5   1       2622.58       2719.07        34.60 o
   4   5   1       2183.99       2207.61        31.48 o
   5   5   1        312.13        267.19        11.15 o
   6   5   1       5164.29       4928.81        59.66 o
   7   5   1       2123.22       2112.99       100.24 o
   8   5   1       1020.48        966.11        27.56 o
   9   5   1         70.08         98.55        13.11 o
  10   5   1        335.89        298.05        30.32 o
  11   5   1          0.95          9.72        10.26 o
  12   5   1        663.81        664.58        31.48 o
 -12   6   1        184.28        147.15        18.82 o
 -11   6   1         28.97         30.86        12.22 o
 -10   6   1        636.56        561.31        47.98 o
  -9   6   1        316.36        355.57        18.91 o
  -8   6   1        674.74        652.37        48.60 o
  -7   6   1        950.96        902.25        52.97 o
  -6   6   1       3731.29       3644.51        52.53 o
  -5   6   1        574.20        577.36        16.32 o
  -4   6   1       5309.09       5420.92        61.00 o
  -3   6   1       5441.34       5236.76        55.92 o
  -2   6   1       4385.34       4496.64        45.84 o
  -1   6   1      11343.99      11762.73       102.92 o
   0   6   1       3032.31       2866.13        32.19 o
   1   6   1       9780.51      10189.74        90.88 o
   2   6   1       7774.40       8002.20        74.20 o
   3   6   1       4593.45       4793.44        49.14 o
   4   6   1       3485.12       3323.09        43.07 o
   5   6   1       2532.01       2336.74        35.41 o
   6   6   1       1126.42       1094.53        23.81 o
   7   6   1       2022.24       1887.98        33.71 o
   8   6   1        180.74        186.21        16.14 o
   9   6   1        207.02        175.87        15.34 o
  10   6   1        729.41        867.38        56.45 o
  11   6   1          7.31         15.43        11.15 o
 -11   7   1        317.71        361.19        26.04 o
 -10   7   1        295.27        249.62        30.68 o
  -9   7   1        445.03        428.96        23.10 o
  -8   7   1        435.77        388.92        16.59 o
  -7   7   1          0.28         -6.15         6.15 o
  -6   7   1        582.36        642.20        18.82 o
  -5   7   1       6100.89       6127.69        75.18 o
  -4   7   1        111.44        149.47         9.99 o
  -3   7   1      11325.62      11756.58       120.75 o
  -2   7   1        359.77        312.14         9.45 o
  -1   7   1       3756.05       3804.41        41.38 o
   0   7   1         86.34        103.90         6.42 o
   1   7   1       4620.73       4543.46        56.27 o
   2   7   1        361.65        348.26        10.43 o
   3   7   1      10386.31      10404.58        95.51 o
   4   7   1       1974.50       1914.02        30.95 o
   5   7   1       5859.49       5757.67        67.69 o
   6   7   1        528.40        552.93        17.66 o
   7   7   1        954.13        967.44        50.66 o
   8   7   1          6.72         30.68         9.54 o
   9   7   1        819.39        803.08        27.74 o
  10   7   1        283.46        349.95        34.42 o
  11   7   1         94.02         85.17        15.34 o
 -11   8   1         44.43         42.36        13.56 o
 -10   8   1       1211.72       1101.22        51.64 o
  -9   8   1        981.50       1018.46        35.14 o
  -8   8   1        163.86        179.79        18.91 o
  -7   8   1        447.40        461.87        19.08 o
  -6   8   1        853.73        834.47        24.88 o
  -5   8   1         22.14         30.32         7.85 o
  -4   8   1       4198.78       4126.44        55.20 o
  -3   8   1        606.32        657.27        14.98 o
  -2   8   1       3490.21       3535.35        40.67 o
  -1   8   1        860.33        719.16        15.07 o
   0   8   1          2.04          6.06         5.17 o
   1   8   1         32.15         16.23         4.73 o
   2   8   1       6734.53       6590.63        66.26 o
   3   8   1       4964.99       5064.01        54.22 o
   4   8   1       2032.96       2003.29        32.73 o
   5   8   1        221.29        244.98        13.56 o
   6   8   1        449.56        467.31        16.86 o
   7   8   1       1055.74        939.17        75.09 o
   8   8   1        634.27        609.38        26.84 o
   9   8   1        873.45        837.42        32.91 o
  10   8   1        900.69        822.61        45.57 o
  11   8   1        118.50        142.60        19.08 o
 -11   9   1         84.02         28.00        48.25 o
 -10   9   1        535.98        650.76        55.47 o
  -9   9   1        677.69        598.50        29.16 o
  -8   9   1       2917.56       2918.21        61.71 o
  -7   9   1        452.93        442.52        19.80 o
  -6   9   1        832.88        827.61        27.74 o
  -5   9   1        248.54        252.30        16.23 o
  -4   9   1        199.58        185.94        14.45 o
  -3   9   1        899.19        911.44        20.96 o
  -2   9   1        946.78        918.39        18.10 o
  -1   9   1          4.91         17.93         5.44 o
   0   9   1       1208.96       1185.41        20.78 o
   1   9   1        184.01        199.59         9.72 o
   2   9   1       1286.53       1219.03        21.67 o
   3   9   1        995.24        954.16        20.24 o
   4   9   1        523.89        522.78        16.77 o
   5   9   1        293.32        321.95        14.72 o
   6   9   1       2289.81       2277.79        43.34 o
   7   9   1         40.76         53.24        41.47 o
   8   9   1       1804.72       1750.10        46.73 o
   9   9   1        465.15        469.45        25.77 o
  10   9   1          2.03         33.98        26.84 o
 -10  10   1        459.85        533.13        39.69 o
  -9  10   1       1486.26       1580.30        52.35 o
  -8  10   1        184.39        188.35        19.98 o
  -7  10   1       1291.70       1273.78        33.35 o
  -6  10   1         27.60         41.56        11.86 o
  -5  10   1        502.15        507.44        20.33 o
  -4  10   1          1.23         10.61         8.03 o
  -3  10   1       1245.56       1129.58        24.88 o
  -2  10   1       1111.94       1068.76        23.63 o
  -1  10   1       1795.74       1766.25        64.84 o
   0  10   1       1548.46       1577.09        25.95 o
   1  10   1       1674.26       1787.20        72.15 o
   2  10   1        873.20        906.00        19.62 o
   3  10   1        424.49        458.75        17.39 o
   4  10   1        342.88        342.28        17.21 o
   5  10   1       2531.43       2424.32        45.39 o
   6  10   1        534.07        522.52        24.97 o
   7  10   1       1318.78       1247.48        89.72 o
   8  10   1        179.55        201.55        20.60 o
   9  10   1        220.51        238.12        20.96 o
  10  10   1        331.23        330.86        34.60 o
  -9  11   1        600.11        607.77        33.71 o
  -8  11   1       1307.65       1351.91        42.09 o
  -7  11   1         48.37         64.92        15.87 o
  -6  11   1         90.75         95.25        12.84 o
  -5  11   1        385.69        384.91        18.91 o
  -4  11   1        282.57        314.46        18.46 o
  -3  11   1       3024.58       2965.39        50.66 o
  -2  11   1       2167.44       2131.00        36.56 o
  -1  11   1        104.56        100.86        10.79 o
   0  11   1        831.41        868.01        19.71 o
   1  11   1       2131.37       2326.75        87.75 o
   2  11   1        723.07        748.95        20.87 o
   3  11   1       2577.54       2558.36        46.11 o
   4  11   1          0.41          5.08         9.27 o
   5  11   1         84.20         94.44        12.66 o
   6  11   1        173.12        160.44        17.30 o
   7  11   1        690.31        634.97        69.29 o
   8  11   1        736.04        724.34        31.30 o
   9  11   1        591.86        627.84        30.77 o
  -9  12   1         56.75         50.12        17.93 o
  -8  12   1         33.12         41.29        13.20 o
  -7  12   1        262.19        358.69        61.18 o
  -6  12   1       1220.28       1223.58        34.42 o
  -5  12   1        250.86        256.13        19.08 o
  -4  12   1       4657.69       4607.05        70.81 o
  -3  12   1        318.80        318.56        17.75 o
  -2  12   1       1746.72       1752.60        34.07 o
  -1  12   1          1.34         -6.96         6.96 o
   0  12   1        158.02        186.48        13.56 o
   1  12   1        194.87        217.51        16.14 o
   2  12   1       5631.43       5904.55        88.02 o
   3  12   1         30.41         33.53        11.42 o
   4  12   1       1736.18       1723.08        39.24 o
   5  12   1        248.03        264.60        21.23 o
   6  12   1        902.75        907.07        38.44 o
   7  12   1        516.38        494.16        67.15 o
   8  12   1        456.39        440.02        28.98 o
  -8  13   1        575.03        582.71        29.88 o
  -7  13   1        108.91         20.78        49.67 o
  -6  13   1        323.76        347.10        19.17 o
  -5  13   1        487.86        502.63        22.03 o
  -4  13   1         54.19         80.09        13.47 o
  -3  13   1       4805.34       4852.30        73.75 o
  -2  13   1       1001.47        952.82        31.39 o
  -1  13   1        237.55        246.50        18.37 o
   0  13   1       1986.83       2006.32        41.56 o
   1  13   1       1635.79       1554.62        36.39 o
   2  13   1        487.89        461.87        23.81 o
   3  13   1       3750.67       3746.98        62.43 o
   4  13   1         16.76         10.88         9.63 o
   5  13   1        234.49        253.19        21.49 o
   6  13   1        427.46        426.29        25.51 o
   7  13   1         67.69        109.07        48.60 o
   8  13   1        338.75        337.73        69.65 o
  -7  14   1        424.15        399.18        69.56 o
  -6  14   1         57.87         48.43        14.36 o
  -5  14   1        214.59        241.68        19.89 o
  -4  14   1         28.62         39.69        10.88 o
  -3  14   1       1243.20       1255.15        38.70 o
  -2  14   1         50.69         62.78        13.02 o
  -1  14   1       1226.99       1133.23        31.93 o
   0  14   1         10.37         32.37        10.97 o
   1  14   1       1965.27       1908.31        47.53 o
   2  14   1        190.04        162.31        17.93 o
   3  14   1        742.72        747.70        29.88 o
   4  14   1        492.01        466.69        63.59 o
   5  14   1        479.97        471.33        26.49 o
   6  14   1         43.05         63.68        15.61 o
   7  14   1        840.68        774.28        84.37 o
  -6  15   1        141.18        206.01        19.53 o
  -5  15   1        237.35        261.48        27.38 o
  -4  15   1         29.25         38.62        12.04 o
  -3  15   1        243.15        205.74        17.93 o
  -2  15   1        313.18        316.51        22.74 o
  -1  15   1         14.74         19.89        10.70 o
   0  15   1         72.06         27.74        10.79 o
   1  15   1        100.66        120.93        15.70 o
   2  15   1        231.79        239.99        21.40 o
   3  15   1        214.07        233.48        18.46 o
   4  15   1        218.90        244.36        54.94 o
   5  15   1        151.17        267.37        60.02 o
   6  15   1        278.88        364.49        34.07 o
  -4  16   1        342.47        388.57        65.01 o
  -3  16   1         70.53         65.82        14.72 o
  -2  16   1         22.32         29.97        11.95 o
  -1  16   1         11.48         30.86        11.42 o
   0  16   1          1.12          2.76        11.77 o
   1  16   1         14.60         14.54        10.61 o
   2  16   1        347.05        396.32        29.79 o
   3  16   1         23.30         22.65        13.56 o
   4  16   1        158.72        171.23        54.22 o
  -1  17   1         13.84         98.99        49.14 o
   0  17   1         46.39         70.19        16.50 o
   1  17   1        297.18        296.26        58.68 o
 -12   0   2         97.89        124.68        26.58 o
 -11   0   5         10.52          5.17        46.46 o
 -10   0   2        854.52        992.24        78.48 o
  -8   0   2       3725.61       3721.38       138.23 o
  -7   0   3       3602.83       3464.27       122.71 o
  -6   0   2       8148.81       8264.04       113.26 o
  -4   0   2       3173.92       3112.71        48.16 o
  -2   0   2      15667.70      16915.48       194.42 o
   0   0   2      61141.12      61718.04       976.18 o
   2   0   2      14836.75      16853.32       195.22 o
   4   0   2      16828.06      17784.11       211.99 o
   6   0   2       2419.81       2167.21        47.36 o
  -7   0   7          8.48        -19.08        26.93 o
   8   0   2       1101.19       1187.01        65.37 o
  10   0   2         62.55         54.94        22.21 o
  12   0   2        109.82        107.11        27.74 o
 -12   1   2        399.03        413.45        26.22 o
 -11   1   2         84.25         84.37        33.80 o
 -10   1   2        475.79        436.55        41.29 o
  -9   1   2        101.62        124.05        10.79 o
  -8   1   2       2663.58       2585.92       109.25 o
  -7   1   2       6428.23       6365.09        96.05 o
  -6   1   2      18744.00      19108.64       164.90 o
  -5   1   2       1992.14       1960.66        53.06 o
  -4   1   2       1915.33       1832.06        47.27 o
  -3   1   2       1145.01       1114.86        15.52 o
  -2   1   2       4914.14       5545.33        49.05 o
  -1   1   2      12309.47      12851.11       294.03 o
   0   1   2       7394.02       8572.07        70.90 o
   1   1   2       2106.25       2268.88        24.44 o
   2   1   2      34103.01      36089.76       817.35 o
   3   1   2       6117.79       6455.16        58.77 o
   4   1   2      28432.77      31783.88       709.98 o
   5   1   2       7460.15       7345.55       184.96 o
   6   1   2        529.08        451.88        12.75 o
   7   1   2       1896.59       1950.59        48.69 o
   8   1   2        222.36        256.67        29.88 o
   9   1   2        372.46        375.63        19.62 o
  10   1   2        875.26        842.41        33.71 o
  11   1   2        360.49        338.62        29.79 o
  12   1   2         93.52        114.06        19.53 o
 -12   2   2         75.65        134.75        19.44 o
 -11   2   2       1143.63       1303.84        90.34 o
 -10   2   2        168.37        147.33        21.85 o
  -9   2   2       1033.23       1106.12        26.67 o
  -8   2   2        205.99        202.89        39.69 o
  -7   2   2       2065.24       1874.87        43.25 o
  -6   2   2       2650.95       2580.30        33.62 o
  -5   2   2      13718.47      14609.59       357.08 o
  -4   2   2       4120.80       3964.58       114.87 o
  -3   2   2       1114.54        994.47        15.43 o
  -2   2   2       2959.01       3175.05        89.00 o
  -1   2   2        759.82        937.66        12.93 o
   0   2   2        923.03        976.36        11.86 o
   1   2   2       1815.25       1800.94        21.23 o
   2   2   2        349.27        278.07         8.83 o
   3   2   2      24324.98      25404.52       207.08 o
   4   2   2       7081.60       6886.62       124.14 o
   5   2   2       3867.23       3867.82        82.23 o
   6   2   2        830.60        761.70        16.32 o
   7   2   2        229.51        177.20        17.21 o
   8   2   2       1570.62       1523.40        70.90 o
   9   2   2       4921.91       4866.56        71.79 o
  10   2   2        577.45        561.22        62.61 o
  11   2   2        557.70        530.36        25.95 o
  12   2   2         58.86         87.49        17.75 o
 -12   3   2       2252.75       2321.23        50.21 o
 -11   3   2        342.74        392.22        59.57 o
 -10   3   2       1750.13       1732.80        57.61 o
  -9   3   2        541.46        584.77        20.42 o
  -8   3   2        771.87        712.56        55.65 o
  -7   3   2       1976.78       2145.54        63.50 o
  -6   3   2       7439.65       7320.05        77.94 o
  -5   3   2        605.29        548.47        13.73 o
  -4   3   2       5855.37       5559.06       150.09 o
  -3   3   2       2128.61       2111.29        24.44 o
  -2   3   2       8712.63       9136.15        85.08 o
  -1   3   2       2189.09       2187.45        25.51 o
   0   3   2      16351.20      18306.98       149.11 o
   1   3   2       5865.12       6043.41       153.93 o
   2   3   2      11718.93      11592.57        98.72 o
   3   3   2       6132.77       6686.23        61.54 o
   4   3   2       7707.09       7990.43       219.12 o
   5   3   2       2301.33       1948.89        82.49 o
   6   3   2       2147.09       2261.03        30.32 o
   7   3   2       1037.29       1060.73        46.46 o
   8   3   2       1117.08       1144.56        29.70 o
   9   3   2        338.72        352.18        18.82 o
  10   3   2       4537.50       4807.44       108.09 o
  11   3   2        404.06        438.33        26.13 o
  12   3   2        112.74        167.13        25.68 o
 -12   4   2        450.39        460.18        22.83 o
 -11   4   2        553.23        497.55        23.28 o
 -10   4   2        473.91        596.09        36.65 o
  -9   4   2        459.76        438.60        17.66 o
  -8   4   2       5205.96       5269.04       162.13 o
  -7   4   2       4501.80       4729.14       145.01 o
  -6   4   2       2399.60       2296.52        30.86 o
  -5   4   2       1012.48        844.11        46.11 o
  -4   4   2       1122.98       1155.80        50.92 o
  -3   4   2       1411.03       1354.05        19.35 o
  -2   4   2       1500.36       1390.17        20.16 o
  -1   4   2        399.29        349.77         9.27 o
   0   4   2      16908.07      18009.47       148.40 o
   1   4   2       5706.63       5649.94       147.95 o
   2   4   2         18.15          9.45         3.03 o
   3   4   2       8497.25       8909.71        86.68 o
   4   4   2      12822.04      13111.52       124.32 o
   5   4   2       6185.62       6230.07        68.31 o
   6   4   2       4472.49       4310.87        48.07 o
   7   4   2         82.69         53.51        22.03 o
   8   4   2        804.17        754.57        24.53 o
   9   4   2        840.31        790.60        26.58 o
  10   4   2        812.37        757.51        42.99 o
  11   4   2        776.25        842.77        33.62 o
  12   4   2        667.82        666.72        34.69 o
 -12   5   2         79.37         93.20        16.68 o
 -11   5   2        112.76        141.09        15.70 o
 -10   5   2        341.91        344.51        30.68 o
  -9   5   2       1118.08       1031.74        26.04 o
  -8   5   2       4417.37       4369.20       143.85 o
  -7   5   2       3667.93       3580.65       121.29 o
  -6   5   2          8.99         22.56         7.85 o
  -5   5   2         64.61        107.82        26.40 o
  -4   5   2        242.52        237.05         7.94 o
  -3   5   2       2141.24       2149.19        27.65 o
  -2   5   2       3229.81       3540.70        40.93 o
  -1   5   2      23485.30      24976.63       219.74 o
   0   5   2       5341.51       5479.16        52.08 o
   1   5   2       1910.36       1892.44        23.54 o
   2   5   2       2943.40       2969.93        33.09 o
   3   5   2       5303.42       5572.17        54.58 o
   4   5   2        537.25        520.73        14.00 o
   5   5   2       7279.40       7142.49        77.41 o
   6   5   2       5377.99       5282.42        62.96 o
   7   5   2       1237.22       1162.84        52.62 o
   8   5   2         80.99         65.10        11.59 o
   9   5   2        435.10        439.76        20.51 o
  10   5   2        420.19        404.62        33.89 o
  11   5   2        203.16        215.82        22.21 o
 -12   6   2         56.55         75.98        16.94 o
 -11   6   2        236.11        247.93        22.92 o
 -10   6   2        350.07        369.39        41.02 o
  -9   6   2         34.15         54.13        10.35 o
  -8   6   2        838.52        710.69        53.33 o
  -7   6   2        833.23        755.01        51.55 o
  -6   6   2       1718.64       1639.16        29.88 o
  -5   6   2       5936.42       6145.34        69.21 o
  -4   6   2        733.88        734.06        14.18 o
  -3   6   2       1061.56        942.21        15.70 o
  -2   6   2       7882.08       7930.05        80.17 o
  -1   6   2        151.26        182.20         7.05 o
   0   6   2       9840.85      10251.81        91.32 o
   1   6   2      15391.30      16084.48       137.52 o
   2   6   2         42.49         46.20         5.08 o
   3   6   2       9768.47       9902.22        90.52 o
   4   6   2        159.34        185.77        10.43 o
   5   6   2        165.22        181.84        10.97 o
   6   6   2       1176.20       1127.44        23.99 o
   7   6   2        154.27        160.26        28.81 o
   8   6   2        121.83        136.45        14.09 o
   9   6   2        842.66        760.28        26.84 o
  10   6   2        132.33        158.65        28.27 o
  11   6   2         59.68         44.06        13.29 o
 -11   7   2         92.62        115.94        17.57 o
 -10   7   2        273.34        304.65        31.84 o
  -9   7   2          8.98         18.10        11.77 o
  -8   7   2         17.52         33.80        30.59 o
  -7   7   2        698.23        675.91        50.66 o
  -6   7   2       6826.14       6803.77        83.39 o
  -5   7   2       1213.56       1103.89        23.19 o
  -4   7   2       7651.67       7841.14        80.80 o
  -3   7   2        111.72        103.09         8.47 o
  -2   7   2       4262.03       4209.38        50.12 o
  -1   7   2        515.50        528.94        11.86 o
   0   7   2       2728.06       2642.90        31.93 o
   1   7   2         46.34         52.80         5.98 o
   2   7   2      16274.68      16480.01       143.05 o
   3   7   2       1567.96       1620.61        23.81 o
   4   7   2       3812.47       3788.71        48.69 o
   5   7   2        231.53        255.06        12.75 o
   6   7   2       1983.38       2045.74        34.78 o
   7   7   2       1849.89       1717.02        67.87 o
   8   7   2        461.89        478.28        21.05 o
   9   7   2        458.82        407.12        21.40 o
  10   7   2        758.59        769.55        43.34 o
  11   7   2         83.73         75.98        45.39 o
 -11   8   2        343.02        403.01        27.47 o
 -10   8   2        741.84        748.50        55.74 o
  -9   8   2        502.08        584.23        27.11 o
  -8   8   2       1159.67       1287.34        72.24 o
  -7   8   2        212.59        208.95        34.42 o
  -6   8   2         36.59         29.97        12.04 o
  -5   8   2       3064.40       2931.32        48.51 o
  -4   8   2       3900.84       4048.50       110.23 o
  -3   8   2       5900.80       5849.35        66.62 o
  -2   8   2       2395.12       2325.15        34.51 o
  -1   8   2        177.92        183.00         8.74 o
   0   8   2       4069.98       3845.43        43.34 o
   1   8   2       1421.49       1441.98        22.92 o
   2   8   2       2734.31       2722.28        38.08 o
   3   8   2       3670.03       3769.27        43.97 o
   4   8   2        195.70        229.02        12.31 o
   5   8   2        216.55        219.48        13.20 o
   6   8   2       1345.15       1214.21        30.59 o
   7   8   2        965.88        928.29        50.83 o
   8   8   2       1435.89       1390.79        36.30 o
   9   8   2       1400.26       1408.09        42.63 o
  10   8   2         23.61         16.68        26.22 o
 -11   9   2         58.25         57.70        15.07 o
 -10   9   2        831.76        951.75        63.41 o
  -9   9   2       1987.91       1955.49        56.36 o
  -8   9   2         27.20         31.21        10.35 o
  -7   9   2       1202.62       1243.37        32.28 o
  -6   9   2         59.18         62.25        12.84 o
  -5   9   2        337.54        374.74        17.84 o
  -4   9   2       1044.48        972.44        25.86 o
  -3   9   2       1578.13       1655.75        31.48 o
  -2   9   2        185.59        230.36        12.84 o
  -1   9   2       1010.76        967.27        18.55 o
   0   9   2        462.72        468.47        13.11 o
   1   9   2        401.52        401.14        13.56 o
   2   9   2       2320.13       2268.34        31.93 o
   3   9   2        208.38        204.14         9.99 o
   4   9   2         51.99         66.89         9.19 o
   5   9   2       1303.04       1252.11        27.20 o
   6   9   2        274.97        242.31        15.96 o
   7   9   2       2726.38       2480.24       123.07 o
   8   9   2        625.48        638.72        28.63 o
   9   9   2        263.04        296.98        21.94 o
  10   9   2        318.83        282.80        34.69 o
 -10  10   2        615.48        687.50        58.41 o
  -9  10   2        274.17        324.44        25.86 o
  -8  10   2       1629.51       1575.22        44.68 o
  -7  10   2        171.50        194.15        18.55 o
  -6  10   2        333.34        296.17        16.68 o
  -5  10   2         98.58        102.56        13.20 o
  -4  10   2        268.68        243.20        18.28 o
  -3  10   2        250.76        240.26        13.64 o
  -2  10   2       2008.42       2047.79        34.60 o
  -1  10   2         38.08         45.57         8.20 o
   0  10   2       1937.01       2065.45        32.91 o
   1  10   2        652.54        664.32        16.59 o
   2  10   2        168.73        180.68        12.22 o
   3  10   2        208.90        216.36        12.49 o
   4  10   2        990.66        946.40        23.63 o
   5  10   2        707.35        704.27        23.81 o
   6  10   2       2127.64       2002.76        48.16 o
   7  10   2        176.08        215.20        53.06 o
   8  10   2        496.78        571.39        27.47 o
   9  10   2        241.24        267.10        22.21 o
  10  10   2         43.51         22.65        32.64 o
 -10  11   2        517.78        469.01        86.95 o
  -9  11   2       1001.66        930.43        41.38 o
  -8  11   2        332.52        363.59        26.22 o
  -7  11   2         91.26        112.64        14.54 o
  -6  11   2        335.20        349.41        18.82 o
  -5  11   2        142.47        131.72        14.36 o
  -4  11   2       1122.74       1121.91        30.05 o
  -3  11   2       2134.73       1962.63        39.69 o
  -2  11   2       1009.18       1062.07        25.06 o
  -1  11   2        413.52        418.44        16.14 o
   0  11   2        754.89        734.77        20.33 o
   1  11   2       1084.42       1106.75        64.21 o
   2  11   2       3243.62       3219.11        43.16 o
   3  11   2        720.50        760.54        27.02 o
   4  11   2        337.30        368.05        17.84 o
   5  11   2         83.32         90.70        14.80 o
   6  11   2        783.36        804.51        31.12 o
   7  11   2       1695.04       1477.83        71.61 o
   8  11   2       1008.74        941.05        36.12 o
   9  11   2         48.19         73.84        15.52 o
  -9  12   2        140.14        149.20        19.35 o
  -8  12   2         21.69         27.56        12.22 o
  -7  12   2        123.67        133.42        49.85 o
  -6  12   2        225.42        193.79        16.14 o
  -5  12   2       3817.87       3791.12        63.59 o
  -4  12   2        196.53        198.96        17.39 o
  -3  12   2       4107.57       4173.00        64.92 o
  -2  12   2         15.26         23.81         8.83 o
  -1  12   2          1.32          3.57         7.31 o
   0  12   2         36.17         42.54         9.36 o
   1  12   2       3251.30       3357.70        55.29 o
   2  12   2          0.24          2.85         8.92 o
   3  12   2       3477.41       3585.02        58.77 o
   4  12   2        137.28        146.44        17.03 o
   5  12   2        435.91        462.85        24.53 o
   6  12   2        146.93        161.51        17.12 o
   7  12   2        389.55        407.74        45.48 o
   8  12   2        176.20        266.12        65.10 o
  -8  13   2         18.37         23.99        12.93 o
  -7  13   2        300.81        347.18        61.27 o
  -6  13   2        214.65        234.46        17.30 o
  -5  13   2         35.80         49.41        10.70 o
  -4  13   2       2584.93       2528.40        55.29 o
  -3  13   2       1226.01       1167.03        32.64 o
  -2  13   2        727.60        679.03        24.70 o
  -1  13   2       1732.54       1764.02        38.97 o
   0  13   2        594.93        574.96        22.38 o
   1  13   2        755.57        771.87        26.04 o
   2  13   2       4390.16       4490.66        78.39 o
   3  13   2        642.16        622.85        26.93 o
   4  13   2        626.55        607.95        71.26 o
   5  13   2        107.97        134.58        17.66 o
   6  13   2        702.31        755.19        37.72 o
   7  13   2        879.84        894.58        87.49 o
   8  13   2        344.02        368.32        74.65 o
  -7  14   2         90.16         49.41        48.96 o
  -6  14   2         28.19         37.55        11.95 o
  -5  14   2          8.80         16.77         9.90 o
  -4  14   2        123.44        162.94        15.96 o
  -3  14   2        167.56        202.53        16.05 o
  -2  14   2       1882.42       1894.76        47.44 o
  -1  14   2          0.03          4.73         9.36 o
   0  14   2       2251.38       2244.35        46.11 o
   1  14   2        150.50        135.56        16.32 o
   2  14   2        267.34        262.73        21.76 o
   3  14   2         12.99         16.14        11.33 o
   4  14   2        269.77        364.84        59.57 o
   5  14   2         56.78         74.29        17.03 o
   6  14   2       1139.35       1151.87        40.58 o
   7  14   2         54.84         73.31        28.81 o
  -6  15   2        352.16        341.21        23.90 o
  -5  15   2        101.52        149.56        17.03 o
  -4  15   2         80.11         76.87        14.45 o
  -3  15   2        318.88        299.65        20.87 o
  -2  15   2          1.78          2.59         9.36 o
  -1  15   2         56.79         61.89        12.49 o
   0  15   2          3.91         14.00        11.24 o
   1  15   2        281.80        210.38        51.99 o
   2  15   2        345.44        361.63        23.54 o
   3  15   2        157.40        183.89        17.39 o
   4  15   2        166.72        250.87        58.15 o
   5  15   2        329.76        378.67        70.28 o
  -4  16   2          2.39         -5.53        10.35 o
  -3  16   2        335.20        371.44        23.63 o
  -2  16   2         31.99         31.57        12.31 o
  -1  16   2         13.66         19.26        10.79 o
   0  16   2          5.65         14.80        12.66 o
   1  16   2        150.31        280.39        56.54 o
   2  16   2         17.46        210.20        56.01 o
   3  16   2        174.87        212.88        18.91 o
   4  16   2         15.52         13.11        46.64 o
  -1  17   2        156.67        164.90        52.62 o
   0  17   2         63.10         77.59        17.12 o
   1  17   2          0.49         29.07        22.30 o
 -13   0   3         60.28        147.42        29.34 o
 -11   0   3        343.41        362.97        58.06 o
 -10   0   4        346.96        304.56        54.76 o
  -9   0   3        504.76        444.21        35.58 o
  -8   0   2       1350.85       1207.97        78.03 o
  -7   0   3       9936.53       9736.52       270.31 o
  -5   0   3          6.73          5.26         5.98 o
  -3   0   3       9685.22      10812.41       151.43 o
  -1   0   3      45340.96      50695.87       654.06 o
   1   0   3      18222.17      19631.34       259.52 o
   3   0   3      17505.36      19286.47       225.90 o
   5   0   3       2771.20       2818.86        48.43 o
   7   0   3        990.56       1226.25        59.75 o
  -8   0   8        433.45        497.01        46.64 o
   9   0   3         81.63        115.58        17.57 o
  11   0   3         62.74         91.86        24.17 o
 -13   1   3        117.13        311.69        55.65 o
 -12   1   3         39.32         59.93        14.80 o
 -11   1   3        749.68        809.59        51.64 o
 -10   1   3        498.35        488.81        42.18 o
  -9   1   3       1421.99       1419.24        33.26 o
  -8   1   3       3841.46       3643.79       137.34 o
  -7   1   3       5610.71       5480.67        85.61 o
  -6   1   3       6166.53       6129.92        63.05 o
  -5   1   3       4063.74       4003.37        43.61 o
  -4   1   3       4095.36       4179.42       124.14 o
  -3   1   3       9083.38       9343.94        93.91 o
  -2   1   3      30841.87      35327.70       281.64 o
  -1   1   3       2181.90       2154.99        62.69 o
   0   1   3      40564.54      44269.70       350.22 o
   1   1   3      11637.70      11719.57       277.09 o
   2   1   3        107.27        109.87         5.89 o
   3   1   3       6997.40       7293.92        66.26 o
   4   1   3       8516.91       8975.00       210.65 o
   5   1   3       1605.15       1795.23        60.02 o
   6   1   3        466.66        481.49        13.29 o
   7   1   3         27.25        108.36        19.26 o
   8   1   3       1161.87       1272.98        70.01 o
   9   1   3       1454.75       1456.61        43.16 o
  10   1   3        958.09        834.92        73.84 o
  11   1   3         84.64         85.26        17.48 o
  12   1   3        254.75        279.85        24.44 o
 -12   2   3       2155.86       2115.48        58.32 o
 -11   2   3         37.61         86.24        32.55 o
 -10   2   3        868.99        868.27        34.96 o
  -9   2   3          0.28          3.12        10.70 o
  -8   2   3        278.03        203.96        46.02 o
  -7   2   3       1927.37       1995.89        52.80 o
  -6   2   3       9027.60       8924.43        85.44 o
  -5   2   3       4494.95       4188.25       130.38 o
  -4   2   3       4189.07       4341.55       128.78 o
  -3   2   3       7760.93       8488.86        86.15 o
  -2   2   3       9187.48       9805.72       237.94 o
  -1   2   3       2534.55       2620.52        26.31 o
   0   2   3      72924.20      80098.69       633.73 o
   1   2   3       5985.46       6107.44       160.08 o
   2   2   3       7632.88       7708.88        74.29 o
   3   2   3        728.63        777.93        14.89 o
   4   2   3       4618.19       4148.12       132.35 o
   5   2   3       1249.40       1175.51        41.83 o
   6   2   3       1160.41       1227.68        21.23 o
   7   2   3        200.80        196.38        17.84 o
   8   2   3       2983.33       3249.79       121.47 o
   9   2   3        223.34        221.97        16.94 o
  10   2   3       2197.77       2109.15       116.74 o
  11   2   3        193.72        191.74        28.72 o
  12   2   3         39.04         64.57        18.10 o
 -12   3   3         76.81        142.87        16.59 o
 -11   3   3       1519.63       1471.23        40.76 o
 -10   3   3        747.56        685.90        35.67 o
  -9   3   3        355.60        329.53        17.30 o
  -8   3   3       1311.05       1231.87        73.22 o
  -7   3   3       2083.33       2198.60        67.87 o
  -6   3   3        862.07        816.10        18.46 o
  -5   3   3        441.77        375.63        11.50 o
  -4   3   3       1482.47       1362.43        55.47 o
  -3   3   3       3727.57       3892.70        42.72 o
  -2   3   3       3371.75       3334.51        33.62 o
  -1   3   3       6130.29       6621.40        63.85 o
   0   3   3       3439.66       3497.71        34.34 o
   1   3   3       5392.24       5779.88       153.57 o
   2   3   3       6807.29       7304.08        65.99 o
   3   3   3       6014.60       5672.59        59.40 o
   4   3   3        264.82        215.11        29.97 o
   5   3   3        250.63        191.56        30.14 o
   6   3   3         97.81         89.18         7.13 o
   7   3   3       1255.66       1432.26        54.94 o
   8   3   3        785.58        718.89        24.17 o
   9   3   3       6318.58       6354.03        88.11 o
  10   3   3        504.51        510.92        46.91 o
  11   3   3        441.07        467.76        26.13 o
  12   3   3        303.90        386.87        32.73 o
 -12   4   3        358.67        382.23        21.40 o
 -11   4   3        383.69        413.89        20.96 o
 -10   4   3        596.72        657.72        31.30 o
  -9   4   3       1268.79       1242.66        30.95 o
  -8   4   3       5350.40       5605.35       173.37 o
  -7   4   3       4267.36       4377.05       140.10 o
  -6   4   3       3105.44       3074.19        38.08 o
  -5   4   3        364.82        457.32        37.28 o
  -4   4   3         24.31         -6.33        19.53 o
  -3   4   3       2133.68       2297.15        29.79 o
  -2   4   3       2038.57       2022.91        26.67 o
  -1   4   3      13436.63      14664.71       132.79 o
   0   4   3       3290.59       3277.34        33.80 o
   1   4   3        209.32        129.05        23.90 o
   2   4   3       3833.27       3703.72        38.44 o
   3   4   3       2029.21       1930.88        24.08 o
   4   4   3       6005.30       6182.53       183.71 o
   5   4   3       5131.60       5194.40       167.04 o
   6   4   3         70.82        103.81         7.22 o
   7   4   3       1854.63       1861.14        65.01 o
   8   4   3        787.86        896.46        27.11 o
   9   4   3         99.48        127.62        14.27 o
  10   4   3        839.60        900.74        58.50 o
  11   4   3        924.94        911.26        35.23 o
 -12   5   3         61.71         82.94        16.59 o
 -11   5   3         60.61         77.05        12.84 o
 -10   5   3        816.90        794.43        40.76 o
  -9   5   3        536.86        445.91        19.89 o
  -8   5   3       5051.34       5079.89       164.18 o
  -7   5   3       2005.66       2162.30        89.00 o
  -6   5   3       2870.11       2846.15        36.39 o
  -5   5   3        793.83        796.48        49.41 o
  -4   5   3        577.41        451.26        35.94 o
  -3   5   3       6992.44       7189.04        73.58 o
  -2   5   3      18737.36      20142.79       181.04 o
  -1   5   3         32.80         39.42         5.35 o
   0   5   3      18167.90      19916.98       165.70 o
   1   5   3        600.23        553.02        11.68 o
   2   5   3        158.27        211.45         7.58 o
   3   5   3         11.16         14.63         4.46 o
   4   5   3      10280.51      11175.20       101.31 o
   5   5   3       3473.81       3456.96        45.04 o
   6   5   3       4019.68       4110.21        59.93 o
   7   5   3        189.13        129.31        25.60 o
   8   5   3        700.29        692.94        24.44 o
   9   5   3        300.17        270.13        17.48 o
  10   5   3        206.53        292.87        30.05 o
  11   5   3         46.22         64.84        14.72 o
 -12   6   3        603.73        620.35        29.61 o
 -11   6   3         79.90         60.91        13.73 o
 -10   6   3        538.51        639.43        49.50 o
  -9   6   3       1378.64       1333.98        32.73 o
  -8   6   3        329.96        275.04        45.04 o
  -7   6   3       2005.05       1982.42        87.75 o
  -6   6   3       5864.11       5646.55        71.52 o
  -5   6   3       3124.00       3156.95       111.03 o
  -4   6   3       2601.09       2363.23        29.70 o
  -3   6   3      10984.78      11347.68       110.32 o
  -2   6   3       4965.19       4980.81        55.65 o
  -1   6   3       5887.00       6044.30        64.21 o
   0   6   3       1637.22       1646.74        22.56 o
   1   6   3       2918.35       2974.93        34.51 o
   2   6   3       8618.82       8771.30        81.60 o
   3   6   3       4693.83       4965.65        51.64 o
   4   6   3       2618.17       2497.81        35.94 o
   5   6   3        377.47        386.96        13.56 o
   6   6   3        908.95        875.41        24.97 o
   7   6   3       1321.04       1268.97        80.09 o
   8   6   3        508.98        485.68        20.96 o
   9   6   3          0.55         23.01        11.68 o
  10   6   3        207.00        211.09        29.25 o
  11   6   3         21.47         38.44        13.20 o
 -11   7   3        301.39        325.51        24.17 o
 -10   7   3         73.31        106.22        36.03 o
  -9   7   3         24.47         14.00        10.61 o
  -8   7   3         22.04         42.00        32.02 o
  -7   7   3       1787.98       1704.89        81.96 o
  -6   7   3       1019.55       1088.38        25.86 o
  -5   7   3      10464.73      10328.78       275.39 o
  -4   7   3       4414.09       4308.82       116.20 o
  -3   7   3      11571.66      11884.11       116.74 o
  -2   7   3        249.82        265.14        10.97 o
  -1   7   3       2356.91       2339.69        29.25 o
   0   7   3       2416.98       2276.28        29.25 o
   1   7   3       8408.67       8389.43        79.64 o
   2   7   3       3607.40       3477.82        40.58 o
   3   7   3       6401.21       6336.19        64.12 o
   4   7   3          8.06         13.29         6.06 o
   5   7   3        227.44        254.44        12.57 o
   6   7   3        329.41        306.96        16.41 o
   7   7   3        973.02        919.29        50.74 o
   8   7   3       1623.24       1510.92        94.44 o
   9   7   3        902.10        967.00        30.86 o
  10   7   3        227.77        232.76        30.68 o
  11   7   3         11.99        -39.60        39.60 o
 -11   8   3        397.08        393.65        28.09 o
 -10   8   3        612.06        669.40        54.49 o
  -9   8   3       1007.63        949.79        31.75 o
  -8   8   3        429.31        442.52        49.23 o
  -7   8   3        343.42        341.39        44.68 o
  -6   8   3       1279.99       1294.39        34.34 o
  -5   8   3       1299.93       1272.71        29.79 o
  -4   8   3       6583.72       6828.48       178.90 o
  -3   8   3       3747.20       3729.85        48.43 o
  -2   8   3        312.55        304.82        12.40 o
  -1   8   3       4399.65       4473.99        48.69 o
   0   8   3       5802.54       5802.17        65.28 o
   1   8   3          0.35          2.94         4.91 o
   2   8   3       4811.28       4769.89        52.53 o
   3   8   3       1492.44       1494.15        24.08 o
   4   8   3         81.25         88.74         9.72 o
   5   8   3        508.92        546.06        17.48 o
   6   8   3       1744.43       1671.80        36.74 o
   7   8   3       1826.89       1780.69        71.52 o
   8   8   3       1380.31       1247.48        34.60 o
   9   8   3        208.35        230.45        18.01 o
  10   8   3        666.72        640.06        42.45 o
 -11   9   3        189.24        206.19        22.83 o
 -10   9   3       1023.85       1044.59        66.35 o
  -9   9   3          7.56         33.35        15.34 o
  -8   9   3       1765.06       1661.37        86.24 o
  -7   9   3        437.72        404.89        45.84 o
  -6   9   3        302.89        289.57        17.93 o
  -5   9   3         61.98         61.80        10.88 o
  -4   9   3        871.12        760.54        45.84 o
  -3   9   3        753.64        749.04        19.62 o
  -2   9   3       1453.64       1483.36        27.74 o
  -1   9   3          0.29         -4.55         4.55 o
   0   9   3       1117.87       1076.43        19.98 o
   1   9   3        667.86        707.57        16.68 o
   2   9   3         42.82         49.67         7.05 o
   3   9   3         72.63         68.49         8.83 o
   4   9   3       2617.94       2642.19        41.11 o
   5   9   3        203.16        203.60        16.23 o
   6   9   3       2941.41       2836.70        51.10 o
   7   9   3        656.27        630.07        47.36 o
   8   9   3        793.48        764.56        31.30 o
   9   9   3        191.88        184.61        18.01 o
  10   9   3        238.47        279.23        35.32 o
 -10  10   3        678.05        882.01        62.96 o
  -9  10   3       2309.67       2313.73        56.54 o
  -8  10   3       1030.95       1053.33        72.42 o
  -7  10   3        645.57        677.43        58.95 o
  -6  10   3         74.10        113.80        13.47 o
  -5  10   3         28.29         29.25         8.92 o
  -4  10   3        285.80        380.36        17.66 o
  -3  10   3       1163.69       1239.18        26.67 o
  -2  10   3       1249.98       1298.76        26.93 o
  -1  10   3        365.38        398.46        15.25 o
   0  10   3        502.68        527.69        14.89 o
   1  10   3        446.09        452.42        14.18 o
   2  10   3          3.23         17.48         6.87 o
   3  10   3        769.09        785.16        21.05 o
   4  10   3        805.90        838.04        56.36 o
   5  10   3       2654.45       2622.75        48.51 o
   6  10   3        680.48        608.58        26.75 o
   7  10   3       1014.53       1141.71        87.75 o
   8  10   3        220.52        190.67        20.87 o
   9  10   3         34.60         24.17        13.91 o
 -10  11   3        446.39        567.46        82.14 o
  -9  11   3        289.80        240.35        21.05 o
  -8  11   3        363.87        375.46        25.33 o
  -7  11   3        104.55         78.75        36.92 o
  -6  11   3         77.31         68.49        13.38 o
  -5  11   3       1739.20       1752.16        39.24 o
  -4  11   3       1877.27       1784.44        38.88 o
  -3  11   3       2070.95       2072.76        39.69 o
  -2  11   3        536.77        512.97        18.19 o
  -1  11   3         35.46         44.15         8.92 o
   0  11   3       2372.22       2330.59        38.70 o
   1  11   3       3072.71       3215.45       118.08 o
   2  11   3         63.04         70.90        10.35 o
   3  11   3        181.09        172.21        13.47 o
   4  11   3         99.95         89.09        12.31 o
   5  11   3         28.49         26.04        11.06 o
   6  11   3       1767.17       1727.36        46.02 o
   7  11   3       1160.40       1114.06        63.59 o
   8  11   3        380.01        286.90        59.04 o
   9  11   3        502.33        521.54        29.43 o
  -9  12   3         27.22         41.02        15.70 o
  -8  12   3        183.04        219.57        22.65 o
  -7  12   3        201.49        162.13        39.51 o
  -6  12   3       1349.18       1411.04        36.56 o
  -5  12   3         97.21        108.80        14.27 o
  -4  12   3       5842.56       5550.50        87.22 o
  -3  12   3         73.05         66.71        13.02 o
  -2  12   3        149.88        163.74        15.25 o
  -1  12   3          9.42         15.25         9.19 o
   0  12   3       1886.20       1823.77        34.69 o
   1  12   3        405.34        409.52        53.60 o
   2  12   3       5396.00       5096.74        82.23 o
   3  12   3         97.62        109.78        14.89 o
   4  12   3        812.05        738.43        74.65 o
   5  12   3         88.51         78.30        14.36 o
   6  12   3        975.52       1003.30        36.39 o
   7  12   3        557.57        643.45        74.02 o
   8  12   3        490.23        625.61        76.16 o
  -8  13   3        372.30        366.80        27.02 o
  -7  13   3        255.01        329.53        32.02 o
  -6  13   3        148.12        167.13        15.43 o
  -5  13   3       1638.01       1536.87        38.62 o
  -4  13   3        648.43        628.91        24.61 o
  -3  13   3       1925.19       1983.14        42.90 o
  -2  13   3       1629.68       1619.45        34.42 o
  -1  13   3         27.87         22.12         9.36 o
   0  13   3       1572.14       1505.03        35.94 o
   1  13   3       4566.14       4743.14       187.55 o
   2  13   3         28.52         40.13        12.04 o
   3  13   3        733.48        778.38        29.79 o
   4  13   3        154.18        140.37        51.28 o
   5  13   3         14.89          5.80        10.88 o
   6  13   3        971.99       1014.27        43.25 o
   7  13   3        645.39        700.17        84.99 o
  -7  14   3        101.23        150.90        37.99 o
  -6  14   3         23.48         35.14        14.27 o
  -5  14   3        141.46        129.67        15.16 o
  -4  14   3         87.91         73.22        39.15 o
  -3  14   3       2028.66       1963.34        44.15 o
  -2  14   3         10.79         25.42        10.79 o
  -1  14   3        984.78        977.79        29.88 o
   0  14   3         77.54         90.34        12.93 o
   1  14   3        632.75        631.50        70.10 o
   2  14   3        146.41        160.17        17.39 o
   3  14   3        367.37        358.78        21.49 o
   4  14   3        492.96        498.97        67.06 o
   5  14   3       1111.08       1112.81        99.26 o
   6  14   3        137.69        145.19        22.38 o
  -6  15   3        136.24        190.14        16.77 o
  -5  15   3        150.35        175.33        17.75 o
  -4  15   3         98.61        106.57        42.18 o
  -3  15   3         78.34         87.49        14.27 o
  -2  15   3        340.20        338.27        53.69 o
  -1  15   3        119.56         83.30        41.29 o
   0  15   3        336.82        381.70        21.94 o
   1  15   3        233.57        226.61        50.12 o
   2  15   3          3.12         35.14        42.45 o
   3  15   3        195.15        203.16        21.31 o
   4  15   3        486.37        490.68        71.52 o
   5  15   3        255.70        399.89        71.43 o
  -4  16   3        457.44        659.05        55.38 o
  -3  16   3         43.89         43.88        13.82 o
  -2  16   3          7.18         86.86        42.54 o
  -1  16   3         55.33         88.91        44.95 o
   0  16   3         76.21         82.14        13.64 o
   1  16   3          5.35        -41.11        41.11 o
   2  16   3        348.41        453.31        67.96 o
   3  16   3          5.11         26.67        15.87 o
 -13   0   5         13.75        -10.17        35.94 o
 -12   0   4        251.47        274.68        25.68 o
 -11   0   3        124.51        102.11        48.25 o
 -10   0   4        956.92        924.91        76.07 o
  -8   0   4       3851.55       3807.00        69.12 o
  -7   0   1       1842.06       1679.74        84.99 o
  -6   0   4       3991.48       4136.25        66.80 o
  -4   0   4      14743.64      16749.96       393.47 o
  -2   0   4      79928.11      89181.77      1145.36 o
   0   0   4      10201.04      10356.24       143.23 o
   2   0   4        889.27        954.60        19.71 o
   4   0   4      27904.10      30651.36       356.01 o
   6   0   4       4656.82       4764.99        83.74 o
  -7   0   9        380.25        416.75        40.13 o
   8   0   4        448.47        413.45        25.15 o
  10   0   4        361.04        300.63        38.53 o
  12   0   4        135.29        132.61        39.95 o
 -13   1   4        182.73        344.33        54.40 o
 -12   1   4        574.37        597.16        25.15 o
 -11   1   4        695.92        681.53        49.50 o
 -10   1   4        186.68        170.16        33.35 o
  -9   1   4        173.41        216.27        13.11 o
  -8   1   4       3113.82       3115.48       128.15 o
  -7   1   4       5283.22       5503.50       101.31 o
  -6   1   4       4480.08       4411.20        49.23 o
  -5   1   4        433.36        436.37        11.68 o
  -4   1   4       1357.01       1243.46        58.68 o
  -3   1   4      15764.41      16660.15       138.68 o
  -2   1   4        173.09        140.19        23.54 o
  -1   1   4      20162.33      20895.31       476.14 o
   0   1   4         71.75        114.51         4.91 o
   1   1   4        917.08        923.48        21.23 o
   2   1   4      13225.86      14363.81       130.65 o
   3   1   4      16648.39      18270.42       165.08 o
   4   1   4       6808.44       7173.16       168.46 o
   5   1   4       4645.66       4865.23       124.23 o
   6   1   4        726.54        745.11        16.41 o
   7   1   4        789.24        870.24        52.44 o
   8   1   4        798.84        925.98        61.27 o
   9   1   4        338.13        286.90        21.85 o
  10   1   4        386.52        354.32        53.06 o
  11   1   4        113.99        105.15        20.07 o
  12   1   4        121.47         97.30        26.49 o
 -12   2   4         49.55         90.25        19.98 o
 -11   2   4         36.67         93.55        32.55 o
 -10   2   4        695.88        695.89        32.46 o
  -9   2   4        783.66        740.74        20.69 o
  -8   2   4        358.78        361.72        52.80 o
  -7   2   4       4382.22       4462.66        88.11 o
  -6   2   4       1672.75       1699.00        26.04 o
  -5   2   4       1519.48       1716.13        76.61 o
  -4   2   4       3920.42       3957.80       121.29 o
  -3   2   4      11086.31      11835.15       101.67 o
  -2   2   4       3096.56       2910.27        88.91 o
  -1   2   4      10517.17      11104.75       267.72 o
   0   2   4        368.60        366.45         8.03 o
   1   2   4       7740.43       8024.23       207.53 o
   2   2   4        466.14        368.14        30.95 o
   3   2   4       5946.91       6344.93        65.64 o
   4   2   4        732.74        732.36        16.23 o
   5   2   4       1101.27       1001.51        20.51 o
   6   2   4         16.81         21.23         6.42 o
   7   2   4       1029.47        976.72        38.17 o
   8   2   4        959.18        944.35        64.75 o
   9   2   4       4759.95       4560.76        87.31 o
  10   2   4        442.58        536.07        62.87 o
  11   2   4         15.43         17.75        15.16 o
 -12   3   4       2647.46       2750.81        59.84 o
 -11   3   4        755.37        743.33        29.79 o
 -10   3   4        938.41        919.73        41.29 o
  -9   3   4        295.31        347.63        16.77 o
  -8   3   4        949.91        906.09        66.80 o
  -7   3   4        296.38        305.63        30.05 o
  -6   3   4       4190.05       4136.88        50.57 o
  -5   3   4        146.94        237.13         9.54 o
  -4   3   4          2.89          9.99        20.60 o
  -3   3   4       2995.86       3189.32        33.98 o
  -2   3   4      12566.67      12631.45       307.41 o
  -1   3   4         33.22         55.65         4.55 o
   0   3   4       3725.98       3750.90        37.37 o
   1   3   4       3907.96       3891.36       116.47 o
   2   3   4        135.05        164.54         7.49 o
   3   3   4       1484.92       1528.13        23.63 o
   4   3   4       1329.31       1272.18        64.66 o
   5   3   4       1496.14       1368.50        72.59 o
   6   3   4       1294.66       1226.34        24.70 o
   7   3   4        495.42        455.54        34.25 o
   8   3   4       3978.65       3835.00        61.45 o
   9   3   4        128.47        125.03        17.12 o
  10   3   4       1936.67       1845.71        82.49 o
  11   3   4        244.90        254.35        23.63 o
 -12   4   4        141.52        131.72        15.52 o
 -11   4   4        375.09        420.05        49.94 o
 -10   4   4       1024.17       1045.66        38.26 o
  -9   4   4        334.42        337.91        16.32 o
  -8   4   4       5954.25       6658.14       201.19 o
  -7   4   4       2489.72       2490.14        72.24 o
  -6   4   4       1811.97       1710.33        27.91 o
  -5   4   4       3587.33       3691.77       120.84 o
  -4   4   4       3240.59       3236.68       105.68 o
  -3   4   4       3773.75       4050.28        41.74 o
  -2   4   4       7181.75       7234.97        72.15 o
  -1   4   4         77.79        124.77         5.80 o
   0   4   4        273.05        279.85         7.94 o
   1   4   4       1486.66       1573.88        20.96 o
   2   4   4        139.25        103.45         5.89 o
   3   4   4        234.78        271.65         9.81 o
   4   4   4       9009.37       8877.34       247.21 o
   5   4   4        710.46        778.02        55.38 o
   6   4   4       1079.30        994.02        22.03 o
   7   4   4        706.08        616.51        39.78 o
   8   4   4        274.86        290.11        18.82 o
   9   4   4       1185.54       1184.87        33.00 o
  10   4   4       1579.30       1482.38        74.47 o
  11   4   4        180.19        210.02        21.85 o
 -12   5   4        132.76        133.77        17.12 o
 -11   5   4        215.88        252.38        22.21 o
 -10   5   4        381.77        356.64        31.48 o
  -9   5   4       1449.86       1416.65        31.48 o
  -8   5   4       2166.23       2408.09       104.25 o
  -7   5   4       3049.52       2950.94       112.10 o
  -6   5   4        843.86        909.30        19.53 o
  -5   5   4        127.72         78.30        29.34 o
  -4   5   4        896.85        783.73        47.80 o
  -3   5   4      14525.47      14862.69       138.68 o
  -2   5   4        945.05       1018.37        18.64 o
  -1   5   4       9281.14       9647.43        86.33 o
   0   5   4       2163.53       2228.21        27.11 o
   1   5   4       1268.05       1340.67        19.80 o
   2   5   4         16.83         29.61         5.08 o
   3   5   4      11461.78      12068.89       107.64 o
   4   5   4       6906.02       6585.90       197.54 o
   5   5   4       7111.84       7016.03       216.89 o
   6   5   4       1123.57       1086.68        27.65 o
   7   5   4       1497.00       1407.20        57.61 o
   8   5   4        273.63        280.74        18.82 o
   9   5   4        214.75        194.68        15.96 o
  10   5   4         41.28         43.52        30.77 o
  11   5   4        139.24        167.22        20.60 o
 -12   6   4         36.99         27.38        16.05 o
 -11   6   4         25.59         31.57        11.24 o
 -10   6   4       1275.97       1316.06        52.26 o
  -9   6   4         14.24         28.45        11.50 o
  -8   6   4       1177.66       1076.87        69.83 o
  -7   6   4       1487.81       1585.48        60.55 o
  -6   6   4       2109.17       2146.34        32.46 o
  -5   6   4       4186.55       3826.53       128.07 o
  -4   6   4       7209.02       6941.29       133.95 o
  -3   6   4       5526.81       5468.27        61.09 o
  -2   6   4      10625.81      10557.17       103.54 o
  -1   6   4       5571.07       5520.54        54.85 o
   0   6   4      17006.68      17662.47       150.72 o
   1   6   4       2889.42       2980.73        35.23 o
   2   6   4         42.62         65.64         6.42 o
   3   6   4       6057.23       6417.71        64.21 o
   4   6   4       1208.95       1135.46        19.26 o
   5   6   4        366.46        342.01        15.87 o
   6   6   4       3410.42       3306.51        53.51 o
   7   6   4        528.16        364.93        50.74 o
   8   6   4         69.85         81.24        12.57 o
   9   6   4        827.54        857.48        29.25 o
  10   6   4        309.13        270.85        40.40 o
  11   6   4          0.94          6.60        12.04 o
 -11   7   4         12.88         11.33        11.68 o
 -10   7   4         66.95        143.32        36.56 o
  -9   7   4          5.48         17.57        12.13 o
  -8   7   4        793.70        666.81        55.38 o
  -7   7   4        323.18        308.39        41.74 o
  -6   7   4       6921.83       6670.80        85.61 o
  -5   7   4       2206.81       2149.64        93.28 o
  -4   7   4       7663.52       7581.08       146.44 o
  -3   7   4        683.78        679.74        17.30 o
  -2   7   4          7.37          9.27         5.53 o
  -1   7   4       5229.22       5420.21        61.36 o
   0   7   4      12563.71      12656.78       113.26 o
   1   7   4        113.45         80.35         7.85 o
   2   7   4      19276.00      20100.43       172.92 o
   3   7   4        460.11        413.27        12.31 o
   4   7   4       1265.39       1272.98        24.97 o
   5   7   4         13.60         13.02         8.12 o
   6   7   4        888.65        810.66        25.33 o
   7   7   4       1099.58        887.72        50.39 o
   8   7   4        738.69        760.72        71.17 o
   9   7   4        189.00        205.21        16.86 o
  10   7   4        280.29        277.18        32.73 o
 -11   8   4        466.27        497.55        27.02 o
 -10   8   4        484.38        456.25        47.62 o
  -9   8   4        229.09        242.40        20.42 o
  -8   8   4       1025.50        956.30        65.91 o
  -7   8   4        167.45        227.24        39.86 o
  -6   8   4        848.60        901.18        26.31 o
  -5   8   4       2048.81       1620.88        80.80 o
  -4   8   4       1458.63       1297.86        44.77 o
  -3   8   4       1636.53       1641.21        28.89 o
  -2   8   4       2076.27       2057.51        32.82 o
  -1   8   4        627.96        683.58        14.45 o
   0   8   4         13.63         19.89         5.71 o
   1   8   4       5228.86       5492.00        58.59 o
   2   8   4       1072.78       1080.44        20.42 o
   3   8   4       1468.76       1375.54        23.72 o
   4   8   4        863.69        734.59        54.31 o
   5   8   4        780.67        732.81        23.63 o
   6   8   4       1073.80       1056.09        29.52 o
   7   8   4       2314.06       2097.74        79.28 o
   8   8   4       1108.46       1036.74        83.21 o
   9   8   4        890.51        854.45        30.05 o
  10   8   4        318.68        409.34        36.48 o
 -11   9   4        564.18        550.16        29.52 o
 -10   9   4        597.96        597.61        53.87 o
  -9   9   4       1668.00       1609.11        42.63 o
  -8   9   4       1250.73       1298.31        77.86 o
  -7   9   4        349.75        364.04        44.59 o
  -6   9   4        263.17        253.54        15.70 o
  -5   9   4        177.00        162.94        37.46 o
  -4   9   4        417.95        454.11        38.62 o
  -3   9   4        452.98        420.76        15.43 o
  -2   9   4          2.86          7.05         6.78 o
  -1   9   4        747.55        690.27        18.64 o
   0   9   4         25.70         22.65         7.58 o
   1   9   4         61.02         63.85         7.58 o
   2   9   4         99.56         91.23         8.74 o
   3   9   4        932.25        950.77        22.56 o
   4   9   4        236.81        279.59        40.22 o
   5   9   4       4300.95       4349.22        66.17 o
   6   9   4        504.57        483.37        21.40 o
   7   9   4        579.10        523.41        44.06 o
   8   9   4         96.40        181.49        35.32 o
   9   9   4        133.50        170.87        18.37 o
  10   9   4        389.04        263.80        44.59 o
 -10  10   4       1612.37       1692.40        86.33 o
  -9  10   4        425.38        372.42        24.08 o
  -8  10   4       1238.82        964.86        67.06 o
  -7  10   4        475.03        526.17        42.27 o
  -6  10   4        345.60        400.96        19.26 o
  -5  10   4        933.98        926.60        67.06 o
  -4  10   4       1084.73        925.08        65.91 o
  -3  10   4        204.91        212.25        12.93 o
  -2  10   4        583.22        669.49        19.44 o
  -1  10   4        692.62        673.95        19.53 o
   0  10   4        998.00        944.88        22.74 o
   1  10   4        254.67        280.66        12.49 o
   2  10   4        335.05        348.26        13.20 o
   3  10   4        374.83        388.39        15.70 o
   4  10   4       1603.01       1529.47        77.77 o
   5  10   4        702.92        688.04        24.53 o
   6  10   4       2370.28       2333.09        53.33 o
   7  10   4        193.70        163.02        33.00 o
   8  10   4         48.13         62.07        42.99 o
   9  10   4        197.43        126.19        17.93 o
 -10  11   4        418.65        652.90        82.23 o
  -9  11   4        875.90        890.57        34.69 o
  -8  11   4        474.29        505.75        53.42 o
  -7  11   4         23.92         35.58        25.33 o
  -6  11   4       2207.68       1826.18        44.15 o
  -5  11   4        117.15        155.98        39.95 o
  -4  11   4        573.00        554.62        58.68 o
  -3  11   4       1979.58       2004.45        36.56 o
  -2  11   4        174.54        201.19        14.63 o
  -1  11   4       1457.36       1496.65        30.86 o
   0  11   4       2151.36       2238.02        38.44 o
   1  11   4        701.90        657.98        56.63 o
   2  11   4       2663.67       2629.97        42.27 o
   3  11   4        389.15        393.47        16.59 o
   4  11   4         91.87        126.91        45.93 o
   5  11   4        524.15        458.93        23.81 o
   6  11   4        772.27        779.36        31.12 o
   7  11   4        857.38        791.22        56.10 o
   8  11   4        606.00        690.00        75.00 o
  -9  12   4         88.73        123.52        17.57 o
  -8  12   4         69.82         99.35        32.55 o
  -7  12   4        446.31        546.33        43.52 o
  -6  12   4        134.60        134.58        15.52 o
  -5  12   4       4948.52       4846.68       177.38 o
  -4  12   4       1099.58       1121.55        79.46 o
  -3  12   4       2153.88       2082.49        46.91 o
  -2  12   4         17.31         39.51         9.54 o
  -1  12   4        268.52        274.86        16.86 o
   0  12   4        520.06        445.55        18.28 o
   1  12   4       7283.33       7548.17       168.11 o
   2  12   4         38.67         36.65        11.59 o
   3  12   4       1354.90       1355.12        33.62 o
   4  12   4        624.72        582.45        70.54 o
   5  12   4          3.67         -1.43         9.45 o
   6  12   4        158.47        175.42        18.28 o
   7  12   4        564.24        603.76        75.80 o
   8  12   4        413.27        422.37        65.37 o
  -8  13   4        102.05        139.48        19.26 o
  -7  13   4        132.17        225.63        28.54 o
  -6  13   4       1050.18       1011.50        32.11 o
  -5  13   4        181.58        156.78        40.31 o
  -4  13   4       1090.46       1206.54        84.28 o
  -3  13   4       1749.04       1606.08        42.27 o
  -2  13   4          0.19          7.22         8.83 o
  -1  13   4       2469.71       2530.36       127.71 o
   0  13   4       2466.57       2322.83        42.00 o
   1  13   4        290.46        253.72        54.67 o
   2  13   4       2675.84       2658.78       135.02 o
   3  13   4        522.88        617.41        26.75 o
   4  13   4        227.25        229.38        54.67 o
   5  13   4        671.47        682.06        79.64 o
   6  13   4        484.50        501.20        27.47 o
   7  13   4        500.86        544.90        52.97 o
  -7  14   4        242.42        196.11        27.82 o
  -6  14   4         85.89         80.80        13.29 o
  -5  14   4        274.16        433.07        56.45 o
  -4  14   4       1062.42       1054.93        83.83 o
  -3  14   4         35.63         40.31        11.42 o
  -2  14   4        812.53        594.58        65.28 o
  -1  14   4        229.66        344.06        56.81 o
   0  14   4       1240.78       1161.86        32.55 o
   1  14   4        442.70        584.94        68.85 o
   2  14   4         30.58         40.85        39.86 o
   3  14   4         98.45         99.08        17.30 o
   4  14   4        583.50        631.85        77.94 o
   5  14   4        381.94        445.37        75.98 o
   6  14   4       1356.73       1418.17        53.33 o
  -6  15   4        271.31        283.78        19.53 o
  -5  15   4         68.17         89.81        41.29 o
  -4  15   4         81.93        110.76        34.16 o
  -3  15   4        260.14        253.72        19.17 o
  -2  15   4          3.71         67.87        40.13 o
  -1  15   4        392.31        332.47        56.81 o
   0  15   4         28.45         29.52        11.59 o
   1  15   4         10.20        117.63        48.16 o
   2  15   4        625.69        665.39        76.43 o
   3  15   4        393.73        431.19        28.81 o
   4  15   4        225.50        277.09        57.88 o
   5  15   4        887.76       1048.42       102.47 o
  -4  16   4        162.10        106.13        35.67 o
  -3  16   4         75.34        101.40        15.34 o
  -2  16   4        132.54         57.25        49.67 o
  -1  16   4          9.80         30.68        41.74 o
   0  16   4          1.69         20.33        11.77 o
   2  16   4          1.48        124.50        53.96 o
   3  16   4         74.63         84.90        19.35 o
 -13   0   5         37.92         17.93        28.36 o
 -11   0   5         29.01         -8.29        42.63 o
 -10   0   2        309.84        322.66        53.60 o
  -9   0   5       3941.07       3975.91        73.58 o
  -7   0   5          2.79        -33.71        33.71 o
  -5   0   5       4577.79       4488.52        67.96 o
   4   0   2       6101.60       6733.23       169.71 o
  -3   0   5      36571.08      38178.40       433.87 o
  -1   0   5      13172.60      13360.78       158.48 o
   1   0   5       5787.51       6467.11       157.85 o
   3   0   5      32099.72      35257.42       466.06 o
   5   0   5       4353.34       4016.57        71.52 o
   7   0   5       3367.75       3399.52        76.43 o
   9   0   5       1258.88       1293.58        46.73 o
  11   0   5          2.74          4.55        19.08 o
 -13   1   5        435.15        577.45        48.51 o
 -12   1   5         88.25        126.73        15.07 o
 -11   1   5         31.12         50.12        34.96 o
 -10   1   5        844.25        919.46        52.97 o
  -9   1   5        741.84        738.34        20.96 o
  -8   1   5       2742.96       2565.32       116.47 o
  -7   1   5       5409.99       5107.80        96.76 o
  -6   1   5       4451.30       4578.15        58.41 o
  -5   1   5         16.12         13.02         4.46 o
  -4   1   5      18246.91      19299.67       464.73 o
  -3   1   5       3561.84       3644.15        37.19 o
  -2   1   5      31264.51      30880.56       704.09 o
  -1   1   5       2420.86       2467.48        77.68 o
   0   1   5       3684.67       3553.01        35.41 o
   1   1   5         54.73        100.69        12.75 o
   2   1   5       5772.27       5795.75        55.03 o
   3   1   5      13188.59      13936.36       130.21 o
   4   1   5      12873.87      13070.94       125.84 o
   5   1   5       1328.22       1342.72        45.39 o
   6   1   5        824.83        777.84        17.66 o
   7   1   5        796.89        917.06        54.58 o
   8   1   5          0.40         12.49         8.83 o
   9   1   5        911.13        895.30        31.39 o
  10   1   5        617.92        630.16        67.24 o
  11   1   5         11.71         43.88        15.70 o
 -12   2   5       1395.76       1465.88        42.63 o
 -11   2   5        449.84        682.15        69.74 o
 -10   2   5        194.42        225.18        23.28 o
  -9   2   5         52.28         64.03        11.15 o
  -8   2   5       2781.65       2391.86       111.74 o
  -7   2   5       1061.62       1106.57        40.04 o
  -6   2   5       7745.77       7485.48        85.79 o
  -5   2   5       1801.32       1646.56        77.59 o
  -4   2   5      10260.42      10821.51       279.50 o
  -3   2   5       1433.87       1477.65        19.53 o
  -2   2   5        258.56        228.66        25.95 o
  -1   2   5       8403.67       8525.70       214.30 o
   0   2   5       2076.51       2170.06        24.88 o
   1   2   5      11987.84      12921.65       320.79 o
   2   2   5      16857.61      17619.57       424.59 o
   3   2   5       2325.38       2196.28        30.50 o
   4   2   5         21.37         24.53         5.98 o
   5   2   5        608.82        572.55        15.96 o
   6   2   5        376.17        371.09        14.09 o
   7   2   5        616.82        634.53        33.26 o
   8   2   5       4036.96       3776.23        68.76 o
   9   2   5        144.62        155.00        19.17 o
  10   2   5        353.37        380.90        57.17 o
  11   2   5        205.06        215.55        25.06 o
 -12   3   5        181.82        217.25        22.12 o
 -11   3   5        805.11        768.75        27.38 o
 -10   3   5        902.92        798.45        38.35 o
  -9   3   5        457.74        488.72        19.17 o
  -8   3   5       1837.78       1752.60        94.00 o
  -7   3   5       3531.80       3469.98        91.32 o
  -6   3   5       2326.03       2369.74        40.67 o
  -5   3   5       1554.06       1488.89        23.99 o
  -4   3   5       3118.89       3116.73       102.29 o
  -3   3   5       3745.95       3639.96        38.17 o
  -2   3   5       4035.15       4258.17       126.19 o
  -1   3   5       5732.48       6299.09       170.25 o
   0   3   5        839.85        850.97        14.00 o
   1   3   5        914.37        896.90        49.76 o
   2   3   5        365.35        376.26        33.71 o
   3   3   5       3866.62       3805.84        45.57 o
   4   3   5       3400.82       3307.76       119.50 o
   5   3   5        135.29        120.31         9.81 o
   6   3   5        597.73        534.56        16.77 o
   7   3   5       3636.30       3369.47        92.04 o
   8   3   5        176.38        295.91        48.78 o
   9   3   5       2902.13       2773.47        59.13 o
  10   3   5        442.34        369.30        57.17 o
  11   3   5         38.17         52.97        14.18 o
 -12   4   5        447.36        464.64        28.54 o
 -10   4   5        380.77        241.95        28.09 o
  -9   4   5       2423.14       2246.22        42.81 o
  -8   4   5       2427.70       2608.66       109.34 o
  -7   4   5       1565.49       1556.58        57.61 o
  -6   4   5       1952.28       2041.64        32.11 o
  -5   4   5       3155.67       3234.45       114.06 o
  -4   4   5       4911.88       5121.00       150.98 o
  -3   4   5       4810.29       4436.44        45.57 o
  -2   4   5        477.93        466.24        35.94 o
  -1   4   5       3888.33       3508.86        37.19 o
   0   4   5        302.67        352.09         9.36 o
   1   4   5         81.56        102.47         6.24 o
   2   4   5         88.95         81.60         5.44 o
   3   4   5       9879.00       9575.90        95.87 o
   4   4   5       3739.61       3685.62       128.15 o
   5   4   5       1222.33       1143.49        70.10 o
   6   4   5        332.99        333.09        14.00 o
   7   4   5       1199.19       1046.46        50.03 o
   8   4   5        243.50        226.79        17.84 o
   9   4   5       1516.74       1400.07        41.29 o
  10   4   5        564.91        666.01        42.90 o
  11   4   5        692.60        697.58        32.19 o
 -12   5   5        159.92        193.79        20.07 o
 -11   5   5        159.66        152.50        42.18 o
 -10   5   5        939.42        941.58        45.48 o
  -9   5   5       1024.83       1003.30        28.36 o
  -8   5   5       2563.85       2834.47       119.06 o
  -7   5   5       1647.25       1816.63        62.69 o
  -6   5   5       2130.67       1985.28        32.37 o
  -5   5   5       3145.65       3022.46       110.50 o
  -4   5   5       8695.33       8745.35       237.40 o
  -3   5   5          6.58          7.31         4.73 o
  -2   5   5      22007.54      21383.22       510.03 o
  -1   5   5       4749.57       5104.86        51.28 o
   0   5   5      11141.00      11757.65       103.99 o
   1   5   5        202.43        232.94         8.65 o
   2   5   5       7176.38       7082.02        68.49 o
   3   5   5        106.85        136.72         6.78 o
   4   5   5       6368.93       5766.41       183.54 o
   5   5   5       5188.47       4888.68       167.13 o
   6   5   5       2132.68       1982.33        39.06 o
   7   5   5        940.11        969.76        49.23 o
   8   5   5         27.88         29.25         9.72 o
   9   5   5          2.81         -5.44        10.88 o
  10   5   5        393.03        419.78        37.55 o
  11   5   5          3.66         18.55        13.11 o
 -12   6   5        343.89        336.13        29.61 o
 -11   6   5        396.21        387.50        49.67 o
 -10   6   5        293.69        281.10        30.23 o
  -9   6   5        434.44        454.56        22.12 o
  -8   6   5       1237.18       1136.89        73.49 o
  -7   6   5          9.14        -23.28        25.42 o
  -6   6   5       2891.91       2919.99        37.99 o
  -5   6   5       2779.32       2652.54       103.27 o
  -4   6   5       4999.29       4989.99       106.13 o
  -3   6   5      12774.16      13173.14       127.08 o
  -2   6   5          0.61          5.62         4.73 o
  -1   6   5       6578.50       6697.65        65.19 o
   0   6   5       7760.44       7577.16        72.59 o
   1   6   5         78.54         80.35         7.31 o
   2   6   5      11762.61      11827.39       107.55 o
   3   6   5       3463.58       3433.95        40.40 o
   4   6   5       2204.39       2129.40        67.60 o
   5   6   5       3544.60       3032.27       125.57 o
   6   6   5       1644.99       1526.79        34.60 o
   7   6   5       1562.01       1323.19        81.07 o
   8   6   5        853.52        791.93        27.20 o
   9   6   5         10.95          0.18        10.43 o
  10   6   5         11.22         64.03        26.84 o
 -11   7   5         40.17         66.62        16.50 o
 -10   7   5        110.27        115.94        25.77 o
  -9   7   5        536.85        508.25        22.12 o
  -8   7   5        156.69        180.77        38.26 o
  -7   7   5       3223.73       3326.93        94.53 o
  -6   7   5        609.83        576.56        20.78 o
  -5   7   5       6358.30       6607.66       200.12 o
  -4   7   5       1572.26       1611.69        49.59 o
  -3   7   5       2956.95       2814.76        39.60 o
  -2   7   5        691.01        793.18        19.00 o
  -1   7   5       5251.63       5331.92        55.47 o
   0   7   5        117.98        146.44         8.20 o
   1   7   5       7954.05       8167.90        79.46 o
   2   7   5       3293.75       3438.58        41.65 o
   3   7   5       3341.80       3307.93        40.58 o
   4   7   5        180.72        218.50        37.19 o
   5   7   5        119.54        130.92        39.06 o
   6   7   5         37.24         16.41         9.99 o
   7   7   5        369.45        364.93        38.08 o
   8   7   5        722.20        726.56        48.43 o
   9   7   5        943.41        940.16        31.57 o
  10   7   5        342.75        405.33        46.11 o
 -11   8   5        404.82        405.51        29.79 o
 -10   8   5        356.07        398.29        33.09 o
  -9   8   5        979.02       1022.20        30.50 o
  -8   8   5        491.02        520.55        51.81 o
  -7   8   5        438.65        391.42        35.76 o
  -6   8   5       1165.77       1083.65        28.81 o
  -5   8   5       1328.17       1289.12        76.25 o
  -4   8   5       1337.40       1207.70        45.66 o
  -3   8   5       2528.70       2490.40        37.81 o
  -2   8   5        118.14        121.38        10.52 o
  -1   8   5        481.28        432.53        11.68 o
   0   8   5       6184.18       6396.93        66.08 o
   1   8   5       1662.26       1623.02        26.13 o
   2   8   5        965.11        991.61        20.07 o
   3   8   5       1163.64       1131.63        21.58 o
   4   8   5        386.82        358.96        43.88 o
   5   8   5         21.96         14.54         9.10 o
   6   8   5       2584.66       2414.06        47.00 o
   7   8   5       2386.24       2102.64        64.03 o
   8   8   5        813.88        809.95        52.17 o
   9   8   5        148.00        160.35        15.96 o
  10   8   5        359.32        401.41        32.73 o
 -11   9   5        331.99        385.98        31.12 o
 -10   9   5       1410.56       1587.17        79.55 o
  -8   9   5       1137.80        892.26        65.91 o
  -7   9   5       1164.59       1225.45        58.06 o
  -6   9   5       1250.74       1213.50        31.39 o
  -5   9   5        746.90        705.52        59.04 o
  -4   9   5        110.14        185.85        25.77 o
  -3   9   5        189.92        156.16        10.88 o
  -2   9   5       1869.05       1815.48        32.19 o
  -1   9   5          2.36         -1.07         6.33 o
   0   9   5       1117.00       1072.41        20.78 o
   1   9   5         27.20         19.00         6.24 o
   2   9   5        163.03        167.31        11.06 o
   3   9   5         31.02         44.77         9.19 o
   4   9   5       2363.73       2198.42        73.93 o
   5   9   5         23.90         54.31        11.06 o
   6   9   5       1355.06       1309.64        34.42 o
   7   9   5        955.35       1016.76        45.39 o
   8   9   5         23.72         90.25        29.70 o
   9   9   5        324.97        325.42        23.19 o
 -10  10   5        455.45        582.89        55.56 o
  -9  10   5       1653.78       1626.32        44.32 o
  -8  10   5        579.70        557.65        56.72 o
  -7  10   5        265.63        295.91        33.09 o
  -6  10   5        320.54        324.09        17.66 o
  -5  10   5       1347.68       1323.19        80.35 o
  -4  10   5        406.40        371.62        49.32 o
  -3  10   5       1141.69       1099.26        25.77 o
  -2  10   5        316.74        333.45        15.25 o
  -1  10   5        622.24        705.34        65.01 o
   0  10   5        425.85        427.45        16.14 o
   1  10   5        307.33        331.85        52.88 o
   2  10   5        743.08        846.25        20.07 o
   3  10   5        873.01        838.76        22.65 o
   4  10   5        738.93        709.35        43.52 o
   5  10   5       2535.79       2480.95        48.34 o
   6  10   5        453.17        434.85        21.14 o
   7  10   5        218.55        185.41        35.76 o
   8  10   5        613.23        602.87        48.87 o
   9  10   5         90.90         91.68        17.03 o
  -9  11   5        234.41        226.70        19.08 o
  -8  11   5        205.47        197.63        43.07 o
  -7  11   5        902.36        817.00        49.67 o
  -6  11   5         91.08        110.50        13.64 o
  -5  11   5       1591.74       1309.28        81.24 o
  -4  11   5       1851.82       1262.01        80.35 o
  -3  11   5         77.88         99.62        11.33 o
  -2  11   5       1767.82       1505.03        89.81 o
  -1  11   5        941.08        913.85        74.91 o
   0  11   5       1368.30       1266.47        28.36 o
   1  11   5       2770.74       2762.94       130.92 o
   2  11   5        308.59        300.01        57.08 o
   3  11   5        167.05        167.66        12.84 o
   4  11   5        274.51        315.17        36.12 o
   5  11   5        334.04        346.11        24.26 o
   6  11   5       1384.94       1345.67        41.02 o
   7  11   5       1398.54       1388.83        71.97 o
  -8  12   5        419.76        113.80        38.35 o
  -7  12   5         14.32         41.20        28.00 o
  -6  12   5       1880.90       1950.50        47.89 o
  -5  12   5        429.12        310.09        49.50 o
  -4  12   5       3353.10       2931.94       131.90 o
  -3  12   5         70.50         84.01        12.13 o
  -2  12   5        110.39         44.77        44.59 o
  -1  12   5       2657.37       2865.86       132.88 o
   0  12   5       9264.31       9034.93       102.83 o
   1  12   5       1485.98       1587.62        68.31 o
   2  12   5       3163.53       3331.30       155.09 o
   3  12   5        241.35        177.38        19.80 o
   4  12   5         47.50        -21.05        41.74 o
   5  12   5        263.28        246.41        54.76 o
   6  12   5        950.78        959.42        35.49 o
   7  12   5        275.11        375.10        65.73 o
  -8  13   5        297.14        272.90        46.11 o
  -7  13   5        436.04        400.52        34.60 o
  -6  13   5        241.75        272.18        19.89 o
  -5  13   5       1825.77       1641.66        98.81 o
  -4  13   5        998.88        934.63        75.72 o
  -3  13   5        330.73        322.66        20.16 o
  -2  13   5       2483.61       2651.20       131.63 o
  -1  13   5        644.11        736.29        74.20 o
   0  13   5        756.34        812.27        26.93 o
   1  13   5       3237.10       3379.64       157.41 o
   2  13   5        134.12        148.31        52.17 o
   3  13   5        116.23         96.76        16.86 o
   4  13   5        228.54        223.94        53.87 o
   5  13   5        221.58        271.38        60.47 o
   6  13   5        558.25        627.84        30.14 o
   7  13   5        224.49        300.63        29.70 o
  -7  14   5         33.46         80.35        26.31 o
  -6  14   5         79.94         83.12        13.20 o
  -5  14   5        567.33        558.55        64.66 o
  -4  14   5        111.97        133.15        33.35 o
  -3  14   5        666.21        639.17        27.29 o
  -2  14   5         79.71         66.89        40.49 o
  -1  14   5        766.97        836.70        78.66 o
   0  14   5        143.75        164.18        16.50 o
   1  14   5         40.30         53.06        43.43 o
   2  14   5        313.11        451.62        63.05 o
   3  14   5        360.94        323.28        25.77 o
   4  14   5        335.03        452.33        69.38 o
   5  14   5       1190.28       1174.97       104.52 o
   6  14   5        335.05        375.01        30.23 o
  -6  15   5        127.12        191.74        18.28 o
  -5  15   5        158.92        155.80        47.36 o
  -4  15   5        198.07        141.62        36.12 o
  -3  15   5         79.19         85.88        13.56 o
  -2  15   5        542.72        344.69        59.40 o
  -1  15   5         25.77         77.32        42.81 o
   0  15   5        135.32        133.15        15.43 o
   1  15   5        407.47        370.10        61.80 o
   2  15   5        291.33        235.17        57.25 o
   3  15   5        125.59        111.12        20.16 o
   4  15   5        688.71        571.83        78.30 o
  -4  16   5         39.58         49.14        33.98 o
  -3  16   5         12.59         11.77        12.66 o
  -2  16   5          3.42         33.53        44.06 o
  -1  16   5          0.32        205.03        39.42 o
   0  16   5        574.97        624.09        28.98 o
   1  16   5         80.52         96.32        50.92 o
   2  16   5        116.47        117.27        57.70 o
 -12   0   6        255.35        289.22        29.52 o
 -11   0   1        224.55        259.43        55.03 o
 -10   0   6       1530.42       1438.15        93.91 o
  -8   0   6       2342.38       2110.31        47.71 o
   7   0   1        772.26        773.92        63.59 o
  -6   0   6       1420.82       1334.96        32.02 o
  -4   0   6      21377.31      22400.52       511.10 o
  -2   0   6       3020.99       2810.12        53.33 o
   0   0   6       1643.66       1409.70        26.22 o
  -1   0   7       4082.79       4235.87        84.90 o
   2   0   6      11442.46      11215.07       140.02 o
   4   0   6       3124.37       3215.72        53.06 o
   6   0   6       3938.06       4027.36        67.06 o
   8   0   6        887.93        766.79        35.94 o
  10   0   6         48.02         72.68        22.03 o
 -12   1   6        221.12        222.06        20.78 o
 -11   1   6        649.21        666.99        49.41 o
 -10   1   6         87.84        129.49        30.59 o
  -9   1   6       1046.55       1012.39        27.65 o
  -8   1   6       7398.38       7291.96       232.23 o
  -7   1   6        323.16        248.55        24.08 o
  -6   1   6        741.67        649.69        15.34 o
  -5   1   6        119.45        178.36         8.65 o
  -4   1   6       3655.27       3563.35        77.32 o
  -3   1   6      23628.98      25589.31       225.63 o
  -2   1   6       8234.77       8640.92        89.98 o
  -1   1   6         68.82         27.65        20.69 o
   0   1   6        270.77        188.98         6.60 o
   1   1   6       4413.60       4113.78        66.71 o
   2   1   6       7278.62       7629.51        71.08 o
   3   1   6      15772.71      16142.63       138.86 o
   4   1   6          3.70         14.72         5.53 o
   5   1   6        627.89        561.40        16.23 o
   6   1   6        820.32        774.90        21.31 o
   7   1   6          6.10          8.56         8.92 o
   8   1   6        890.85        905.55        27.56 o
   9   1   6        494.55        490.95        24.70 o
  10   1   6         34.99         59.66        39.06 o
  11   1   6        136.38        167.13        23.81 o
 -12   2   6         31.79         15.96        27.20 o
 -11   2   6         91.36        166.86        47.80 o
 -10   2   6       1039.92        989.21        36.48 o
  -9   2   6       1048.52       1032.73        27.74 o
  -8   2   6        247.21        261.93        53.33 o
  -7   2   6       4859.77       4976.88        95.96 o
  -6   2   6       1293.55       1245.25        21.76 o
  -5   2   6       3119.95       3138.49       117.01 o
  -4   2   6       2321.94       2291.44        89.54 o
  -3   2   6       3377.88       3524.47        37.19 o
  -2   2   6       6300.53       6605.17       177.92 o
  -1   2   6       8210.96       8205.89       210.02 o
   0   2   6       1871.61       1891.10        23.54 o
   1   2   6      14985.91      15353.10       263.00 o
   2   2   6       8494.60       8673.38       198.52 o
   3   2   6       1047.63       1028.53        19.98 o
   4   2   6       2342.75       2371.08        35.05 o
   5   2   6          0.85         10.35         5.80 o
   6   2   6        204.54        231.96        12.49 o
   7   2   6       2806.00       2208.68        81.51 o
   8   2   6        140.74        197.89        19.53 o
   9   2   6       1106.88       1132.61        40.67 o
  10   2   6        417.46        516.81        46.20 o
  11   2   6         28.13         37.90        17.21 o
 -12   3   6       1585.30       1635.77        74.38 o
 -11   3   6        346.20        369.48        22.47 o
 -10   3   6        157.64        167.48        32.64 o
  -9   3   6        373.26        322.04        21.14 o
  -8   3   6       2815.29       2700.25        44.32 o
  -7   3   6        438.76        461.52        47.27 o
  -6   3   6       2806.69       2844.10        38.70 o
  -5   3   6        196.54        180.24         9.19 o
  -4   3   6        636.05        561.40        43.88 o
  -3   3   6       3961.74       3933.01        41.29 o
  -2   3   6        241.36        214.13        28.54 o
  -1   3   6        762.11        660.12        25.68 o
   0   3   6       1937.14       1941.22        24.61 o
   1   3   6       1198.66       1104.78        39.51 o
   2   3   6       4266.01       4140.89       130.03 o
   3   3   6       1134.64       1035.40        20.42 o
   4   3   6        386.89        417.37        13.91 o
   5   3   6         24.25         42.27         7.58 o
   6   3   6       2922.23       2883.61        43.43 o
   7   3   6        611.09        689.11        41.74 o
   8   3   6       3902.52       3892.16        72.15 o
   9   3   6        200.07        223.49        19.00 o
  10   3   6        300.18        250.78        41.02 o
  11   3   6        189.68        221.17        30.95 o
 -12   4   6        529.29        621.60        37.01 o
 -11   4   6          1.65        -35.49        35.49 o
 -10   4   6       1613.60       1486.66        53.15 o
  -9   4   6        747.35        659.95        25.51 o
  -8   4   6       1588.60       1766.78        91.50 o
  -7   4   6       2564.73       2403.81        72.33 o
  -6   4   6       1628.25       1600.81        25.60 o
  -5   4   6       2322.74       2283.15        94.62 o
  -4   4   6       2318.56       2302.50        89.54 o
  -3   4   6        459.23        429.50        10.70 o
  -2   4   6         77.06        151.70        26.58 o
  -1   4   6        274.73        257.74        31.93 o
   0   4   6        120.03        107.82         6.24 o
   1   4   6        596.48        485.68        11.59 o
   2   4   6       4840.88       5032.80       155.80 o
   3   4   6       6336.40       6203.31        68.76 o
   4   4   6       4994.52       4632.19       156.07 o
   5   4   6       1030.57        881.38        62.43 o
   6   4   6       1097.33       1088.55        24.70 o
   7   4   6        813.57        940.78        64.21 o
   8   4   6        754.80        713.90        62.34 o
   9   4   6        699.38        664.67        29.34 o
  10   4   6       1155.95       1127.79        47.62 o
  11   4   6         15.00         30.68        13.47 o
 -12   5   6        135.54        144.56        24.08 o
 -11   5   6        642.03        738.87        65.73 o
 -10   5   6       1149.43       1157.31        48.16 o
  -9   5   6       1629.07       1478.90        35.32 o
  -8   5   6        529.87        409.88        50.12 o
  -7   5   6       1091.59       1053.15        48.78 o
  -6   5   6       2175.40       2169.08        31.30 o
  -5   5   6       2187.26       1966.82        87.93 o
  -4   5   6       4848.00       5076.68       107.11 o
  -3   5   6      13206.01      13180.28       116.38 o
  -2   5   6       2968.92       2689.99       100.33 o
  -1   5   6       1770.27       1573.26        71.97 o
   0   5   6        406.52        421.30        11.15 o
   1   5   6         15.48         18.10         4.37 o
   2   5   6        250.14        248.82         9.01 o
   3   5   6      15103.66      15218.79       145.99 o
   4   5   6       5353.58       4960.65       116.20 o
   5   5   6       2170.86       2288.85       107.55 o
   6   5   6        734.84        695.80        23.45 o
   7   5   6         78.84        100.15        28.36 o
   8   5   6        229.41        231.16        47.44 o
   9   5   6        780.27        739.50        30.59 o
  10   5   6         79.89        100.33        23.28 o
 -12   6   6        149.34        172.39        25.24 o
 -11   6   6         12.46        168.11        45.57 o
 -10   6   6        971.77        994.47        45.93 o
  -9   6   6        189.16        215.91        15.96 o
  -8   6   6        239.76        241.42        46.20 o
  -7   6   6       1863.60       1720.05        64.21 o
  -6   6   6       1132.47       1085.34        21.05 o
  -5   6   6       2209.37       1941.94        88.65 o
  -4   6   6      10086.34      10013.34       189.33 o
  -3   6   6       3005.48       3140.18        41.92 o
  -2   6   6       7860.21       7533.28       215.20 o
  -1   6   6       4899.89       4729.49       152.32 o
   0   6   6         34.55         32.64         5.98 o
   1   6   6       5153.78       5006.58       159.99 o
   2   6   6       1349.01       1315.52        22.21 o
   3   6   6        887.10        906.09        17.48 o
   4   6   6       3582.92       3461.06        75.63 o
   5   6   6       1868.65       1795.23        94.44 o
   6   6   6       1201.50       1185.76        30.59 o
   7   6   6       1564.80       1479.79        63.14 o
   8   6   6        232.57        211.72        48.78 o
   9   6   6        160.05        187.01        18.64 o
  10   6   6        197.38        314.46        29.79 o
 -11   7   6        121.64        226.61        46.37 o
 -10   7   6        131.88        150.90        26.31 o
  -9   7   6        149.60        127.98        14.27 o
  -8   7   6       3300.30       3214.38       130.92 o
  -7   7   6       1795.20       1837.77        67.78 o
  -6   7   6       5457.77       5474.16        67.60 o
  -5   7   6        203.59        132.79        34.25 o
  -4   7   6       3643.04       3445.01        85.26 o
  -3   7   6        276.86        279.59        12.22 o
  -2   7   6       5147.70       4930.42       160.71 o
  -1   7   6       3261.22       3022.19       115.31 o
   0   7   6      13284.48      13928.96       125.12 o
   1   7   6       6549.84       6689.09       205.03 o
   2   7   6       4399.64       4202.25        48.69 o
   3   7   6        420.75        447.43        13.20 o
   4   7   6         24.48         64.48        20.69 o
   5   7   6         89.47         97.12        35.41 o
   6   7   6        953.38        939.89        28.09 o
   7   7   6        568.19        515.65        34.42 o
   8   7   6        939.02        948.63        55.20 o
   9   7   6         30.81         73.93        13.29 o
  10   7   6        113.71        122.71        30.14 o
 -11   8   6        365.80        447.16        34.16 o
 -10   8   6        918.83        914.83        45.75 o
  -9   8   6        467.18        447.60        21.49 o
  -8   8   6        329.35        319.81        44.68 o
  -7   8   6       1274.90       1230.26        57.79 o
  -6   8   6       1866.77       1639.97        36.30 o
  -5   8   6       4356.67       4174.69       150.45 o
  -4   8   6       1438.18       1437.25        51.81 o
  -3   8   6        669.22        650.58        18.55 o
  -2   8   6       1396.92       1349.86        76.70 o
  -1   8   6       4395.22       4071.42       146.61 o
   0   8   6        679.98        669.84        16.32 o
   1   8   6       3567.65       3652.89       141.53 o
   2   8   6        117.33        183.63        11.06 o
   3   8   6        426.59        446.27        14.09 o
   4   8   6       1251.99       1135.11        51.99 o
   5   8   6       1032.93        989.83        75.98 o
   6   8   6       1964.43       1817.70        40.58 o
   7   8   6       1200.84       1107.28        47.71 o
   8   8   6        401.28        403.46        39.78 o
   9   8   6        454.15        488.45        23.99 o
 -11   9   6        705.66        686.25        43.43 o
 -10   9   6        215.71        281.46        32.64 o
  -9   9   6        982.90       1027.38        31.93 o
  -8   9   6        716.82        762.06        62.34 o
  -7   9   6         52.69         33.35        26.40 o
  -6   9   6        557.09        573.97        21.94 o
  -5   9   6        270.35        317.49        45.39 o
  -4   9   6       1815.73       1831.62        60.73 o
  -3   9   6       1067.84       1052.26        24.44 o
  -2   9   6        441.80        390.53        48.07 o
  -1   9   6         52.60         69.65        34.42 o
   0   9   6        564.90        510.12        14.80 o
   1   9   6        510.30        381.70        53.51 o
   2   9   6        305.71        285.83        51.81 o
   3   9   6       1319.54       1328.27        31.57 o
   4   9   6        868.51        784.18        47.00 o
   5   9   6       2178.85       2259.69       120.57 o
   6   9   6       1021.78        890.12        28.72 o
   7   9   6         37.88         95.78        24.88 o
   8   9   6        304.31        401.23        41.38 o
   9   9   6        578.45        574.24        29.52 o
 -10  10   6       1213.09       1281.10        76.61 o
  -9  10   6         75.05         81.60        13.02 o
  -8  10   6        332.64        315.88        47.00 o
  -7  10   6        501.31        523.50        41.92 o
  -6  10   6        823.38        818.42        26.84 o
  -5  10   6       1114.71        987.87        70.81 o
  -4  10   6       2147.92       2150.35        70.28 o
  -3  10   6        185.67        211.99        13.02 o
  -2  10   6        590.02        628.55        60.38 o
  -1  10   6        166.02        134.04        40.67 o
   0  10   6         10.08         13.38         8.56 o
   1  10   6        122.08         87.04        44.41 o
   2  10   6        117.77         70.45        46.64 o
   3  10   6        509.97        498.97        20.42 o
   4  10   6       2592.52       2480.15        81.24 o
   5  10   6        248.45        256.40        19.62 o
   6  10   6       1202.10       1190.04        33.98 o
   7  10   6        636.31        651.03        39.51 o
   8  10   6         81.75        182.29        35.58 o
  -9  11   6        127.23        106.39        18.55 o
  -8  11   6        372.88        421.30        51.37 o
  -7  11   6        257.86        292.43        36.21 o
  -6  11   6       1738.24       1806.38        41.47 o
  -5  11   6       1417.73       1244.80        80.80 o
  -4  11   6        411.91        391.15        49.59 o
  -3  11   6       1052.14        997.50        25.77 o
  -2  11   6        291.83        239.19        46.02 o
  -1  11   6       3044.66       3240.42       141.26 o
   0  11   6       1698.53       1582.80        32.64 o
   1  11   6        363.70        401.41        41.65 o
   2  11   6       1315.02       1386.51        96.49 o
   3  11   6        244.33        255.95        16.77 o
   4  11   6        454.84        514.04        40.93 o
   5  11   6       1229.86       1183.89        92.48 o
   6  11   6       1243.80       1189.60        38.97 o
   7  11   6        161.01        228.22        38.17 o
   8  11   6        935.57        879.42        64.92 o
  -9  12   6        416.56        454.83        27.82 o
  -8  12   6        236.95        269.24        43.79 o
  -7  12   6        896.68        968.96        56.54 o
  -6  12   6        335.59        326.23        19.17 o
  -5  12   6       2843.38       2458.57       120.75 o
  -4  12   6        304.14        277.44        48.69 o
  -3  12   6        599.88        600.64        21.31 o
  -2  12   6       1323.80       1287.34        89.18 o
  -1  12   6       4097.69       4312.03       174.89 o
   0  12   6          6.28         24.97        11.42 o
   1  12   6       5356.22       5294.01       137.61 o
   2  12   6        720.44        740.66        77.14 o
   3  12   6        274.82        250.69        19.35 o
   4  12   6         49.41         88.38        48.34 o
   5  12   6        436.96        390.08        63.94 o
   6  12   6          2.90         -0.71        13.11 o
   7  12   6        251.91        197.63        57.88 o
  -8  13   6        251.64        196.38        44.23 o
  -7  13   6         27.11         62.07        29.61 o
  -6  13   6       1936.44       1868.72        48.25 o
  -5  13   6        565.33        586.82        66.17 o
  -4  13   6         95.24        125.30        31.48 o
  -3  13   6       1373.21       1321.59        34.87 o
  -2  13   6        218.22        223.58        51.01 o
  -1  13   6       1545.56       1600.55       102.38 o
   0  13   6       3509.41       3643.88        56.81 o
   1  13   6        603.43        564.16        48.34 o
   2  13   6        805.98        760.01        80.53 o
   3  13   6        370.48        431.82        27.74 o
   4  13   6        190.47        168.20        58.32 o
   5  13   6        660.26        514.22        72.77 o
   6  13   6        364.74        365.82        28.63 o
  -7  14   6        313.10        336.66        35.14 o
  -6  14   6        557.05        570.50        27.20 o
  -5  14   6        453.46        491.57        60.38 o
  -4  14   6       1152.66       1088.02        63.23 o
  -3  14   6         44.20         68.22        13.20 o
  -2  14   6        835.88        843.93        78.84 o
  -1  14   6         99.33         95.87        40.22 o
   0  14   6         73.60         99.44        13.91 o
   1  14   6        209.23        157.32        49.23 o
   2  14   6         28.82        103.63        49.67 o
   3  14   6         97.75        143.40        20.42 o
   4  14   6       1359.50       1464.90       113.08 o
   5  14   6        518.84        517.88        77.41 o
  -5  15   6        327.78        331.93        55.20 o
  -4  15   6        176.60        174.17        37.10 o
  -3  15   6        290.06        266.03        19.89 o
  -2  15   6        105.75        183.27        52.71 o
  -1  15   6        652.07        689.02        55.38 o
   0  15   6        224.46        289.66        20.42 o
   1  15   6        402.66        403.82        62.96 o
   2  15   6        305.51        340.85        62.16 o
   3  15   6        239.59        249.89        25.42 o
   4  15   6        104.92        214.13        60.64 o
  -3  16   6         61.82        112.46        14.45 o
  -2  16   6         42.87         14.45        42.36 o
  -1  16   6        218.84        218.94        41.92 o
   0  16   6          1.68         11.86        12.75 o
   1  16   6        139.73        154.82        56.27 o
   2  16   6          4.13         -6.24        21.94 o
 -11   0   7        159.12        131.90        48.16 o
  10   0   0        214.99        297.60        51.46 o
  -9   0   7       5196.93       4922.84        84.81 o
  -7   0   7         23.40          9.81        35.49 o
  -5   0   7       3384.64       3324.97        54.94 o
  -3   0   7      44123.59      47133.23       622.49 o
  -1   0   7      11260.24      11487.60       141.98 o
   1   0   7       3832.15       3651.02        77.86 o
  -2   0   8       2205.17       2234.01        67.96 o
   3   0   7      12237.75      12279.72       155.00 o
  -4   0  10       5669.49       5754.55       144.03 o
   5   0   7        128.18        122.71        12.22 o
   7   0   7          7.53         19.62        13.47 o
   9   0   7        997.71        854.54        52.71 o
 -10   0  14         13.03        120.40        54.58 o
  11   0   7         19.31          4.99        22.74 o
 -12   1   7        227.17        242.84        26.67 o
 -11   1   7        191.14        220.46        37.37 o
 -10   1   7       1803.65       1729.68        73.31 o
  -9   1   7        994.32        924.82        24.70 o
  -8   1   7        352.04        369.48        14.36 o
  -7   1   7       2949.76       2737.79        64.92 o
  -6   1   7        200.53        202.53         9.45 o
  -5   1   7       3270.11       3105.85        36.92 o
  -4   1   7      11426.51      12063.27       211.72 o
  -3   1   7       6336.05       7002.47        71.70 o
  -2   1   7       7050.06       7334.85        79.82 o
  -1   1   7       8504.72       8695.41       222.87 o
   0   1   7       1043.40       1014.18        17.75 o
   1   1   7       7853.53       7398.44        97.30 o
   2   1   7      10244.25      10898.29       254.79 o
   3   1   7       2816.28       2891.72        36.30 o
   4   1   7       1953.75       1875.85        66.71 o
   5   1   7         10.80         23.90         6.96 o
   6   1   7       1033.35       1073.48        29.97 o
   7   1   7       1604.75       1558.81        38.88 o
   8   1   7        603.49        592.61        23.28 o
   9   1   7        170.81        168.55        16.94 o
  10   1   7        276.11        216.00        38.35 o
  11   1   7          1.60         20.42        15.07 o
 -12   2   7        505.01        606.70        32.82 o
 -11   2   7        806.41        731.74        73.93 o
 -10   2   7        387.02        363.06        32.64 o
  -9   2   7        223.64        218.14        13.38 o
  -8   2   7       3986.52       3916.51       156.42 o
  -7   2   7        452.28        594.31        30.59 o
  -6   2   7       2803.87       2970.20        37.63 o
  -5   2   7        700.63        596.54        52.88 o
  -4   2   7        140.35        163.11         7.58 o
  -3   2   7        844.45        845.89        18.01 o
  -2   2   7      14817.24      16090.64       391.42 o
  -1   2   7       5928.37       5897.06       161.51 o
   0   2   7      22472.63      23514.31       195.04 o
   1   2   7       4838.09       5127.42       106.57 o
   2   2   7      12230.60      12867.16       294.03 o
   3   2   7        115.53        117.10         8.47 o
   4   2   7        723.86        731.56        42.90 o
   5   2   7         47.71         47.09         8.29 o
   6   2   7       3237.61       3091.76        45.84 o
   7   2   7         88.66         92.57        13.20 o
   8   2   7       2645.54       2567.28        56.63 o
   9   2   7        151.61        186.48        19.44 o
  10   2   7        194.95        262.02        33.35 o
  11   2   7        105.91         88.29        30.59 o
 -12   3   7        291.57        371.00        31.48 o
 -11   3   7        136.32        156.42        20.69 o
 -10   3   7       1782.25       1733.16        71.61 o
  -9   3   7       1541.96       1582.18        31.66 o
  -8   3   7         76.10         46.64         9.10 o
  -7   3   7       2080.99       2289.83        96.49 o
  -6   3   7        245.79        218.32        10.35 o
  -5   3   7         65.05         68.94         7.05 o
  -4   3   7       2427.73       2494.15        97.48 o
  -3   3   7       3827.07       3732.89        40.22 o
  -2   3   7       2941.22       2854.35        99.71 o
  -1   3   7       2738.53       2510.11        60.20 o
   0   3   7        452.47        405.33        10.52 o
   1   3   7       4710.47       4619.71        81.60 o
   2   3   7       3512.80       3284.03       112.73 o
   3   3   7        283.06        297.87        11.77 o
   4   3   7        382.29        363.77        28.63 o
   5   3   7        945.13        915.45        22.12 o
   6   3   7        761.89        764.73        21.40 o
   7   3   7       5312.98       5020.67       133.24 o
   8   3   7        142.34        159.46        17.57 o
   9   3   7        879.46        831.00        35.67 o
  10   3   7        214.34        263.09        31.12 o
 -12   4   7        200.30        262.82        21.85 o
 -11   4   7        922.77       1084.99        79.82 o
 -10   4   7        579.67        628.02        38.17 o
  -9   4   7       1303.35       1286.98        29.07 o
  -8   4   7       1969.11       1951.92        99.17 o
  -7   4   7         30.08         30.50        22.65 o
  -6   4   7         58.83         69.29         7.76 o
  -5   4   7        787.03        853.20        59.75 o
  -4   4   7       4621.92       4934.25       107.37 o
  -3   4   7       5668.58       5365.36        54.67 o
  -2   4   7       2301.38       2131.71        84.54 o
  -1   4   7        348.81        343.62        34.96 o
   0   4   7         95.76         58.68         5.80 o
   1   4   7       1806.55       1712.92        73.93 o
   2   4   7       5817.60       5975.36       179.88 o
   3   4   7       4022.96       4066.07        51.19 o
   4   4   7       1411.97       1322.03        41.83 o
   5   4   7        587.08        565.15        17.93 o
   6   4   7        689.97        712.65        23.72 o
   7   4   7         67.25         30.68        26.84 o
   8   4   7        759.47        789.08        30.77 o
   9   4   7       1541.35       1558.99        44.68 o
  10   4   7         75.17        112.10        28.18 o
 -12   5   7        456.86        497.28        26.75 o
 -11   5   7        351.40        368.05        52.88 o
 -10   5   7       1813.27       1802.37        61.18 o
  -9   5   7         61.06         88.83        12.93 o
  -8   5   7        735.39        874.96        68.49 o
  -7   5   7        536.52        460.71        35.14 o
  -6   5   7       2205.62       2329.61        33.26 o
  -5   5   7       3922.58       4211.17       144.92 o
  -4   5   7      11616.54      11677.12       217.16 o
  -3   5   7        234.57        243.29         9.19 o
  -2   5   7       3835.17       3693.38       126.73 o
  -1   5   7        855.19        950.59        57.43 o
   0   5   7        854.80        888.70        16.94 o
   1   5   7        376.88        323.11        38.35 o
   2   5   7       3582.19       3911.61       135.73 o
   3   5   7       2110.57       2083.47        33.53 o
   4   5   7       3014.04       3046.72        69.56 o
   5   5   7       1948.73       1844.28        93.73 o
   6   5   7       2074.36       1988.31        40.58 o
   7   5   7       1254.97       1139.12        55.20 o
   8   5   7        674.91        612.95        27.38 o
   9   5   7        142.66        128.78        17.30 o
  10   5   7        325.57        413.36        32.91 o
 -12   6   7         69.19         34.69        16.94 o
 -11   6   7        602.03        674.66        63.50 o
 -10   6   7        139.99        183.89        26.75 o
  -9   6   7        425.14        364.58        21.49 o
  -8   6   7       2723.45       2724.15       119.86 o
  -7   6   7        124.85         92.84        27.11 o
  -6   6   7       1774.63       1659.41        30.95 o
  -5   6   7       2351.11       2293.67       101.13 o
  -4   6   7        827.80        752.16        23.19 o
  -3   6   7       6867.53       6884.30        68.67 o
  -2   6   7       7440.35       7306.40       213.95 o
  -1   6   7       3973.00       3675.27       129.40 o
   0   6   7       8611.70       8491.63        81.96 o
   1   6   7        915.13        900.56        59.75 o
   2   6   7       3978.31       3997.22        46.64 o
   3   6   7       3786.04       3761.24        50.21 o
   4   6   7       2031.80       1922.49        54.31 o
   5   6   7        361.93        350.57        35.05 o
   6   6   7        542.33        454.65        20.16 o
   7   6   7        299.36        284.49        35.14 o
   8   6   7        734.85        727.46        50.21 o
   9   6   7        163.87        196.11        19.26 o
  10   6   7          5.99          5.08        24.79 o
 -11   7   7         20.77        109.78        39.69 o
 -10   7   7        198.69        230.45        29.52 o
  -9   7   7        953.04        982.61        33.98 o
  -8   7   7        228.32         76.52        38.70 o
  -7   7   7       3206.31       3048.33        91.05 o
  -6   7   7        382.72        418.62        16.32 o
  -5   7   7       2782.27       2513.50       108.80 o
  -4   7   7        785.94        653.17        35.23 o
  -3   7   7       2374.22       2354.94        36.48 o
  -2   7   7       1621.65       1405.33        76.96 o
  -1   7   7      12040.26      12275.53       329.26 o
   0   7   7        499.21        560.51        14.72 o
   1   7   7      12789.52      13453.35       357.80 o
   2   7   7       2297.27       2310.88       103.54 o
   3   7   7        704.64        752.25        20.07 o
   4   7   7        706.29        593.15        32.91 o
   5   7   7        705.13        701.15        45.66 o
   6   7   7        742.14        749.84        25.86 o
   7   7   7        781.38        702.49        39.24 o
   8   7   7        514.40        579.86        43.88 o
   9   7   7        669.36        628.29        30.05 o
 -11   8   7        341.61        311.51        46.20 o
 -10   8   7        109.99         79.73        26.13 o
  -9   8   7        433.42        472.93        24.97 o
  -8   8   7       1095.10       1115.13        75.36 o
  -7   8   7       1863.71       1662.08        66.53 o
  -6   8   7       2465.78       2453.48        45.48 o
  -5   8   7        934.33        906.00        65.99 o
  -4   8   7        313.39        235.62        26.67 o
  -3   8   7       2947.47       2811.46        42.09 o
  -2   8   7        803.68        672.88        57.43 o
  -1   8   7       1473.21       1334.52        78.39 o
   0   8   7       6552.00       6424.75        68.05 o
   1   8   7       1948.30       2129.93       104.34 o
   2   8   7        361.33        374.56        52.97 o
   3   8   7       1279.35       1268.61        26.84 o
   4   8   7        414.93        332.65        28.09 o
   5   8   7       1522.65       1553.73        68.22 o
   6   8   7       2591.71       2473.01        49.05 o
   7   8   7        534.13        574.51        36.12 o
   8   8   7        282.92        363.33        40.13 o
   9   8   7        244.50        263.00        22.03 o
 -10   9   7        906.75        989.29        48.69 o
  -9   9   7        176.39        189.24        18.91 o
  -8   9   7        467.72        438.15        51.01 o
  -7   9   7       1282.56       1334.52        61.89 o
  -6   9   7       1700.40       1711.94        38.08 o
  -5   9   7       1736.16       1518.86        86.60 o
  -4   9   7        644.32        677.87        41.20 o
  -3   9   7         11.31          1.69         8.29 o
  -2   9   7        469.41        383.84        49.50 o
  -1   9   7        237.95        268.44        47.36 o
   0   9   7         25.06         32.73         7.49 o
   1   9   7        386.01        351.73        54.49 o
   2   9   7       2016.82       2152.14       111.57 o
   3   9   7        120.60        122.18        13.38 o
   4   9   7       1889.72       1618.38        65.01 o
   5   9   7        965.80        908.76        55.20 o
   6   9   7        863.52        827.70        28.00 o
   7   9   7        537.09        577.54        36.56 o
   8   9   7        258.54        289.13        40.76 o
   9   9   7        281.92        304.47        21.14 o
 -10  10   7        306.93        366.89        35.05 o
  -9  10   7        420.40        454.65        26.13 o
  -8  10   7        190.37        151.52        40.93 o
  -7  10   7         74.72         81.16        28.00 o
  -6  10   7        609.39        581.38        23.01 o
  -5  10   7       1050.69        954.69        70.36 o
  -4  10   7        589.17        564.34        38.35 o
  -3  10   7        433.77        443.14        17.57 o
  -2  10   7        100.87        121.02        40.76 o
  -1  10   7        324.88        413.80        53.78 o
   0  10   7          2.21          9.81         9.10 o
   1  10   7        374.76        462.50        59.48 o
   2  10   7        337.55        368.86        54.85 o
   3  10   7       1067.03        984.75        28.27 o
   4  10   7        828.15        762.95        48.07 o
   5  10   7       1401.37       1422.72        69.74 o
   6  10   7        218.17        177.74        16.59 o
   7  10   7        102.09        119.95        26.58 o
   8  10   7        132.31        165.88        37.72 o
  -9  11   7        238.33        280.30        21.67 o
  -8  11   7        366.76        346.56        51.46 o
  -7  11   7       1007.08       1060.73        59.13 o
  -6  11   7       1704.21       1605.81        39.24 o
  -5  11   7        787.06        741.99        66.62 o
  -4  11   7        236.24        253.99        43.07 o
  -3  11   7        458.37        490.50        18.73 o
  -2  11   7       1632.23       1484.97        92.30 o
  -1  11   7        983.91       1112.72        82.49 o
   0  11   7         59.97         63.94        11.06 o
   1  11   7       1274.88       1132.34        60.02 o
   2  11   7        620.42        532.86        67.69 o
   3  11   7        317.44        326.85        18.37 o
   4  11   7       1187.29       1118.16        58.24 o
   5  11   7        962.77       1001.07        61.89 o
   6  11   7        264.34        274.95        20.78 o
   7  11   7        720.41        730.13        55.74 o
  -9  12   7         46.56         74.47        42.81 o
  -8  12   7        485.92        451.53        57.34 o
  -7  12   7        148.52        209.49        34.60 o
  -6  12   7       2594.15       2552.65        52.17 o
  -5  12   7         46.52         68.05        35.67 o
  -4  12   7        414.25        356.01        39.60 o
  -3  12   7        127.23        119.95        12.22 o
  -2  12   7       1547.50       1698.29       102.11 o
  -1  12   7       1943.32       1874.69       111.48 o
   0  12   7       6770.89       6617.65        83.47 o
   1  12   7       2196.56       2152.23        83.21 o
   2  12   7        908.72        915.01        86.51 o
   3  12   7         91.85         97.92        15.52 o
   4  12   7        284.12        296.35        61.36 o
   5  12   7         46.21         74.91        34.34 o
   6  12   7        390.55        422.10        25.06 o
   7  12   7        115.69        242.57        56.63 o
  -8  13   7         43.30         57.25        14.09 o
  -7  13   7       1058.21       1197.80        65.64 o
  -6  13   7        970.32        950.32        31.48 o
  -5  13   7       1089.53       1007.22        79.55 o
  -4  13   7        562.91        616.43        48.60 o
  -3  13   7         42.92         34.42        10.97 o
  -2  13   7        858.95        783.20        74.47 o
  -1  13   7       1643.57       1618.20       105.68 o
   0  13   7        121.93        125.75        13.64 o
   1  13   7        657.32        614.82        52.35 o
   2  13   7        717.48        608.58        76.52 o
   3  13   7        162.38        222.87        21.14 o
   4  13   7        589.73        741.37        84.10 o
   5  13   7        732.85        726.56        85.26 o
   6  13   7        342.47        282.53        25.95 o
  -6  14   7        108.88        154.28        20.24 o
  -5  14   7        868.57        844.37        78.75 o
  -4  14   7        214.14        229.29        36.03 o
  -3  14   7        823.05        815.84        28.54 o
  -2  14   7         33.00         39.86        39.78 o
  -1  14   7        364.83        371.62        58.15 o
   0  14   7        213.67        245.61        19.08 o
   1  14   7        164.16         26.75        48.78 o
   2  14   7        373.11        373.58        48.25 o
   3  14   7        800.47        782.12        37.99 o
   4  14   7        386.04        536.43        80.17 o
   5  14   7        806.41        982.34        97.74 o
  -5  15   7        325.98        352.45        59.40 o
  -4  15   7        210.41        205.12        39.42 o
  -3  15   7         52.62         35.76        11.95 o
  -2  15   7        432.52        383.21        61.71 o
  -1  15   7        180.40        229.46        39.95 o
   0  15   7        156.37        176.22        18.01 o
   1  15   7        132.19        222.33        57.88 o
   2  15   7        255.97        325.96        47.09 o
   3  15   7        122.25        106.30        20.87 o
  -2  16   7         55.95         67.60        46.82 o
  -1  16   7         55.09         98.99        36.65 o
   0  16   7        376.81        337.11        26.93 o
 -12   0   8        332.70        363.06        33.80 o
  11   0   1          6.83        123.87        51.81 o
 -10   0   8       1093.26       1050.21        84.72 o
  -8   0   8       1195.45       1115.84        32.82 o
   7   0   3        359.16        457.15        55.92 o
  -6   0   8       4131.89       3976.80        80.35 o
  -4   0   8      24214.89      25128.24       296.89 o
  -2   0   8       6081.81       6346.98        86.24 o
   0   0   8       9304.47       9720.11       124.32 o
  -1   0   9          0.06         30.59        14.80 o
   2   0   8       7698.17       8069.53       201.11 o
   4   0   8       2084.79       2306.60        71.79 o
   6   0   8       4165.75       4313.82        91.50 o
  -7   0  13       1660.85       1498.26        99.44 o
   8   0   8        757.76        745.20        37.55 o
  10   0   8          1.58        115.31        50.30 o
 -12   1   8         75.57        122.36        16.77 o
 -11   1   8        717.65        750.55        79.02 o
 -10   1   8        474.77        491.48        44.95 o
  -9   1   8       1026.92       1052.44        26.04 o
  -8   1   8       2895.04       2832.68        40.49 o
  -7   1   8         51.50         16.59        18.91 o
  -6   1   8        583.67        519.57        13.91 o
  -5   1   8       1923.25       1701.77        24.53 o
  -4   1   8       5043.32       5150.34       102.56 o
  -3   1   8      16190.06      16875.97       155.98 o
  -2   1   8       1199.94       1126.99        21.23 o
  -1   1   8       3058.99       2754.83        92.04 o
   0   1   8        942.14        855.16        15.43 o
   1   1   8       4892.14       5012.47        72.68 o
   2   1   8       3425.95       3458.65        70.72 o
   3   1   8       4791.72       4619.17        53.15 o
   4   1   8       1071.39       1000.00        39.51 o
   5   1   8        660.70        647.19        19.89 o
   6   1   8        982.35        914.47        26.75 o
   7   1   8        408.24        425.75        43.70 o
   8   1   8        281.04        262.37        19.89 o
   9   1   8        236.02        205.39        19.08 o
  10   1   8          0.25         34.34        35.76 o
 -12   2   8          3.20         35.94        14.00 o
 -11   2   8         41.34         84.63        51.64 o
 -10   2   8       1591.06       1601.88        56.45 o
  -9   2   8       4610.88       4607.76        63.32 o
  -8   2   8       1335.89       1440.73        94.35 o
  -7   2   8        547.36        516.72        29.97 o
  -6   2   8         10.71         15.07         6.51 o
  -5   2   8        716.01        697.40        57.79 o
  -4   2   8       1391.11       1358.42        25.60 o
  -3   2   8       1429.55       1255.15        21.85 o
  -2   2   8       4548.19       4369.29       135.91 o
  -1   2   8       3528.33       3967.79       123.34 o
   0   2   8       1429.55       1496.38        21.94 o
   1   2   8       3495.67       3435.82        66.71 o
   2   2   8       3395.60       3346.91        68.76 o
   3   2   8       1125.06       1050.92        21.85 o
   4   2   8       1963.37       1897.08        58.24 o
   5   2   8       1460.71       1479.08        29.43 o
   6   2   8        174.87        166.86        15.79 o
   7   2   8       4694.46       4725.30       187.64 o
   8   2   8         37.89         32.37        13.11 o
   9   2   8        118.60        109.16        15.25 o
  10   2   8        229.15        239.45        32.28 o
 -12   3   8        636.46        649.24        40.13 o
 -11   3   8        201.34        207.08        20.33 o
 -10   3   8        217.83        191.30        36.48 o
  -9   3   8        129.35        167.13        15.07 o
  -8   3   8       1700.87       1612.50        30.50 o
  -7   3   8        577.84        674.30        52.26 o
  -6   3   8       1367.66       1441.62        25.42 o
  -5   3   8        103.49         56.63        36.30 o
  -4   3   8       1811.20       1682.86        77.68 o
  -3   3   8        415.40        437.26        13.11 o
  -2   3   8       1804.30       1811.55        78.21 o
  -1   3   8       2194.86       2208.23        83.47 o
   0   3   8       1724.53       1764.37        24.97 o
   1   3   8        732.65        787.74        28.98 o
   2   3   8        838.07        831.71        24.44 o
   3   3   8        871.03        864.35        20.16 o
   4   3   8        933.40        985.10        43.79 o
   5   3   8       1286.56       1214.75        26.84 o
   6   3   8       5937.44       5707.01        71.61 o
   7   3   8         42.04         32.64        41.65 o
   8   3   8        925.43        940.07        33.89 o
   9   3   8        123.13        178.81        20.24 o
  10   3   8         22.45         62.43        27.56 o
 -12   4   8        557.66        571.92        32.19 o
 -11   4   8        285.99        348.26        52.26 o
 -10   4   8       2125.86       2028.26        64.48 o
  -9   4   8       1077.74        985.28        28.36 o
  -8   4   8        357.05        454.02        55.11 o
  -7   4   8       1046.83       1110.94        48.96 o
  -6   4   8        452.25        412.29        13.29 o
  -5   4   8        492.38        409.43        46.29 o
  -4   4   8       9577.82       9980.43       193.08 o
  -3   4   8       2738.63       2803.34        34.16 o
  -2   4   8       2117.81       2129.31        86.95 o
  -1   4   8       2235.04       2111.92        56.63 o
   0   4   8        116.05         80.62         6.60 o
   1   4   8        127.73        169.00        32.02 o
   2   4   8       7120.12       7471.57       150.81 o
   3   4   8       1158.41       1125.03        23.63 o
   4   4   8        657.21        615.89        37.63 o
   5   4   8        689.96        740.57        54.04 o
   6   4   8       1268.65       1163.38        30.23 o
   7   4   8       1405.03       1197.36        86.95 o
   8   4   8       1439.34       1408.98        42.45 o
   9   4   8        157.86        192.99        19.00 o
  10   4   8        616.64        646.21        44.59 o
 -12   5   8        283.18        322.84        26.22 o
 -11   5   8       1156.24       1336.93        91.68 o
 -10   5   8        479.18        580.57        36.83 o
  -9   5   8       1046.27       1021.67        33.62 o
  -8   5   8        284.53        202.44        44.41 o
  -7   5   8        163.48        104.25        26.67 o
  -6   5   8        783.27        752.69        17.75 o
  -5   5   8       7376.82       7498.14       225.27 o
  -4   5   8       3255.50       3051.45        79.91 o
  -3   5   8      13292.93      13443.72       120.57 o
  -2   5   8       1431.03       1483.54        75.27 o
  -1   5   8       1036.65       1009.09        60.82 o
   0   5   8         62.32         85.61         7.13 o
   1   5   8       2501.71       2260.14        93.46 o
   2   5   8       1165.82       1125.74        46.37 o
   3   5   8       4520.38       4477.38        56.99 o
   4   5   8       2275.01       2069.91        56.54 o
   5   5   8        576.55        611.88        42.00 o
   6   5   8        835.99        823.51        26.04 o
   7   5   8        136.30        167.57        32.82 o
   8   5   8        254.82        265.23        23.19 o
   9   5   8        548.77        544.99        28.27 o
  10   5   8         32.18         43.25        27.82 o
 -12   6   8        323.72        290.47        56.27 o
 -11   6   8         14.67        101.31        41.02 o
 -10   6   8        493.61        561.76        37.37 o
  -9   6   8        964.60        857.75        31.39 o
  -8   6   8        190.16        188.26        40.58 o
  -7   6   8       1943.06       1950.50        70.28 o
  -6   6   8       2765.68       2822.25        43.07 o
  -5   6   8       3614.76       3348.69       129.76 o
  -4   6   8       5057.45       4858.98        84.81 o
  -3   6   8       2421.27       2415.76        32.37 o
  -2   6   8       8151.21       7742.23       226.70 o
  -1   6   8       1777.05       1687.32        83.39 o
   0   6   8        112.44        147.51         8.92 o
   1   6   8       2597.94       2592.07       107.73 o
   2   6   8       2699.03       2541.06        76.61 o
   3   6   8       1533.55       1404.53        28.09 o
   4   6   8       3405.93       3214.29        75.45 o
   5   6   8        544.13        494.78        39.06 o
   6   6   8        398.91        373.67        19.00 o
   7   6   8       1650.80       1739.40        70.72 o
   8   6   8          2.11         -0.27        10.26 o
   9   6   8        176.78        178.90        19.00 o
 -11   7   8         39.07        102.11        41.65 o
 -10   7   8        465.50        472.84        36.83 o
  -9   7   8        167.47        180.77        17.66 o
  -8   7   8       2712.58       2649.24       122.63 o
  -7   7   8        514.85        470.61        37.28 o
  -6   7   8       2449.04       2210.46        37.81 o
  -5   7   8        227.76        196.11        38.53 o
  -4   7   8        485.80        508.69        34.51 o
  -3   7   8        801.22        793.81        20.33 o
  -2   7   8       5845.86       5635.22       183.54 o
  -1   7   8       4637.34       4472.38       154.64 o
   0   7   8      14273.10      14897.56       134.93 o
   1   7   8       3403.61       3742.61       141.17 o
   2   7   8       1054.90       1063.76        53.06 o
   3   7   8        597.39        539.02        17.84 o
   4   7   8        358.34        277.09        33.18 o
   5   7   8        336.33        372.51        37.46 o
   6   7   8       1247.49       1054.13        30.86 o
   7   7   8         35.71         61.89        23.90 o
   8   7   8        264.50        327.83        37.63 o
   9   7   8         51.23         44.95        16.94 o
 -11   8   8         93.78        112.55        38.17 o
 -10   8   8        608.66        594.22        39.42 o
  -9   8   8        774.53        744.76        31.21 o
  -8   8   8       1111.61       1031.74        74.91 o
  -7   8   8       1734.67       1829.66        70.81 o
  -6   8   8       1178.19       1134.13        29.34 o
  -5   8   8         23.52         32.37        33.44 o
  -4   8   8        848.54        703.29        41.11 o
  -3   8   8        205.39        209.49        12.66 o
  -2   8   8        555.20        550.07        54.58 o
  -1   8   8       4561.96       4633.53       165.16 o
   0   8   8       1245.81       1201.46        23.28 o
   1   8   8        192.56        139.66        43.88 o
   2   8   8       1422.15       1396.68        61.18 o
   3   8   8       1084.54       1072.95        25.68 o
   4   8   8       1123.11       1004.37        52.26 o
   5   8   8       2684.58       2623.55        89.72 o
   6   8   8       1122.18       1046.73        31.30 o
   7   8   8        903.07        901.36        43.61 o
   8   8   8        271.95        363.77        40.67 o
   9   8   8        201.08        197.36        20.51 o
 -10   9   8          3.94         88.38        27.20 o
  -9   9   8        252.67        316.95        22.21 o
  -8   9   8        390.29        319.72        50.12 o
  -7   9   8        437.37        604.92        44.77 o
  -6   9   8        183.13        213.14        15.43 o
  -5   9   8       1450.19       1199.59        77.77 o
  -4   9   8       1079.27       1012.66        47.98 o
  -3   9   8        698.04        697.31        20.87 o
  -2   9   8        747.67        586.19        59.31 o
  -1   9   8        275.79        246.05        47.18 o
   0   9   8         62.30         97.65        10.52 o
   1   9   8        733.81        866.49        72.59 o
   2   9   8         33.76         24.17        43.25 o
   3   9   8        903.55        895.83        26.75 o
   4   9   8        247.72        271.11        28.00 o
   5   9   8       1087.75       1021.58        58.95 o
   6   9   8        204.04        209.58        16.41 o
   7   9   8         38.10        108.18        25.68 o
   8   9   8        428.31        530.81        48.25 o
 -10  10   8        564.72        641.93        42.81 o
  -9  10   8        124.77        127.62        17.39 o
  -8  10   8        216.82        193.97        44.95 o
  -7  10   8        368.60        358.07        37.46 o
  -6  10   8       1385.20       1361.27        34.96 o
  -5  10   8       1702.70       1494.87        89.36 o
  -4  10   8       1022.87        978.86        50.21 o
  -3  10   8        215.36        195.67        13.56 o
  -2  10   8        841.76        687.95        62.96 o
  -1  10   8        200.16        212.70        45.39 o
   0  10   8       1029.75       1034.06        25.95 o
   1  10   8        177.05        145.99        33.35 o
   2  10   8        672.83        832.78        75.63 o
   3  10   8        564.30        623.02        23.54 o
   4  10   8       2806.67       2863.18        93.55 o
   5  10   8        150.62        161.78        36.12 o
   6  10   8        117.06        141.80        15.43 o
   7  10   8        325.96        374.21        33.71 o
   8  10   8        450.47        390.35        45.75 o
  -9  11   8         22.30         20.69        13.20 o
  -8  11   8        619.23        665.12        66.44 o
  -7  11   8        764.35        875.41        54.13 o
  -6  11   8       1012.15       1038.61        35.05 o
  -5  11   8       1158.38       1142.69        80.26 o
  -4  11   8        134.51        111.83        29.25 o
  -3  11   8        432.57        428.70        18.01 o
  -2  11   8       1710.69       1689.37        99.97 o
  -1  11   8        522.81        470.79        58.06 o
   0  11   8       2690.54       2630.60        44.86 o
   1  11   8        520.44        458.75        44.15 o
   2  11   8        218.83        233.30        52.80 o
   3  11   8       1018.12        958.53        33.18 o
   4  11   8       1091.91       1179.25        59.66 o
   5  11   8        260.50        256.67        41.29 o
   6  11   8        712.32        718.36        28.00 o
   7  11   8        116.34        162.94        38.79 o
  -8  12   8        230.97        214.93        46.11 o
  -7  12   8       1377.06       1463.92        70.63 o
  -6  12   8        119.85        124.50        16.05 o
  -5  12   8        537.15        543.56        60.38 o
  -4  12   8         28.97         -3.21        27.29 o
  -3  12   8        382.15        355.75        17.30 o
  -2  12   8        380.95        363.86        57.17 o
  -1  12   8       5550.15       5703.98       213.23 o
   0  12   8        217.45        222.95        15.25 o
   1  12   8        966.28       1029.25        60.73 o
   2  12   8       1669.45       1884.32       115.58 o
   3  12   8        611.61        634.80        28.18 o
   4  12   8        265.10        282.44        30.86 o
   5  12   8        576.29        624.81        55.74 o
   6  12   8         55.44         73.04        15.34 o
  -7  13   8        433.94        525.99        47.44 o
  -6  13   8       1063.01       1041.47        37.37 o
  -5  13   8        593.04        580.93        65.01 o
  -4  13   8        130.58        107.29        31.12 o
  -3  13   8        677.61        723.26        26.40 o
  -2  13   8       1271.59       1260.59        94.44 o
  -1  13   8        404.85        486.75        64.12 o
   0  13   8       1820.63       1770.88        38.17 o
   1  13   8       1163.93       1259.96        66.44 o
   2  13   8        316.15        326.94        45.22 o
   3  13   8        476.23        486.58        29.88 o
   4  13   8        361.69        400.34        68.58 o
   5  13   8        170.10        240.88        45.13 o
  -6  14   8       1208.76       1220.90        41.92 o
  -5  14   8        432.31        454.65        64.12 o
  -4  14   8        871.98        874.78        58.15 o
  -3  14   8        107.07        122.98        13.91 o
  -2  14   8        864.01        751.80        78.39 o
  -1  14   8         90.96        105.15        45.30 o
   0  14   8        184.51        194.42        16.05 o
   1  14   8          2.11         57.70        47.53 o
   2  14   8        248.94        361.72        47.44 o
   3  14   8        139.50        151.07        21.58 o
   4  14   8       1059.04       1405.42        79.55 o
  -4  15   8        267.30        331.13        42.18 o
  -3  15   8        110.65        117.45        14.45 o
  -1  15   8        142.62         89.90        33.80 o
   0  15   8        204.89        224.74        21.85 o
   1  15   8        453.61        541.16        75.72 o
   2  15   8         63.20         71.35        38.53 o
 -11   0   9       1122.86       1156.78        94.44 o
  10   0   2         22.68         75.54        45.57 o
  -9   0   9        180.93        203.69        23.19 o
  -7   0   9       1048.71       1086.95        78.12 o
  -5   0   9      15549.12      15705.73       196.20 o
  -3   0   9      11737.01      11578.66       176.13 o
  -1   0   9          0.17         17.03         7.13 o
   1   0   9      14399.89      14058.18       246.86 o
  -2   0  10       1007.99       1046.99        47.27 o
   3   0   9       6247.78       5969.74        87.84 o
  -4   0  12       2415.39       2502.98        63.85 o
   5   0   9        292.96        319.54        25.15 o
   7   0   9        272.77        352.54        59.48 o
   9   0   9        194.77        239.45        34.07 o
 -10   0  16        129.31        239.01        64.21 o
 -12   1   9        252.29        264.07        20.33 o
 -11   1   9        304.25        322.57        22.92 o
 -10   1   9       1413.56       1561.22        72.86 o
  -9   1   9       2250.22       2215.81        44.50 o
  -8   1   9         38.54         28.63         8.92 o
  -7   1   9       1186.49       1116.74        40.22 o
  -6   1   9       1672.69       1670.82        25.77 o
  -5   1   9         19.63         36.48         7.05 o
  -4   1   9       6935.78       6578.86       126.01 o
  -3   1   9       6521.87       6443.57        69.38 o
  -2   1   9       1325.42       1324.97        64.48 o
  -1   1   9       3225.14       3273.78       108.62 o
   0   1   9       4424.99       3972.07        47.09 o
   1   1   9       3271.79       3363.23        56.10 o
   2   1   9      11308.04      11598.19       199.14 o
   3   1   9        917.87        917.50        17.84 o
   4   1   9       1222.14       1175.33        38.17 o
   5   1   9         20.73         11.68         8.29 o
   6   1   9        758.27        749.48        24.88 o
   7   1   9       1065.20       1055.11        61.36 o
   8   1   9        478.72        431.19        23.63 o
   9   1   9         48.11         64.92        14.54 o
  10   1   9        288.85        363.51        47.71 o
 -12   2   9         31.17         67.69        14.80 o
 -11   2   9        234.79        194.06        52.26 o
 -10   2   9        847.58        775.88        54.67 o
  -9   2   9        203.47        220.81        17.03 o
  -8   2   9       2343.33       2432.61       123.87 o
  -7   2   9        846.06        840.63        36.39 o
  -6   2   9        813.01        748.06        19.71 o
  -5   2   9        411.38        405.33        14.63 o
  -4   2   9       3575.97       3598.67        49.41 o
  -3   2   9        304.27        307.86        11.42 o
  -2   2   9       1691.55       1739.14        77.32 o
  -1   2   9       1663.45       1652.63        71.61 o
   0   2   9       9071.79       9342.60        87.31 o
   1   2   9       3787.81       3645.04        59.57 o
   2   2   9        270.53        261.39        18.73 o
   3   2   9       1237.37       1221.08        24.61 o
   4   2   9        578.18        558.46        33.98 o
   5   2   9       1443.24       1452.06        64.48 o
   6   2   9       4337.40       4349.93        72.95 o
   7   2   9        250.51        241.15        38.26 o
   8   2   9        182.99        181.57        19.62 o
   9   2   9        179.68        171.85        17.84 o
  10   2   9         25.27         36.65        34.42 o
 -12   3   9        251.62        311.07        31.48 o
 -11   3   9          4.74         15.87        10.88 o
 -10   3   9       2143.20       2400.15       130.03 o
  -9   3   9       3193.43       3209.03        54.49 o
  -8   3   9       1170.20       1046.19        27.56 o
  -7   3   9        354.79        367.25        40.31 o
  -6   3   9        223.84        219.30        12.84 o
  -5   3   9        182.05        108.53        37.72 o
  -4   3   9       1028.29        972.71        32.28 o
  -3   3   9        761.45        703.02        17.12 o
  -2   3   9       1298.24       1306.87        68.05 o
  -1   3   9       1844.87       1886.73        79.37 o
   0   3   9         33.63         37.72         5.98 o
   1   3   9       3171.35       3246.40        57.97 o
   2   3   9       2133.67       2104.42        51.99 o
   3   3   9       1897.65       1820.65        31.66 o
   4   3   9        937.18        986.17        45.04 o
   5   3   9       4521.14       4495.30       143.94 o
   6   3   9         82.33         92.48        13.11 o
   7   3   9       2181.90       2043.60        83.30 o
   8   3   9        289.76        322.84        24.53 o
   9   3   9        114.19        100.06        17.39 o
  10   3   9        314.04        336.30        37.46 o
 -12   4   9        175.82        210.74        22.47 o
 -11   4   9       1145.78       1337.01        91.86 o
 -10   4   9        755.25        720.05        41.38 o
  -9   4   9        163.78        182.20        15.25 o
  -8   4   9       1009.49        923.83        72.33 o
  -7   4   9        294.31        409.34        33.89 o
  -6   4   9        125.52        137.34        10.97 o
  -5   4   9       2747.13       2682.23       114.15 o
  -4   4   9       1839.48       1720.67        57.17 o
  -3   4   9       2076.34       2120.83        28.81 o
  -2   4   9       2582.16       2535.80        99.88 o
  -1   4   9         47.14         51.28        16.77 o
   0   4   9          7.84          3.57         5.80 o
   1   4   9      10144.06      10178.06       272.54 o
   2   4   9        740.34        605.01        34.87 o
   3   4   9       2312.41       2269.59        36.65 o
   4   4   9        183.08        158.12        28.45 o
   5   4   9        998.49       1110.40        66.62 o
   6   4   9        704.53        673.32        23.99 o
   7   4   9       1614.97       1531.16        72.06 o
   8   4   9        367.32        393.56        27.02 o
   9   4   9        707.16        646.75        33.80 o
 -12   5   9        731.00        866.40        40.58 o
 -11   5   9        682.91        641.93        70.36 o
 -10   5   9        887.93        953.44        46.91 o
  -9   5   9        115.80        121.02        16.05 o
  -8   5   9        100.75        -15.79        35.85 o
  -7   5   9        607.72        672.43        42.27 o
  -6   5   9       2769.85       2630.42        40.76 o
  -5   5   9       1332.89       1357.70        79.10 o
  -4   5   9       8811.41       8486.55       173.37 o
  -3   5   9       1631.97       1587.35        24.79 o
  -2   5   9        571.73        514.31        49.41 o
  -1   5   9       1516.34       1324.08        71.61 o
   0   5   9       3067.80       2910.90        37.46 o
   1   5   9        413.64        551.77        49.85 o
   2   5   9       3813.69       3635.59        93.64 o
   3   5   9       2504.22       2316.68        37.99 o
   4   5   9       3005.69       2941.84        86.51 o
   5   5   9       1640.88       1596.62        85.17 o
   6   5   9       1264.56       1199.50        32.28 o
   7   5   9        356.07        392.67        41.65 o
   8   5   9        525.59        479.62        25.95 o
   9   5   9         84.65        222.78        18.91 o
 -11   6   9        368.93        322.75        52.62 o
 -10   6   9        311.53        285.20        32.73 o
  -9   6   9          1.45         -6.33        12.22 o
  -8   6   9       1654.67       1476.85        91.05 o
  -7   6   9       1042.14       1003.83        40.67 o
  -6   6   9       2991.59       2936.94        50.39 o
  -5   6   9       3199.51       3043.33       125.21 o
  -4   6   9       2628.02       2492.63        54.40 o
  -3   6   9       5787.12       5752.32        61.54 o
  -2   6   9       3263.58       2874.51       116.11 o
  -1   6   9       1178.46       1093.90        67.96 o
   0   6   9       7138.89       6918.10        71.61 o
   1   6   9       2715.45       2348.87       104.08 o
   2   6   9         86.53        114.33        27.91 o
   3   6   9       5745.00       5601.96        69.38 o
   4   6   9        822.65        728.44        37.19 o
   5   6   9        539.14        553.20        41.02 o
   6   6   9        618.06        586.73        23.10 o
   7   6   9          0.66         35.32        28.89 o
   8   6   9         14.03         45.84        13.11 o
   9   6   9        274.11        255.86        21.94 o
 -11   7   9        212.12        200.12        50.30 o
 -10   7   9        282.12        286.63        32.37 o
  -9   7   9       1180.40       1192.72        38.53 o
  -8   7   9        353.47        429.23        54.22 o
  -7   7   9       2541.31       2463.20        82.76 o
  -6   7   9         22.31         32.46         9.45 o
  -5   7   9        184.56        179.79        39.69 o
  -4   7   9         61.71         40.76        22.03 o
  -3   7   9       1735.40       1740.65        31.39 o
  -2   7   9        525.58        549.45        54.94 o
  -1   7   9       8559.05       8316.74       247.12 o
   0   7   9        357.79        360.83        13.11 o
   1   7   9       3445.15       3476.40       137.07 o
   2   7   9       2813.18       2855.96        85.97 o
   3   7   9       1441.80       1341.74        28.98 o
   4   7   9       1396.46       1188.97        56.36 o
   5   7   9        974.00        954.60        53.33 o
   6   7   9         13.05         -2.23        10.88 o
   7   7   9        236.43        285.47        30.41 o
   8   7   9          4.45          6.33        11.06 o
   9   7   9        189.65        235.35        21.23 o
 -11   8   9        188.77        209.13        22.21 o
 -10   8   9         62.58        146.17        27.65 o
  -9   8   9        204.86        199.77        19.80 o
  -8   8   9       1242.82        959.06        74.47 o
  -7   8   9       1506.16       1474.09        65.28 o
  -6   8   9       1354.94       1343.97        33.53 o
  -5   8   9        790.71        735.04        64.03 o
  -4   8   9        558.51        638.63        40.04 o
  -3   8   9        464.30        448.05        16.68 o
  -2   8   9       1662.04       1594.57        90.07 o
  -1   8   9        363.09        276.20        48.16 o
   0   8   9        205.81        206.10        11.15 o
   1   8   9       1200.51       1175.06        80.00 o
   2   8   9        493.91        495.67        41.47 o
   3   8   9        198.76        188.26        13.20 o
   4   8   9       1103.41       1081.15        54.85 o
   5   8   9       1166.02       1300.90        63.59 o
   6   8   9        981.55        980.47        30.86 o
   7   8   9        122.78        148.76        27.38 o
   8   8   9        439.52        544.99        68.67 o
 -10   9   9        556.76        634.89        42.54 o
  -9   9   9         78.26         65.91        15.07 o
  -8   9   9         40.16         37.99        32.73 o
  -7   9   9        614.47        626.95        45.57 o
  -6   9   9       1307.65       1348.79        38.44 o
  -5   9   9        791.30        713.10        64.66 o
  -4   9   9       1083.55       1026.39        50.74 o
  -3   9   9         80.16         80.00        10.70 o
  -2   9   9         88.61         37.19        35.67 o
  -1   9   9        327.47        277.27        49.59 o
   0   9   9         27.89         39.06         9.27 o
   1   9   9          4.65        -14.27        34.51 o
   2   9   9        523.80        611.25        64.21 o
   3   9   9        100.39        147.51        14.18 o
   4   9   9       1152.77       1194.86        58.06 o
   5   9   9        319.81        429.77        41.92 o
   6   9   9        299.15        323.64        18.82 o
   7   9   9        394.93        368.59        33.35 o
   8   9   9        938.05       1022.74        62.87 o
 -10  10   9         16.57         54.13        54.67 o
  -9  10   9         85.83        132.61        16.86 o
  -8  10   9         48.22         75.63        35.49 o
  -7  10   9        172.03        168.29        30.41 o
  -6  10   9        448.66        411.31        22.83 o
  -5  10   9        347.37        237.67        44.77 o
  -4  10   9       1105.82       1106.48        54.40 o
  -3  10   9       1423.69       1330.95        30.14 o
  -2  10   9        335.36        363.59        52.35 o
  -1  10   9        283.55        215.82        47.27 o
   0  10   9        417.08        439.31        17.93 o
   1  10   9       1248.99       1182.73        61.18 o
   2  10   9         79.30        123.70        32.11 o
   3  10   9       2164.96       2032.37        43.25 o
   4  10   9        382.40        450.28        39.95 o
   5  10   9        224.40        232.41        38.79 o
   6  10   9        360.80        340.59        20.78 o
   7  10   9        253.13        279.41        31.66 o
  -9  11   9        327.78        319.54        24.35 o
  -8  11   9        342.65        267.81        47.89 o
  -7  11   9        744.60        791.49        51.37 o
  -6  11   9       1539.92       1608.57        44.77 o
  -5  11   9        747.05        638.36        62.78 o
  -4  11   9        215.71        251.94        28.36 o
  -3  11   9        793.25        783.82        23.81 o
  -2  11   9        466.12        432.18        57.17 o
  -1  11   9       1248.84       1195.66        89.09 o
   0  11   9         34.44         35.94        10.17 o
   1  11   9        307.23        386.87        41.20 o
   2  11   9        571.60        540.71        67.96 o
   3  11   9        803.00        714.08        29.34 o
   4  11   9       1038.34       1062.51        58.06 o
   5  11   9        955.12       1102.38        66.44 o
   6  11   9        127.06        174.62        16.68 o
  -8  12   9       1088.66        964.06        81.33 o
  -7  12   9        334.88        277.98        39.60 o
  -6  12   9       1241.61       1150.54        38.08 o
  -5  12   9        171.17        196.65        43.61 o
  -4  12   9         74.03         76.79        29.70 o
  -3  12   9        128.97        134.49        13.11 o
  -2  12   9       3786.21       3434.30       154.73 o
  -1  12   9        440.07        398.38        61.00 o
   0  12   9       1751.64       1912.06        39.06 o
   1  12   9       1039.09       1020.60        60.29 o
   2  12   9        415.62        390.97        45.48 o
   3  12   9         24.67         46.64        13.56 o
   4  12   9        782.08        698.29        50.66 o
   5  12   9         36.55         42.27        37.46 o
   6  12   9        150.28        151.07        22.12 o
  -7  13   9        891.54        960.85        61.62 o
  -6  13   9        761.26        753.59        32.37 o
  -5  13   9        351.66        301.97        51.55 o
  -4  13   9        507.11        626.41        48.69 o
  -3  13   9        353.63        364.49        18.28 o
  -2  13   9        445.94        479.89        63.85 o
  -1  13   9       2970.45       2943.98       150.27 o
   0  13   9          5.39         47.62        12.22 o
   1  13   9        228.38        270.58        42.00 o
   2  13   9       1460.68       1541.78        78.21 o
   3  13   9        588.55        577.99        28.54 o
   4  13   9        563.40        761.79        86.42 o
   5  13   9        472.14        546.68        54.58 o
  -6  14   9        126.79        112.99        17.30 o
  -5  14   9        785.09        669.76        73.22 o
  -4  14   9        495.38        501.20        49.14 o
  -3  14   9       1088.82       1091.85        33.80 o
  -2  14   9        108.82        189.07        51.19 o
  -1  14   9          0.77         23.90        30.05 o
   0  14   9         19.68         42.72        14.18 o
   1  14   9        161.58        171.23        39.69 o
   2  14   9        106.42        175.15        41.20 o
   3  14   9        627.81        627.13        34.96 o
  -4  15   9         90.78        163.02        35.67 o
  -3  15   9         85.77         76.07        15.07 o
  -2  15   9         24.41         37.81        43.43 o
  -1  15   9        222.68        237.85        41.56 o
   0  15   9        399.75        457.86        28.89 o
   1  15   9        148.78        202.98        62.69 o
 -12   0  10        231.89        197.00        30.14 o
  11   0   3         22.75        132.26        51.99 o
 -10   0  10        313.90        345.31        58.68 o
  -8   0  10         17.81         15.96        12.57 o
   7   0   5       1221.09       1306.34        88.56 o
  -6   0  10       8688.57       8620.05       146.88 o
  -4   0  10      15636.33      16129.34       239.99 o
  -2   0  10       2780.01       2787.82        47.71 o
   1   0   9       5221.18       4722.00       139.84 o
   0   0  10       8632.81       8685.42       117.10 o
  -1   0  11       1107.46       1024.16        40.85 o
   2   0  10       9634.02      10010.84       251.14 o
   4   0  10        647.01        658.52        60.20 o
   6   0  10       2248.33       2213.58        63.68 o
  -7   0  15       1182.84       1213.23        96.67 o
   8   0  10         64.38         81.78        18.91 o
 -12   1  10         87.50        130.29        17.57 o
 -11   1  10        810.92        793.01        28.63 o
 -10   1  10       1852.39       1749.57        79.73 o
  -9   1  10        195.24        201.46        16.41 o
  -8   1  10       1171.97       1089.09        29.70 o
  -7   1  10        725.53        752.69        49.67 o
  -6   1  10       2078.68       1935.96        37.90 o
  -5   1  10       7124.63       7087.19        78.66 o
  -4   1  10       1294.80       1223.58        32.64 o
  -3   1  10       2572.25       2554.44        35.76 o
  -2   1  10       6783.06       6615.06       191.30 o
  -1   1  10       1322.55       1314.90        46.91 o
   0   1  10       7910.22       7375.61        72.33 o
   1   1  10       8155.98       8174.94       112.55 o
   2   1  10        353.77        336.66        22.92 o
   3   1  10        172.36        155.00         9.27 o
   4   1  10        748.83        698.47        44.95 o
   5   1  10          1.39         13.56         8.74 o
   6   1  10       1534.37       1469.81        35.76 o
   7   1  10        712.23        698.03        51.37 o
   8   1  10         14.06         -2.14        10.43 o
   9   1  10        336.70        327.21        22.30 o
 -12   2  10         23.42         33.89        15.96 o
 -11   2  10        273.14        300.63        23.10 o
 -10   2  10        924.38        967.27        59.31 o
  -9   2  10       3943.11       3860.15        63.59 o
  -8   2  10       1532.04       1580.12       101.49 o
  -7   2  10        918.53        936.77        54.13 o
  -6   2  10        195.67        186.57        12.75 o
  -5   2  10         24.87         17.48         7.13 o
  -4   2  10        297.69        288.59        22.65 o
  -3   2  10       1181.28       1122.80        22.21 o
  -2   2  10        695.79        687.95        53.42 o
  -1   2  10       5515.86       5649.05       169.89 o
   0   2  10        349.95        261.57        11.06 o
   1   2  10        607.78        519.31        21.85 o
   2   2  10       1520.94       1566.12        44.32 o
   3   2  10        781.51        805.67        22.38 o
   4   2  10        132.49        133.68        21.67 o
   5   2  10       2179.59       2086.23        42.54 o
   6   2  10        245.96        285.03        19.00 o
   7   2  10       1330.64       1250.24        67.33 o
   8   2  10        307.11        320.97        24.17 o
   9   2  10         63.81         68.94        15.87 o
 -12   3  10         42.86         64.03        20.69 o
 -11   3  10        349.01        354.94        33.71 o
 -10   3  10        813.14        730.93        77.05 o
  -9   3  10        140.96        154.64        16.68 o
  -8   3  10        254.44        229.82        19.08 o
  -7   3  10       1464.17       1555.24        73.22 o
  -6   3  10       1137.32       1183.71        25.68 o
  -5   3  10        980.86        943.37        69.12 o
  -4   3  10        374.71        361.63        22.83 o
  -3   3  10        316.05        311.16        12.57 o
  -2   3  10       1433.76       1408.81        73.66 o
  -1   3  10       2236.41       2115.30        87.13 o
   0   3  10       5621.32       5741.97        60.64 o
   1   3  10       1111.56       1093.99        35.49 o
   2   3  10         31.45         47.62        17.84 o
   3   3  10         30.05         46.46         8.47 o
   4   3  10       1843.34       1828.23        63.41 o
   5   3  10        773.28        702.04        54.67 o
   6   3  10       5097.50       5073.82        82.85 o
   7   3  10        767.45        716.58        52.08 o
   8   3  10        126.02        122.54        19.53 o
   9   3  10        178.60        213.59        19.44 o
 -12   4  10        495.96        502.45        32.55 o
 -11   4  10        786.76        946.13        80.00 o
 -10   4  10        952.55       1019.08        58.86 o
  -9   4  10       1396.08       1314.81        38.53 o
  -8   4  10         99.19        112.90        42.81 o
  -7   4  10        935.96        854.54        44.77 o
  -6   4  10        783.96        746.81        20.69 o
  -5   4  10        459.91        472.84        53.69 o
  -4   4  10       1942.05       1922.67        65.10 o
  -3   4  10        792.69        836.70        20.16 o
  -2   4  10        402.49        356.10        41.83 o
  -1   4  10       4112.56       3852.12        89.54 o
   0   4  10       1499.28       1368.23        23.63 o
   1   4  10       1071.63       1019.71        44.41 o
   2   4  10       2685.90       2637.55        75.54 o
   3   4  10       1485.14       1380.80        28.45 o
   4   4  10        629.51        546.51        40.31 o
   5   4  10         96.13        106.84        37.72 o
   6   4  10        432.61        437.26        23.72 o
   7   4  10        950.98        920.18        57.43 o
   8   4  10       1181.64       1194.15        40.49 o
   9   4  10         18.69         41.02        16.77 o
 -11   5  10        820.58        932.22        81.78 o
 -10   5  10         80.13        161.42        33.89 o
  -9   5  10        118.60        100.06        17.93 o
  -8   5  10         66.98         41.56        34.96 o
  -7   5  10       2079.05       2060.81        57.97 o
  -6   5  10        999.08        889.32        22.92 o
  -5   5  10       4894.08       5023.61       176.49 o
  -4   5  10       1123.76       1130.74        49.41 o
  -3   5  10       3803.32       3599.74        43.52 o
  -2   5  10       1424.53       1367.78        77.77 o
  -1   5  10        345.85        351.29        43.79 o
   0   5  10        402.96        395.25        13.38 o
   1   5  10       4811.22       4970.55       164.72 o
   2   5  10       1967.99       1821.00        63.59 o
   3   5  10       1779.65       1667.88        32.11 o
   4   5  10        561.49        532.15        40.04 o
   5   5  10        130.20        126.37        40.49 o
   6   5  10        194.57        196.47        15.79 o
   7   5  10        197.28        233.57        37.46 o
   8   5  10         64.27         96.14        16.94 o
   9   5  10        599.70        644.16        35.14 o
 -11   6  10         90.26        129.85        46.55 o
 -10   6  10        122.73        154.11        31.84 o
  -9   6  10       1074.98       1073.75        36.56 o
  -8   6  10        642.47        528.67        60.73 o
  -7   6  10       2009.94       1966.19        57.08 o
  -6   6  10       2156.19       2101.48        41.92 o
  -5   6  10        167.90        199.50        40.49 o
  -4   6  10       3439.41       3513.05        71.79 o
  -3   6  10       2499.90       2432.97        34.07 o
  -2   6  10        210.21        260.95        42.81 o
  -1   6  10       3382.94       3048.33       121.73 o
   0   6  10       3441.92       3471.85        44.23 o
   1   6  10        465.72        511.01        53.33 o
   2   6  10       4799.06       4807.35       118.52 o
   3   6  10        716.66        688.48        21.05 o
   4   6  10        707.15        736.37        45.66 o
   5   6  10       1275.78       1255.50        79.55 o
   6   6  10        787.65        815.75        27.65 o
   7   6  10        606.98        608.49        47.89 o
   8   6  10         53.64         47.62        14.18 o
   9   6  10         70.19         47.36        25.60 o
 -11   7  10          4.49         92.57        44.50 o
 -10   7  10        577.26        571.30        48.34 o
  -9   7  10        451.20        496.21        26.49 o
  -8   7  10       1826.85       1760.81       102.38 o
  -7   7  10        141.56        174.44        25.24 o
  -6   7  10       1539.67       1461.78        34.42 o
  -5   7  10        259.58        245.07        41.92 o
  -4   7  10       1641.53       1515.20        60.02 o
  -3   7  10        241.03        237.58        12.93 o
  -2   7  10       7757.86       7137.85       222.69 o
  -1   7  10       2780.20       2739.85       118.79 o
   0   7  10       5975.99       6029.32        66.62 o
   1   7  10       2085.27       1933.28        99.44 o
   2   7  10         82.78        140.10        31.39 o
   3   7  10        120.98        146.44        12.31 o
   4   7  10       1741.01       1711.22        68.49 o
   5   7  10        932.25        892.44        52.26 o
   6   7  10        915.22        836.44        28.36 o
   7   7  10         31.30         24.70        28.36 o
   8   7  10          5.01         14.18        10.61 o
 -10   8  10        287.00        351.82        40.93 o
  -9   8  10        977.77       1002.67        36.12 o
  -8   8  10        764.22        707.84        67.51 o
  -7   8  10       1485.43       1501.20        65.46 o
  -6   8  10       2075.60       2075.71        43.34 o
  -5   8  10        597.01        549.54        57.79 o
  -4   8  10        348.09        325.69        33.53 o
  -3   8  10       1993.11       1772.13        33.44 o
  -2   8  10       1258.68       1078.30        76.61 o
  -1   8  10       2110.63       1777.13        96.94 o
   0   8  10         14.97         23.10         7.94 o
   1   8  10        312.10        254.35        49.50 o
   2   8  10       1515.02       1396.14        62.43 o
   3   8  10       1573.11       1597.51        33.09 o
   4   8  10       1007.84       1001.07        54.13 o
   5   8  10        752.83        654.24        48.16 o
   6   8  10        136.88        143.67        14.63 o
   7   8  10        517.43        574.24        46.91 o
   8   8  10         75.58        104.79        17.21 o
 -10   9  10         89.76        107.20        28.54 o
  -9   9  10         66.00         95.78        16.50 o
  -8   9  10         47.34         82.85        36.30 o
  -7   9  10        853.85        845.71        52.53 o
  -6   9  10        382.11        400.43        22.30 o
  -5   9  10       1265.94       1315.70        85.79 o
  -4   9  10        717.56        715.15        43.52 o
  -3   9  10        332.44        346.38        16.14 o
  -2   9  10        261.74        226.79        44.50 o
  -1   9  10          4.00         15.07        35.41 o
   0   9  10         14.75         40.04         9.45 o
   1   9  10        736.43        730.67        48.51 o
   2   9  10         54.10         62.87        27.74 o
   3   9  10        600.69        558.01        22.38 o
   4   9  10        543.96        578.61        43.61 o
   5   9  10        378.30        460.62        43.79 o
   6   9  10         95.31        104.25        13.91 o
   7   9  10        397.08        462.32        35.94 o
  -9  10  10        100.25        127.35        18.19 o
  -8  10  10        236.00        270.49        48.43 o
  -7  10  10         81.03         96.94        29.34 o
  -6  10  10       1094.14       1015.69        34.87 o
  -5  10  10        636.75        558.28        59.48 o
  -4  10  10        605.92        513.33        40.31 o
  -3  10  10        606.43        608.58        23.28 o
  -2  10  10         30.05        103.01        42.09 o
  -1  10  10        709.43        697.85        67.69 o
   0  10  10       1154.82       1141.71        28.18 o
   1  10  10        247.67        265.85        38.26 o
   2  10  10       1672.99       1651.74        73.66 o
   3  10  10        304.29        300.45        18.28 o
   4  10  10        530.19        596.45        46.46 o
   5  10  10        337.52        424.68        44.32 o
   6  10  10         66.81         31.12        12.84 o
   7  10  10          0.32         11.95        10.97 o
  -9  11  10         11.57         22.47        34.16 o
  -8  11  10        490.34        480.78        58.41 o
  -7  11  10       1476.19       1579.14        73.13 o
  -6  11  10        710.75        715.95        30.23 o
  -5  11  10        473.59        452.95        54.13 o
  -4  11  10        609.03        617.41        36.65 o
  -3  11  10        516.92        474.18        21.31 o
  -2  11  10       1162.33       1108.89        84.54 o
  -1  11  10        119.19        147.33        47.80 o
   0  11  10        466.25        465.62        19.26 o
   1  11  10        200.35        240.43        38.44 o
   2  11  10        445.40        506.82        47.80 o
   3  11  10       1236.94       1268.97        39.69 o
   4  11  10       1156.07       1127.88        61.54 o
   5  11  10         76.42        124.14        36.92 o
   6  11  10        496.38        503.43        24.79 o
  -8  12  10         49.48         76.52        16.94 o
  -7  12  10        719.97        788.99        54.76 o
  -6  12  10          3.47          5.17        12.13 o
  -5  12  10         18.20         21.58        35.05 o
  -4  12  10        104.46        149.11        30.95 o
  -3  12  10       1673.47       1711.13        41.02 o
  -2  12  10        163.50        218.85        49.94 o
  -1  12  10       2303.10       2502.00       134.31 o
   0  12  10         69.16         72.50        12.93 o
   1  12  10        281.03        286.90        40.76 o
   2  12  10       1116.46       1093.55        64.39 o
   3  12  10       1094.53       1123.42        38.35 o
   4  12  10        424.35        491.39        45.48 o
   5  12  10        579.51        808.43        63.14 o
  -6  13  10        266.49        277.98        22.30 o
  -5  13  10        679.80        692.85        70.63 o
  -4  13  10        241.49        321.59        41.02 o
  -3  13  10        387.80        468.38        22.74 o
  -2  13  10       3002.67       2848.47       145.28 o
  -1  13  10        131.53        120.22        49.41 o
   0  13  10        681.11        684.56        29.61 o
   1  13  10        669.20        816.73        57.17 o
   2  13  10         19.28         45.39        35.32 o
   3  13  10        462.95        460.98        26.67 o
   4  13  10        647.70        522.07        77.05 o
  -5  14  10        306.53        183.00        53.42 o
  -4  14  10        644.42        689.38        53.96 o
  -3  14  10        143.14        146.70        17.39 o
  -2  14  10        167.36        105.95        46.02 o
  -1  14  10         66.02        104.61        33.62 o
   0  14  10        228.77        258.45        20.60 o
   1  14  10         64.96        148.04        39.24 o
   2  14  10        533.07        514.04        54.85 o
  -2  15  10         89.17        119.86        17.48 o
  -1  15  10        249.42        281.55        44.86 o
 -11   0  11        455.83        462.41        31.21 o
  10   0   4        130.91         92.21        47.09 o
  -9   0  11        742.55        713.63        35.94 o
  -7   0  11        296.77        330.78        54.49 o
  -5   0  11      11188.09      10925.85       177.56 o
   4   0   8        755.91        787.30        44.41 o
  -3   0  11       4318.97       4159.00        83.83 o
  -1   0  11       3054.34       3051.45        81.42 o
   1   0  11      10203.45      10557.08       199.41 o
  -2   0  12        386.47        394.01        35.41 o
   3   0  11       2577.39       2419.59        48.78 o
  -4   0  14         67.96         41.20        34.16 o
   5   0  11        246.44        265.23        27.38 o
   7   0  11        167.38        208.77        53.42 o
   9   0  11        485.01        629.36        49.59 o
 -12   1  11        407.19        415.14        25.51 o
 -11   1  11        812.96        875.32        30.41 o
 -10   1  11        395.07        458.04        45.48 o
  -9   1  11        981.90        999.02        30.50 o
  -8   1  11          3.71          6.87         8.83 o
  -7   1  11       1175.28       1038.70        56.18 o
  -6   1  11       2613.42       2560.95        46.11 o
  -5   1  11        340.25        348.97        17.21 o
  -4   1  11       1693.74       1452.77        84.01 o
  -3   1  11        711.98        735.66        18.46 o
  -2   1  11        667.75        741.10        56.10 o
  -1   1  11       6085.67       5604.63       124.05 o
   0   1  11       5894.54       5733.23        60.55 o
   1   1  11        651.17        614.64        24.97 o
   2   1  11       1911.93       1877.81        51.10 o
   3   1  11        658.11        600.55        18.28 o
   4   1  11        865.35        713.99        45.04 o
   5   1  11       2018.07       2040.04        43.07 o
   6   1  11       1238.82       1143.40        32.11 o
   7   1  11        301.61        313.30        41.38 o
   8   1  11        142.65        184.96        20.33 o
   9   1  11          1.16         12.93        16.68 o
 -12   2  11         51.65         36.39        21.67 o
 -11   2  11        224.15        199.14        20.42 o
 -10   2  11       1109.20       1263.97        69.03 o
  -9   2  11        187.22        220.10        16.77 o
  -8   2  11       1198.10       1249.71        93.28 o
  -7   2  11       1070.30        855.70        71.26 o
  -6   2  11       1178.34       1145.45        31.93 o
  -5   2  11         13.05         12.13         8.92 o
  -4   2  11       4802.36       5107.62        90.70 o
  -3   2  11        987.81       1028.71        21.94 o
  -2   2  11       1599.12       1636.93        81.69 o
  -1   2  11        860.00        872.64        41.56 o
   0   2  11       3050.18       3113.43        39.15 o
   1   2  11       1688.96       1694.46        39.60 o
   2   2  11        673.66        706.86        31.39 o
   3   2  11         39.39         33.98         9.45 o
   4   2  11       1533.23       1317.13        61.36 o
   5   2  11        717.40        681.71        24.79 o
   6   2  11       2979.07       2971.99        54.58 o
   7   2  11        590.91        639.08        52.35 o
   8   2  11         20.72         38.79        13.29 o
   9   2  11         98.31        103.27        16.68 o
 -12   3  11        344.71        386.87        33.26 o
 -11   3  11        435.16        451.88        33.89 o
 -10   3  11        709.98        831.98        81.51 o
  -9   3  11       2034.81       2101.66        48.51 o
  -8   3  11        107.35        124.85        15.52 o
  -7   3  11        222.59        241.06        47.80 o
  -6   3  11        363.78        400.43        18.28 o
  -5   3  11        864.81        829.12        69.56 o
  -4   3  11        510.40        505.48        26.22 o
  -3   3  11       1605.28       1668.68        29.61 o
  -2   3  11         73.33         49.59        33.62 o
  -1   3  11       1995.83       1987.69        64.30 o
   0   3  11       1121.33       1167.75        21.94 o
   1   3  11         78.73         42.00        20.51 o
   2   3  11        862.08        802.10        53.87 o
   3   3  11       1937.76       1809.59        33.44 o
   4   3  11       1494.74       1397.84        47.89 o
   5   3  11       3412.20       3305.17        57.43 o
   6   3  11        813.65        732.09        28.89 o
   7   3  11        396.83        489.25        48.07 o
   8   3  11        152.74        167.31        20.07 o
   9   3  11         33.11         43.43        14.80 o
 -11   4  11        735.83        882.19        82.31 o
 -10   4  11       1120.60       1199.23        65.73 o
  -9   4  11        550.05        574.69        26.75 o
  -8   4  11        784.96        728.70        68.94 o
  -7   4  11        414.60        360.03        37.19 o
  -6   4  11        370.55        390.71        16.59 o
  -5   4  11       1106.30       1228.12        82.05 o
  -4   4  11        379.80        412.56        35.94 o
  -3   4  11       1586.79       1634.08        29.97 o
  -2   4  11       1501.09       1416.21        77.23 o
  -1   4  11       1739.56       1676.53        82.58 o
   0   4  11       1314.20       1344.42        24.17 o
   1   4  11       3396.44       3470.07        90.61 o
   2   4  11        359.47        382.06        47.27 o
   3   4  11        397.07        425.58        16.86 o
   4   4  11        183.29        172.21        25.51 o
   5   4  11         42.05          5.98        38.44 o
   6   4  11       1024.41       1059.84        35.32 o
   7   4  11       1429.85       1417.01        72.33 o
   8   4  11        221.30        248.37        23.90 o
   9   4  11        670.21        537.14        63.59 o
 -11   5  11        169.75        169.09        50.57 o
 -10   5  11         83.34        111.21        35.05 o
  -9   5  11          3.85         16.14        13.82 o
  -8   5  11        319.05        346.65        52.71 o
  -7   5  11        217.03        269.60        27.74 o
  -6   5  11       4288.37       4045.20        56.01 o
  -5   5  11        238.60        230.36        47.62 o
  -4   5  11       4193.41       4132.69       108.62 o
  -3   5  11       1018.10        979.22        23.01 o
  -2   5  11        751.19        743.24        59.84 o
  -1   5  11       1756.35       1769.46        87.04 o
   0   5  11       3687.73       3532.76        45.04 o
   1   5  11       3303.66       3327.82        89.54 o
   2   5  11       2031.30       2102.73        70.19 o
   3   5  11        371.87        333.36        15.61 o
   4   5  11        866.87        870.06        40.58 o
   5   5  11        445.28        460.45        53.42 o
   6   5  11        655.36        653.52        28.27 o
   7   5  11        429.41        395.70        43.61 o
   8   5  11        273.71        342.28        27.20 o
 -11   6  11        186.69        177.12        50.03 o
 -10   6  11        838.96        891.02        58.77 o
  -9   6  11         28.52         38.44        15.25 o
  -8   6  11        619.50        562.56        62.96 o
  -7   6  11       1338.09       1363.68        49.05 o
  -6   6  11        898.95        779.54        25.24 o
  -5   6  11       1364.81       1253.45        81.60 o
  -4   6  11       3375.59       3204.04        92.48 o
  -3   6  11       4631.87       4480.68        58.24 o
  -2   6  11       3081.18       2924.81        78.12 o
  -1   6  11        421.82        434.58        48.60 o
   0   6  11        685.32        624.18        17.21 o
   1   6  11       2466.54       2445.37       110.41 o
   2   6  11        332.41        304.73        34.16 o
   3   6  11        809.54        723.00        21.94 o
   4   6  11        571.26        511.19        33.80 o
   5   6  11        720.54        720.41        66.08 o
   6   6  11        527.68        585.84        27.11 o
   7   6  11        240.89        368.77        42.27 o
   8   6  11          0.07         26.04        11.95 o
 -10   7  11        238.97        323.20        41.74 o
  -9   7  11       1360.88       1265.85        46.55 o
  -8   7  11        360.23        462.32        61.71 o
  -7   7  11       1086.28       1024.25        43.52 o
  -6   7  11        300.96        289.04        17.84 o
  -5   7  11        296.47        341.03        48.16 o
  -4   7  11        223.55        154.82        28.27 o
  -3   7  11       2578.37       2479.88        45.48 o
  -2   7  11        144.93        225.27        44.59 o
  -1   7  11       5625.14       5360.19       184.78 o
   0   7  11         15.54         10.79         7.94 o
   1   7  11        149.43        131.90        42.36 o
   2   7  11       1129.69       1029.07        53.15 o
   3   7  11       2062.65       2055.46        38.53 o
   4   7  11       1568.07       1541.51        54.22 o
   5   7  11        973.12        795.86        71.97 o
   6   7  11         37.01         59.13        11.77 o
   7   7  11         22.23         38.53        30.41 o
   8   7  11         90.90         80.98        16.59 o
 -10   8  11        349.30        372.60        42.81 o
  -9   8  11        310.48        307.32        26.13 o
  -8   8  11        846.58        733.34        70.19 o
  -7   8  11        719.99        835.81        51.10 o
  -6   8  11        983.65        885.04        28.18 o
  -5   8  11       1515.44       1340.22        86.33 o
  -4   8  11        812.62        851.42        47.80 o
  -3   8  11         75.15         60.47        13.29 o
  -2   8  11       3231.29       2803.52       126.37 o
  -1   8  11        522.06        540.98        56.18 o
   0   8  11        745.96        737.80        19.71 o
   1   8  11        619.69        558.81        43.79 o
   2   8  11        229.59        194.33        30.77 o
   3   8  11        545.43        544.63        22.38 o
   4   8  11       1390.33       1462.76        54.04 o
   5   8  11        431.70        431.46        42.09 o
   6   8  11        494.80        497.63        23.45 o
   7   8  11        217.62        249.08        37.37 o
 -10   9  11         13.78         33.89        36.65 o
  -9   9  11        152.03        123.34        20.33 o
  -8   9  11        269.33        276.20        50.21 o
  -7   9  11         16.82         46.37        28.72 o
  -6   9  11        935.57        866.31        28.27 o
  -5   9  11        401.40        254.88        45.57 o
  -4   9  11        273.95        253.72        32.91 o
  -3   9  11        222.02        221.08        15.61 o
  -2   9  11        118.23         80.26        40.93 o
  -1   9  11        267.40        283.78        33.53 o
   0   9  11        829.37        844.82        23.81 o
   1   9  11        148.69        138.86        32.37 o
   2   9  11       1321.25       1439.48        67.33 o
   3   9  11        748.67        753.77        26.58 o
   4   9  11        856.94        834.39        54.04 o
   5   9  11         28.39          5.44        29.70 o
   6   9  11        166.65        188.98        16.50 o
   7   9  11        288.73        294.75        26.49 o
  -9  10  11         34.81         26.58        17.21 o
  -8  10  11         39.78         21.94        36.56 o
  -7  10  11        668.04        733.79        50.03 o
  -6  10  11        187.31        163.92        16.68 o
  -5  10  11        203.47        185.14        41.74 o
  -4  10  11       1025.50        986.62        43.61 o
  -3  10  11       1106.63       1110.14        31.39 o
  -2  10  11        821.75        746.72        70.01 o
  -1  10  11        641.23        666.28        65.10 o
   0  10  11         16.08         17.12        11.06 o
   1  10  11        957.81       1021.67        58.86 o
   2  10  11        607.55        610.36        49.23 o
   3  10  11        622.46        696.42        26.31 o
   4  10  11        243.68        277.62        28.63 o
   5  10  11         73.85        132.44        33.71 o
   6  10  11         27.15         40.04        13.29 o
  -8  11  11        709.82        586.73        67.60 o
  -7  11  11        285.70        310.44        38.44 o
  -6  11  11        388.54        367.79        22.74 o
  -5  11  11        102.10         88.74        39.51 o
  -4  11  11        616.81        589.85        37.28 o
  -3  11  11        792.99        729.69        26.40 o
  -2  11  11        181.49        189.24        50.03 o
  -1  11  11        546.93        468.56        61.89 o
   0  11  11          8.60         13.38        11.15 o
   1  11  11        105.50        158.30        35.05 o
   2  11  11       1003.68       1062.07        63.05 o
   3  11  11       1269.92       1294.47        40.67 o
   4  11  11        293.77        377.77        39.60 o
   5  11  11        543.02        606.53        53.33 o
  -7  12  11        141.80        172.57        35.14 o
  -6  12  11        167.37        173.19        18.82 o
  -5  12  11        219.13        205.56        46.73 o
  -4  12  11        506.25        552.48        46.73 o
  -3  12  11         18.11         42.27        12.22 o
  -2  12  11       3075.98       3086.14       150.27 o
  -1  12  11        136.34        195.49        37.81 o
   0  12  11        306.26        354.23        19.08 o
   1  12  11        242.54        322.12        42.90 o
   2  12  11         13.28         35.67        33.00 o
   3  12  11         16.74         60.02        14.89 o
   4  12  11        709.14        808.79        56.01 o
  -6  13  11        599.42        576.74        30.32 o
  -5  13  11         63.97        163.20        43.79 o
  -4  13  11        347.53        359.76        42.00 o
  -3  13  11       1477.66       1449.56        39.33 o
  -2  13  11         46.24        123.25        49.32 o
  -1  13  11       1101.06       1070.09        65.55 o
   0  13  11        319.06        342.73        22.56 o
   1  13  11        105.32        162.49        38.35 o
   2  13  11        781.26        901.18        63.05 o
   3  13  11        972.28        948.54        37.01 o
  -4  14  11        396.95        476.14        47.89 o
  -3  14  11        469.40        560.51        28.45 o
  -2  14  11        259.22        179.26        52.35 o
  -1  14  11        116.37        165.43        40.13 o
   0  14  11         28.04         75.18        18.46 o
   1  14  11        485.28        566.22        54.22 o
 -12   0  12        285.19        261.84        42.63 o
 -10   0  12          3.30         16.94        49.23 o
  -8   0  12        753.63        734.95        36.12 o
   7   0   7          2.73         -6.42        33.35 o
  -6   0  12       9810.94       9953.23       168.91 o
  -4   0  12       6661.60       6669.38       153.13 o
  -2   0  12       1065.87       1115.04        28.45 o
   1   0  11       3699.61       3653.07        92.66 o
   0   0  12       9997.01       9602.75       131.45 o
  -1   0  13       2066.51       2220.90        67.69 o
   2   0  12       1444.48       1444.21        66.80 o
   4   0  12         85.01         25.95        33.62 o
   6   0  12        769.71        746.99        37.63 o
  -7   0  17        739.54        714.61        76.79 o
   8   0  12          9.64         37.81        17.39 o
 -12   1  12        310.69        344.15        34.16 o
 -11   1  12        495.83        532.06        24.35 o
 -10   1  12       1135.43       1148.48        53.33 o
  -9   1  12        187.67        214.48        16.86 o
  -8   1  12        154.33        141.89        14.89 o
  -7   1  12       1947.68       1814.94        60.55 o
  -6   1  12        514.49        520.73        21.31 o
  -5   1  12       2711.04       2584.31        46.91 o
  -4   1  12       1606.81       1480.24        62.07 o
  -3   1  12         71.48         78.12        10.97 o
  -2   1  12       3402.42       3500.48       130.38 o
  -1   1  12       1693.84       1582.18        58.68 o
   0   1  12       2140.57       2016.22        30.23 o
   1   1  12       2710.92       2579.41        52.08 o
   2   1  12        795.59        799.34        34.69 o
   3   1  12        495.59        442.61        16.68 o
   4   1  12        659.55        551.05        41.83 o
   5   1  12        636.72        633.01        24.26 o
   6   1  12        407.94        378.31        19.98 o
   7   1  12        314.69        264.34        38.35 o
   8   1  12         57.85         57.88        14.45 o
 -11   2  12       1042.75       1048.87        37.19 o
 -10   2  12        537.40        613.93        50.03 o
  -9   2  12        849.05        886.56        31.66 o
  -8   2  12         21.23         42.18        11.24 o
  -7   2  12        270.09        352.63        38.70 o
  -6   2  12        106.66        109.87        13.73 o
  -5   2  12       3847.60       3761.33        64.66 o
  -4   2  12        327.69        449.39        30.86 o
  -3   2  12       1474.57       1582.00        28.72 o
  -2   2  12       1027.77       1042.00        68.05 o
  -1   2  12       4585.16       4613.82       112.01 o
   0   2  12       1005.46        971.81        20.24 o
   1   2  12        256.07        250.16        20.24 o
   2   2  12        254.54        266.48        38.08 o
   3   2  12       1419.99       1238.11        27.47 o
   4   2  12        666.32        619.72        45.48 o
   5   2  12       2368.48       2358.06        47.89 o
   6   2  12        457.66        419.51        21.14 o
   7   2  12         98.52        151.61        34.60 o
   8   2  12        115.06        122.54        18.19 o
 -11   3  12        195.59        252.83        30.77 o
 -10   3  12        577.16        739.23        52.44 o
  -9   3  12         82.81         88.29        14.98 o
  -8   3  12        482.08        475.34        60.29 o
  -7   3  12       2206.77       2132.70        77.77 o
  -6   3  12       2168.71       2064.74        41.56 o
  -5   3  12       1778.29       1746.63        99.88 o
  -4   3  12       1429.32       1420.22        49.67 o
  -3   3  12         11.37         15.16         7.58 o
  -2   3  12       2341.50       2471.76       107.91 o
  -1   3  12         57.65         84.81        23.63 o
   0   3  12        459.08        446.18        15.70 o
   1   3  12        475.27        502.99        27.02 o
   2   3  12       1237.58       1037.10        64.03 o
   3   3  12        615.52        570.94        20.96 o
   4   3  12       3351.90       3150.44        99.53 o
   5   3  12         94.07        135.56        16.68 o
   6   3  12       1172.97       1175.06        33.53 o
   7   3  12        433.96        442.07        47.18 o
   8   3  12          1.17         12.84        12.49 o
 -11   4  12        807.70        855.52        86.86 o
 -10   4  12        307.79        443.95        44.77 o
  -9   4  12        348.96        363.68        23.45 o
  -8   4  12        350.63        308.57        56.81 o
  -7   4  12         34.61         10.79        27.65 o
  -6   4  12       2789.15       2691.15        48.60 o
  -5   4  12       1390.08       1312.31        87.13 o
  -4   4  12        100.15         80.09        27.47 o
  -3   4  12        751.04        726.92        20.24 o
  -2   4  12        130.61        161.24        38.26 o
  -1   4  12       1256.14       1162.93        52.08 o
   0   4  12       5835.11       5859.60        64.75 o
   1   4  12        646.12        652.28        39.86 o
   2   4  12       1201.38       1114.59        70.36 o
   3   4  12        100.21        105.32        11.24 o
   4   4  12        204.15        223.22        27.56 o
   5   4  12        912.80        913.13        28.98 o
   6   4  12       1269.11       1206.45        43.16 o
   7   4  12        593.19        562.29        50.12 o
   8   4  12        673.43        630.34        34.60 o
 -11   5  12        191.65        184.78        53.24 o
 -10   5  12        142.52        152.95        35.32 o
  -9   5  12        448.66        467.05        28.63 o
  -8   5  12        319.61        323.64        54.49 o
  -7   5  12       2421.93       2367.69        83.74 o
  -6   5  12        562.44        548.83        24.53 o
  -5   5  12       3692.24       3801.38       154.91 o
  -4   5  12       1390.81       1257.29        56.81 o
  -3   5  12       1411.85       1304.73        27.56 o
  -2   5  12       1258.89       1306.60        79.82 o
  -1   5  12       2887.97       2877.63        86.95 o
   0   5  12        125.64        119.68         9.81 o
   1   5  12       3590.69       3327.20        91.86 o
   2   5  12        738.80        651.30        58.77 o
   3   5  12        344.86        339.69        16.05 o
   4   5  12        428.03        430.57        32.19 o
   5   5  12         82.47         74.82        13.73 o
   6   5  12        157.61        192.37        17.93 o
   7   5  12        211.88        168.11        34.69 o
   8   5  12         20.43         12.04        12.84 o
 -11   6  12        238.79        229.29        30.95 o
 -10   6  12         30.39         61.36        32.46 o
  -9   6  12        393.19        424.33        28.72 o
  -8   6  12        750.48        793.81        72.59 o
  -7   6  12        813.79        810.57        50.74 o
  -6   6  12       1092.62       1022.20        33.26 o
  -5   6  12       1259.45       1136.62        82.05 o
  -4   6  12       1768.50       1558.10        64.84 o
  -3   6  12       1867.39       1693.65        32.37 o
  -2   6  12        121.72        142.25        24.08 o
  -1   6  12       3774.68       3315.07        88.56 o
   0   6  12       1080.78        951.30        21.94 o
   1   6  12        646.86        576.03        39.78 o
   2   6  12       1806.61       1690.44        65.10 o
   3   6  12        880.06        853.74        24.44 o
   4   6  12        296.19        268.08        28.98 o
   5   6  12        974.56        765.98        73.04 o
   6   6  12        317.42        306.07        21.49 o
   7   6  12        268.94        249.35        41.20 o
 -10   7  12        889.49       1054.84        67.33 o
  -9   7  12         84.95         98.01        18.82 o
  -8   7  12       1214.32       1213.32        90.88 o
  -7   7  12        326.45        275.04        33.98 o
  -6   7  12        459.35        419.15        20.07 o
  -5   7  12        353.24        287.88        47.18 o
  -4   7  12       3765.82       3345.03       100.95 o
  -3   7  12        218.56        207.08        15.25 o
  -2   7  12       2682.75       2391.23       113.35 o
  -1   7  12        146.70        117.72        40.93 o
   0   7  12        954.52        897.79        21.76 o
   1   7  12        355.47        206.01        44.50 o
   2   7  12        271.97        272.36        34.87 o
   3   7  12         47.85         53.06        10.52 o
   4   7  12       1079.41       1047.71        46.55 o
   5   7  12        530.32        630.25        62.96 o
   6   7  12        507.59        528.22        26.67 o
   7   7  12        184.15        170.52        37.55 o
 -10   8  12        296.14        350.31        41.02 o
  -9   8  12        627.06        530.72        31.66 o
  -8   8  12        377.48        393.20        54.49 o
  -7   8  12        195.42        200.21        42.99 o
  -6   8  12       1418.80       1348.34        35.49 o
  -5   8  12        448.36        442.88        56.18 o
  -4   8  12        528.45        495.49        40.67 o
  -3   8  12       2932.59       2868.71        51.73 o
  -2   8  12        431.70        257.65        46.73 o
  -1   8  12        314.68        323.37        34.96 o
   0   8  12        420.20        460.36        17.84 o
   1   8  12         87.95        121.73        23.99 o
   2   8  12        480.43        524.57        34.34 o
   3   8  12       2240.48       2082.04        44.95 o
   4   8  12        998.46       1115.22        48.78 o
   5   8  12        603.69        645.77        68.13 o
   6   8  12        103.68        146.79        17.57 o
   7   8  12        174.61        164.81        20.69 o
  -9   9  12        303.52        294.12        27.56 o
  -8   9  12         96.46         92.21        42.54 o
  -7   9  12        851.15        932.57        55.11 o
  -6   9  12         74.25        103.81        14.36 o
  -5   9  12        198.84        147.51        37.81 o
  -4   9  12        444.68        427.63        32.11 o
  -3   9  12        221.06        258.98        16.86 o
  -2   9  12        518.41        477.93        58.06 o
  -1   9  12        373.91        423.70        38.79 o
   0   9  12         48.47         50.03        11.50 o
   1   9  12       1290.76       1402.03        67.60 o
   2   9  12        446.71        575.40        46.55 o
   3   9  12        772.79        752.78        27.02 o
   4   9  12        134.45        196.82        24.61 o
   5   9  12         43.15        117.01        33.09 o
   6   9  12        225.18        254.61        19.00 o
  -8  10  12        336.10        410.86        61.54 o
  -7  10  12        153.60        188.26        35.85 o
  -6  10  12        322.60        339.16        22.65 o
  -5  10  12         82.60         -0.36        33.00 o
  -4  10  12        389.69        363.59        31.66 o
  -3  10  12        195.68        183.36        15.79 o
  -2  10  12        532.54        477.39        60.20 o
  -1  10  12        563.25        603.67        45.57 o
   0  10  12        481.06        471.42        21.67 o
   1  10  12        363.23        479.00        45.57 o
   2  10  12       1285.06       1439.31        69.21 o
   3  10  12        240.15        244.72        20.42 o
   4  10  12          8.85         53.87        23.28 o
   5  10  12         78.85        153.66        36.03 o
  -8  11  12        290.62        287.70        30.14 o
  -7  11  12        627.33        648.53        49.05 o
  -6  11  12        259.05        260.41        21.05 o
  -5  11  12        502.18        480.96        63.23 o
  -4  11  12        977.70        911.35        44.59 o
  -3  11  12        474.22        504.15        23.01 o
  -2  11  12       1142.12       1032.82        83.65 o
  -1  11  12         40.80         81.87        31.30 o
   0  11  12          1.05         20.33        14.80 o
   1  11  12        305.09        367.61        44.77 o
   2  11  12        449.83        553.46        49.14 o
   3  11  12        186.89        189.15        19.08 o
   4  11  12        747.46        817.35        57.61 o
  -7  12  12        180.38        208.60        37.37 o
  -6  12  12         23.58         21.85        12.93 o
  -5  12  12         93.99        103.18        38.70 o
  -4  12  12        294.56        352.54        32.82 o
  -3  12  12       2422.37       2401.40        51.46 o
  -2  12  12         24.26         46.55        42.27 o
  -1  12  12        615.15        630.87        52.53 o
   0  12  12        119.17        152.41        17.21 o
   1  12  12         27.87         89.54        34.60 o
   2  12  12        451.01        546.24        52.26 o
   3  12  12        977.92       1054.75        38.79 o
  -5  13  12        493.03        480.87        66.71 o
  -4  13  12        786.37        783.37        55.47 o
  -3  13  12        212.23        262.46        18.82 o
  -2  13  12       1229.00       1077.67        90.88 o
  -1  13  12         64.10        183.63        37.10 o
   0  13  12        203.82        235.80        23.28 o
   1  13  12        385.91        591.10        53.42 o
   2  13  12        201.69        346.65        46.82 o
  -2  14  12         90.42        120.40        18.28 o
  -1  14  12        185.90        240.70        43.07 o
 -11   0  13         40.10         55.74        17.57 o
  10   0   6         17.41         83.92        34.07 o
  -9   0  13        919.77        826.72        40.22 o
  -7   0  13       4580.60       4607.05       130.03 o
  -5   0  13       6266.20       5955.39       116.74 o
   4   0  10        234.60        204.49        31.75 o
  -3   0  13       1412.03       1448.49        58.50 o
   2   0  12        523.75        599.30        58.86 o
  -1   0  13       5699.40       6017.19       137.88 o
   1   0  13       1578.43       1532.41        57.43 o
  -2   0  14       2059.92       2024.07        82.40 o
   3   0  13        103.41        105.32        16.68 o
  -4   0  16         27.06         77.77        35.85 o
   5   0  13        398.97        348.26        28.81 o
   7   0  13         11.80         36.83        37.99 o
 -11   1  13        986.07       1028.71        33.44 o
 -10   1  13         19.09         56.90        23.99 o
  -9   1  13        332.08        322.75        19.17 o
  -8   1  13        382.23        339.87        19.62 o
  -7   1  13        175.80        152.06        23.10 o
  -6   1  13       1952.61       1839.29        43.61 o
  -5   1  13       1974.63       1924.37        40.85 o
  -4   1  13       1143.67       1080.80        55.03 o
  -3   1  13        685.97        619.28        21.58 o
  -2   1  13       1345.33       1555.33        84.54 o
  -1   1  13       2320.93       2212.51        57.70 o
   0   1  13       3772.84       3696.14        46.02 o
   1   1  13       1866.13       1830.10        44.32 o
   2   1  13       1539.97       1525.46        72.24 o
   3   1  13        306.15        292.61        16.59 o
   4   1  13        179.44        291.45        35.05 o
   5   1  13        648.78        643.89        24.88 o
   6   1  13        725.07        709.80        26.40 o
   7   1  13        136.92        121.29        34.07 o
   8   1  13        148.80        174.17        20.87 o
 -11   2  13        120.43        129.85        21.14 o
 -10   2  13        786.58        859.80        47.98 o
  -9   2  13        142.75        176.22        16.86 o
  -8   2  13        557.29        490.05        23.37 o
  -7   2  13       1753.80       1791.49        60.82 o
  -6   2  13       1642.76       1616.69        40.76 o
  -5   2  13        799.76        781.50        70.01 o
  -4   2  13        282.92        291.27        29.70 o
  -3   2  13         83.79         79.46        11.24 o
  -2   2  13        643.57        760.19        62.78 o
  -1   2  13        632.65        658.96        41.20 o
   0   2  13        196.63        196.02        11.15 o
   1   2  13        331.82        322.84        22.56 o
   2   2  13        802.52        813.16        56.10 o
   3   2  13        142.25        171.85        12.84 o
   4   2  13       2474.48       2398.01        87.04 o
   5   2  13        309.43        304.56        20.78 o
   6   2  13        533.12        528.67        23.19 o
   7   2  13        254.76        225.81        38.44 o
   8   2  13         14.48         37.90        14.45 o
 -11   3  13        578.27        538.75        73.93 o
 -10   3  13        147.09        185.14        26.67 o
  -9   3  13        564.95        554.53        23.90 o
  -8   3  13        374.93        400.25        58.86 o
  -7   3  13         15.62         15.79        23.54 o
  -6   3  13        179.17        181.13        14.89 o
  -5   3  13        453.40        446.27        62.43 o
  -4   3  13        851.55        831.26        39.95 o
  -3   3  13        787.48        816.46        24.88 o
  -2   3  13        463.81        473.47        53.42 o
  -1   3  13        405.68        410.59        33.98 o
   0   3  13        350.48        353.61        13.82 o
   1   3  13       1088.11       1080.88        49.23 o
   2   3  13         41.12          0.71        30.23 o
   3   3  13       1694.33       1676.80        33.80 o
   4   3  13        262.58        291.00        37.37 o
   5   3  13       1404.12       1381.61        36.21 o
   6   3  13        265.54        293.50        21.67 o
   7   3  13        121.79        116.20        33.98 o
   8   3  13        231.61        283.33        29.52 o
 -11   4  13         56.91         62.43        49.23 o
 -10   4  13        606.60        576.65        42.90 o
  -9   4  13        588.43        672.97        29.70 o
  -8   4  13        577.31        527.60        65.46 o
  -7   4  13       1480.20       1524.12        56.18 o
  -6   4  13        407.35        389.99        19.80 o
  -5   4  13         49.72         10.88        43.97 o
  -4   4  13        402.92        350.75        30.68 o
  -3   4  13        160.70        179.43        12.66 o
  -2   4  13        764.92        718.81        63.77 o
  -1   4  13       1633.33       1561.04        48.60 o
   0   4  13        507.92        424.15        15.07 o
   1   4  13       1035.64       1000.44        49.14 o
   2   4  13        734.65        674.39        57.43 o
   3   4  13        716.97        671.18        23.45 o
   4   4  13        531.18        528.58        43.79 o
   5   4  13        871.75        927.58        30.32 o
   6   4  13        620.57        578.34        31.48 o
   7   4  13        578.01        649.07        53.51 o
 -10   5  13         41.09         76.43        28.27 o
  -9   5  13         59.08        126.01        16.77 o
  -8   5  13        526.62        675.82        71.70 o
  -7   5  13         92.53        106.75        25.95 o
  -6   5  13       3392.33       3221.34        63.59 o
  -5   5  13        133.90        155.35        47.27 o
  -4   5  13       1283.31       1097.83        55.11 o
  -3   5  13        307.12        291.62        14.45 o
  -2   5  13        639.07        632.48        60.02 o
  -1   5  13       1311.48       1290.46        44.86 o
   0   5  13       5115.94       4928.37        64.21 o
   1   5  13       2543.08       2386.68        77.14 o
   2   5  13       1140.92       1055.02        51.90 o
   3   5  13        294.40        284.31        15.25 o
   4   5  13         16.20         70.28        23.10 o
   5   5  13         58.84         69.29        12.93 o
   6   5  13        550.98        605.28        31.84 o
   7   5  13         98.38        108.45        33.18 o
 -10   6  13        411.84        441.81        39.51 o
  -9   6  13        282.99        239.63        23.45 o
  -8   6  13        399.19        503.97        65.28 o
  -7   6  13       2372.32       2351.81        86.15 o
  -6   6  13        275.02        262.73        19.89 o
  -5   6  13       1895.31       1877.63       105.50 o
  -4   6  13        848.06        712.38        46.73 o
  -3   6  13        294.10        281.64        14.98 o
  -2   6  13       3831.16       3821.18        98.81 o
  -1   6  13       1199.14       1081.15        43.70 o
   0   6  13        173.03        164.45        12.75 o
   1   6  13       1459.54       1474.18        60.64 o
   2   6  13        383.71        428.34        55.11 o
   3   6  13        248.40        254.44        15.07 o
   4   6  13        884.70        947.29        45.22 o
   5   6  13          1.81          9.27        10.52 o
   6   6  13        108.45        134.58        17.48 o
   7   6  13        163.26        163.29        37.19 o
 -10   7  13        137.11        189.42        33.62 o
  -9   7  13       1411.12       1247.03        48.07 o
  -8   7  13        124.17        156.34        47.00 o
  -7   7  13         91.33        115.76        30.41 o
  -6   7  13          7.35         17.03        11.15 o
  -5   7  13       1166.53       1146.25        85.61 o
  -4   7  13        662.78        696.51        46.37 o
  -3   7  13       3036.64       2894.49        51.90 o
  -2   7  13        597.82        451.80        53.42 o
  -1   7  13        945.99        832.25        40.49 o
   0   7  13          5.60         11.24        10.17 o
   1   7  13         90.76         62.25        37.90 o
   2   7  13        694.37        772.58        66.26 o
   3   7  13       1225.91       1243.37        30.77 o
   4   7  13        745.61        750.47        41.11 o
   5   7  13        324.41        399.62        57.17 o
   6   7  13         10.76          5.98        13.02 o
  -9   8  13        280.95        305.54        27.47 o
  -8   8  13        285.74        290.64        51.64 o
  -7   8  13        854.92        723.00        73.22 o
  -6   8  13        356.30        362.52        22.30 o
  -5   8  13        299.97        215.91        48.51 o
  -4   8  13       1346.23       1359.49        63.68 o
  -3   8  13        206.90        243.73        16.32 o
  -2   8  13        814.48        827.25        69.29 o
  -1   8  13         38.75         77.05        21.49 o
   0   8  13         14.62          9.63        12.13 o
   1   8  13         71.22         89.00        23.01 o
   2   8  13       1441.38       1472.04        53.51 o
   3   8  13        787.31        734.41        26.31 o
   4   8  13        588.99        636.40        39.69 o
   5   8  13        265.07        451.17        58.41 o
   6   8  13        450.95        504.95        27.38 o
  -9   9  13        137.90        146.53        22.56 o
  -8   9  13        463.66        486.31        63.50 o
  -7   9  13         75.53        122.36        44.06 o
  -6   9  13        503.68        467.13        24.88 o
  -5   9  13        160.65        220.73        47.36 o
  -4   9  13        199.35        218.05        27.82 o
  -3   9  13        353.02        328.46        18.55 o
  -2   9  13        361.57        489.61        56.72 o
  -1   9  13        487.85        496.65        40.85 o
   0   9  13        999.71        994.11        33.62 o
   1   9  13        202.07        205.65        39.42 o
   2   9  13        915.56       1075.09        62.78 o
   3   9  13        367.58        380.18        20.07 o
   4   9  13         17.86         88.38        25.51 o
   5   9  13         85.83        252.38        57.88 o
  -8  10  13        225.40        273.25        56.99 o
  -7  10  13        354.55        373.85        56.01 o
  -6  10  13        133.08        144.30        17.12 o
  -5  10  13        316.62        248.82        47.27 o
  -4  10  13        212.10        270.13        25.15 o
  -3  10  13        334.68        367.70        20.07 o
  -2  10  13        886.06        834.21        74.91 o
  -1  10  13        374.11        387.32        39.06 o
   0  10  13        373.61        306.61        21.05 o
   1  10  13       1217.20       1234.46        68.49 o
   2  10  13        333.24        305.45        39.69 o
   3  10  13        237.71        318.29        22.74 o
   4  10  13        201.06        266.65        34.16 o
   5  10  13         77.69        117.36        52.44 o
  -7  11  13         67.69         23.90        39.06 o
  -6  11  13        279.97        244.63        21.14 o
  -5  11  13        173.96        154.91        45.39 o
  -4  11  13        542.69        631.32        34.69 o
  -3  11  13       1034.94        998.12        32.02 o
  -2  11  13        165.23        234.73        53.24 o
  -1  11  13        175.21        154.91        26.67 o
   0  11  13        146.74        148.49        17.57 o
   1  11  13        194.16        262.82        40.67 o
   2  11  13        436.55        509.94        48.51 o
   3  11  13        920.07        939.44        35.85 o
   4  11  13          4.93         34.42        14.54 o
  -6  12  13         69.79         63.68        15.34 o
  -5  12  13        218.10        235.26        51.28 o
  -4  12  13       1158.54       1215.82        47.36 o
  -3  12  13          6.07         37.90        13.02 o
  -2  12  13       1187.25       1258.45        97.56 o
  -1  12  13         76.57        129.94        34.25 o
   0  12  13        130.83        189.51        22.21 o
   1  12  13        137.90        189.07        39.06 o
   2  12  13        390.83        381.70        47.00 o
  -4  13  13        329.35        281.01        33.35 o
  -3  13  13       1458.32       1513.42        41.83 o
  -2  13  13         75.85         70.54        51.19 o
  -1  13  13        313.74        393.56        46.11 o
   0  13  13        236.19        236.96        24.08 o
 -10   0  14         35.92        113.80        46.20 o
  -8   0  14       1482.29       1525.90        55.03 o
   7   0   9         98.90        175.78        33.53 o
  -6   0  14       5173.59       5055.90       107.46 o
  -4   0  14        187.44        218.41        46.82 o
  -2   0  14       5681.21       6454.45       206.01 o
   1   0  13        572.31        522.96        39.95 o
   0   0  14       9850.41       9915.60       139.30 o
  -1   0  15       1348.60       1239.63        53.87 o
   2   0  14        541.13        582.63        30.50 o
   4   0  14        176.12        141.35        40.04 o
   6   0  14        265.35        252.21        24.97 o
  -7   0  19         51.52         50.12        43.52 o
 -11   1  14         39.76         59.04        13.56 o
 -10   1  14        438.12        467.58        34.07 o
  -9   1  14        201.68        206.81        16.94 o
  -8   1  14         89.98        106.93        13.73 o
  -7   1  14       1774.10       1809.95        62.87 o
  -6   1  14       1178.23       1154.28        34.51 o
  -5   1  14        324.70        296.08        19.98 o
  -4   1  14       1752.04       1642.73        47.44 o
  -3   1  14        226.82        195.31        16.68 o
  -2   1  14       3347.67       3594.39       139.39 o
  -1   1  14       5007.71       5072.75       101.04 o
   0   1  14        185.66        193.08        11.77 o
   1   1  14        819.94        833.76        31.57 o
   2   1  14        686.21        688.22        54.31 o
   3   1  14        359.77        322.21        17.93 o
   4   1  14        994.61        963.52        56.01 o
   5   1  14       1053.07        997.05        31.57 o
   6   1  14         51.44         69.03        12.57 o
   7   1  14        190.98        260.23        41.11 o
 -11   2  14        629.11        629.09        31.48 o
 -10   2  14        154.60        156.07        31.39 o
  -9   2  14        210.42        242.13        19.53 o
  -8   2  14        148.75        139.21        17.12 o
  -7   2  14        169.75        184.34        27.74 o
  -6   2  14        125.21        138.95        14.36 o
  -5   2  14       1612.28       1878.71       105.41 o
  -4   2  14        561.35        537.86        34.69 o
  -3   2  14       1311.44       1152.50        30.41 o
  -2   2  14        942.61       1112.45        76.07 o
  -1   2  14        331.70        233.92        32.46 o
   0   2  14         33.04         28.00         9.01 o
   1   2  14        160.20        128.69        22.38 o
   2   2  14        582.54        550.61        51.81 o
   3   2  14       2840.54       2642.46        49.23 o
   4   2  14        584.63        565.06        45.39 o
   5   2  14        507.32        481.85        22.65 o
   6   2  14        126.28        150.72        15.16 o
   7   2  14          2.12         22.65        30.95 o
 -11   3  14          2.53         22.56        15.61 o
 -10   3  14        271.11        310.09        29.88 o
  -9   3  14         63.53         50.48        15.16 o
  -8   3  14        281.98        172.12        51.99 o
  -7   3  14       1305.57       1229.55        45.30 o
  -6   3  14       2521.33       2686.16        50.92 o
  -5   3  14       1261.14       1299.02        89.18 o
  -4   3  14       1178.58       1047.08        44.86 o
  -3   3  14        226.76        222.06        15.52 o
  -2   3  14         95.06         13.29        38.88 o
  -1   3  14        859.45        787.21        45.04 o
   0   3  14        276.82        311.96        14.72 o
   1   3  14         83.96         72.95        24.88 o
   2   3  14        636.98        612.23        55.56 o
   3   3  14        695.23        660.30        23.81 o
   4   3  14       1781.32       1632.47        73.75 o
   5   3  14        285.47        286.99        24.08 o
   6   3  14        311.18        318.02        23.90 o
   7   3  14        131.56        111.57        34.87 o
 -10   4  14         58.32         93.37        28.98 o
  -9   4  14         57.40         82.31        16.14 o
  -8   4  14        570.36        668.33        73.58 o
  -7   4  14        813.87        867.74        39.15 o
  -6   4  14        470.27        445.73        20.69 o
  -5   4  14        104.63         40.93        44.15 o
  -4   4  14        375.27        320.25        30.05 o
  -3   4  14         78.92         63.50        11.06 o
  -2   4  14       2008.60       2031.74       104.70 o
  -1   4  14        989.24        913.31        49.14 o
   0   4  14       1638.01       1584.05        32.19 o
   1   4  14        717.45        791.67        45.84 o
   2   4  14       1033.63       1112.10        73.13 o
   3   4  14        254.53        246.77        16.05 o
   4   4  14        293.76        274.06        35.41 o
   5   4  14        293.27        267.55        20.42 o
   6   4  14        712.91        635.69        29.34 o
   7   4  14          3.12         27.56        13.38 o
 -10   5  14        140.40         75.45        30.23 o
  -9   5  14        551.39        578.34        29.07 o
  -8   5  14        302.64        340.50        56.36 o
  -7   5  14        980.92       1024.43        48.78 o
  -6   5  14        164.24        168.82        16.94 o
  -5   5  14        816.79        748.24        74.11 o
  -4   5  14        331.19        327.83        29.61 o
  -3   5  14        203.40        212.25        15.43 o
  -2   5  14        657.28        591.45        58.59 o
  -1   5  14       4003.76       4000.70       111.57 o
   0   5  14       2294.23       2198.96        43.79 o
   1   5  14       1729.08       1681.08        65.55 o
   2   5  14        590.61        552.39        40.31 o
   3   5  14        337.85        346.65        17.30 o
   4   5  14        379.29        412.64        40.22 o
   5   5  14        625.69        618.48        29.52 o
   6   5  14         99.60        128.33        20.07 o
 -10   6  14         14.78         -7.94        26.22 o
  -9   6  14        454.73        507.53        32.46 o
  -8   6  14       1059.43       1130.92        93.20 o
  -7   6  14          1.53         36.83        22.56 o
  -6   6  14       1558.91       1390.97        40.76 o
  -5   6  14       1248.54       1050.83        81.42 o
  -4   6  14        403.39        424.68        32.91 o
  -3   6  14       2001.18       1840.89        39.69 o
  -2   6  14        648.26        649.24        62.16 o
  -1   6  14        870.08        807.27        48.43 o
   0   6  14       1802.93       1726.83        38.62 o
   1   6  14        187.78        275.84        31.66 o
   2   6  14        398.53        332.92        51.55 o
   3   6  14       1064.69       1005.79        27.91 o
   4   6  14        344.73        344.33        40.13 o
   5   6  14         16.09         20.24        11.59 o
   6   6  14        132.14        156.78        20.69 o
  -9   7  14         18.68         34.42        15.79 o
  -8   7  14        497.93        462.59        65.46 o
  -7   7  14         91.82        138.59        25.77 o
  -6   7  14        742.84        706.94        29.34 o
  -5   7  14        364.16        408.27        56.45 o
  -4   7  14       3001.90       2830.10        78.93 o
  -3   7  14        123.79        144.65        14.54 o
  -2   7  14       1383.53       1261.12        84.63 o
  -1   7  14         35.13        -23.10        23.10 o
   0   7  14         30.92         32.46        10.88 o
   1   7  14        138.32        170.60        29.25 o
   2   7  14        464.08        564.79        42.81 o
   3   7  14        226.73        267.72        16.14 o
   4   7  14        695.27        739.14        41.47 o
   5   7  14         16.80         27.02        12.49 o
   6   7  14        231.80        308.39        22.65 o
  -9   8  14        227.61        238.29        26.49 o
  -8   8  14        430.46        571.30        71.08 o
  -7   8  14         45.37         71.88        24.08 o
  -6   8  14        353.58        335.59        22.03 o
  -5   8  14        385.03        320.25        57.17 o
  -4   8  14        538.05        571.21        37.55 o
  -3   8  14       1854.74       1666.18        39.15 o
  -2   8  14        530.52        385.98        57.34 o
  -1   8  14         67.17         86.60        23.54 o
   0   8  14         36.55         51.46        13.20 o
   1   8  14        754.26        803.17        53.06 o
   2   8  14        741.67        705.25        70.54 o
   3   8  14        769.91        752.87        27.47 o
   4   8  14        121.94        123.07        26.31 o
   5   8  14        216.84        243.11        22.65 o
  -8   9  14        366.20        376.97        63.85 o
  -7   9  14        364.77        347.99        44.15 o
  -6   9  14         34.62         41.83        13.64 o
  -5   9  14         10.57         -1.52        41.20 o
  -4   9  14        365.05        399.36        28.72 o
  -3   9  14        330.56        308.03        18.82 o
  -2   9  14        366.97        370.46        54.85 o
  -1   9  14        557.26        511.73        35.23 o
   0   9  14          0.08          4.01        12.49 o
   1   9  14        952.64        954.96        59.31 o
   2   9  14        456.05        499.95        47.18 o
   3   9  14        143.87        178.72        15.87 o
   4   9  14         52.70         56.36        24.17 o
  -7  10  14         94.05        136.18        34.16 o
  -6  10  14         53.82         30.23        14.89 o
  -5  10  14        170.99        160.97        46.11 o
  -4  10  14        107.16        188.08        23.99 o
  -3  10  14        277.66        239.01        17.48 o
  -2  10  14        438.71        337.73        54.22 o
  -1  10  14        443.68        408.54        33.89 o
   0  10  14        974.38       1043.43        36.48 o
   1  10  14        479.41        483.37        47.18 o
   2  10  14        178.44        249.71        38.08 o
   3  10  14        353.82        394.09        27.47 o
   4  10  14         22.76         53.33        14.63 o
  -6  11  14        246.10        233.03        24.08 o
  -5  11  14        401.16        331.85        56.54 o
  -4  11  14        572.32        606.70        34.51 o
  -3  11  14         77.74        113.44        14.72 o
  -2  11  14        322.75        264.42        52.71 o
  -1  11  14         71.82        160.17        27.20 o
   0  11  14        228.61        237.05        20.16 o
   1  11  14        392.43        492.91        50.57 o
   2  11  14        446.68        495.85        50.48 o
   3  11  14         17.09         16.41        31.93 o
  -5  12  14        575.72        600.19        33.26 o
  -4  12  14        259.25        294.48        28.54 o
  -3  12  14       1353.49       1387.58        39.42 o
  -2  12  14        156.59        152.23        46.29 o
  -1  12  14        338.38        363.51        35.14 o
   0  12  14          0.47          3.03        16.41 o
   1  12  14        169.30        195.75        25.15 o
  10   0   8          0.57         16.41        33.80 o
  -9   0  15        445.63        433.87        31.12 o
  -7   0  15       3262.25       3345.30       111.57 o
  -5   0  15        101.75         79.55        18.46 o
   4   0  12         30.82         35.23        38.88 o
  -3   0  15        258.07        312.05        24.97 o
   2   0  14        196.21        293.32        54.76 o
  -1   0  15       3719.41       3604.20       102.47 o
   1   0  15        649.74        623.56        63.32 o
   3   0  15        546.12        546.77        31.93 o
  -4   0  18        175.46        194.95        47.53 o
   5   0  15        292.58        312.49        29.43 o
   7   0  15         39.34        112.19        37.99 o
 -10   1  15          0.41         34.78        26.67 o
  -9   1  15        105.11        136.54        16.32 o
  -8   1  15       1120.96       1058.50        32.82 o
  -7   1  15        668.34        657.81        41.65 o
  -6   1  15       1050.15       1015.25        33.71 o
  -5   1  15        345.43        369.21        58.41 o
  -4   1  15        587.83        516.45        29.88 o
  -3   1  15        841.00        733.97        27.11 o
  -2   1  15       1844.25       1975.73       102.11 o
  -1   1  15        844.21        911.88        35.58 o
   0   1  15       1064.79       1040.84        28.27 o
   1   1  15        979.24        958.17        41.02 o
   2   1  15         40.74         25.24         9.99 o
   3   1  15        802.81        728.79        25.42 o
   4   1  15        871.29        780.52        51.99 o
   5   1  15         10.97         25.33        10.43 o
   6   1  15        159.61        158.12        15.61 o
 -10   2  15        298.66        413.71        38.08 o
  -9   2  15         65.99         59.66        13.73 o
  -8   2  15         56.54         54.58        12.57 o
  -7   2  15        639.71        601.09        33.98 o
  -6   2  15       1741.67       1795.77        41.47 o
  -5   2  15        935.05        998.84        83.92 o
  -4   2  15       1242.99       1269.06        50.83 o
  -3   2  15        251.33        248.91        16.41 o
  -2   2  15       1597.47       1630.87        95.51 o
  -1   2  15        224.24        231.16        30.05 o
   0   2  15          8.89         -0.98         9.36 o
   1   2  15         67.14         78.84        21.14 o
   2   2  15        744.10        707.84        24.79 o
   3   2  15        280.11        299.47        17.66 o
   4   2  15       1387.48       1288.77        66.53 o
   5   2  15        178.97        207.53        19.08 o
   6   2  15        172.34        174.80        16.68 o
 -10   3  15         22.03         61.27        24.35 o
  -9   3  15        119.10        127.71        17.75 o
  -8   3  15        280.41        421.83        64.66 o
  -7   3  15        504.05        517.52        32.64 o
  -6   3  15        302.46        316.86        18.91 o
  -5   3  15        963.51        881.74        79.10 o
  -4   3  15       1324.75       1308.48        50.74 o
  -3   3  15        895.46        957.19        28.81 o
  -2   3  15        236.31        141.00        41.92 o
  -1   3  15        191.62        180.33        30.77 o
   0   3  15         31.39         46.73         9.90 o
   1   3  15        529.15        518.15        39.86 o
   2   3  15        338.18        332.83        48.07 o
   3   3  15       1663.00       1610.98        38.26 o
   4   3  15        174.95        217.96        35.58 o
   5   3  15        456.70        470.97        22.83 o
   6   3  15         38.77         40.22        13.82 o
 -10   4  15        350.64        322.93        37.72 o
  -9   4  15        346.12        350.48        24.61 o
  -8   4  15        610.54        633.28        73.40 o
  -7   4  15       1033.48       1082.22        44.15 o
  -6   4  15        371.71        370.55        19.53 o
  -5   4  15        442.28        344.78        58.24 o
  -4   4  15        378.40        453.58        33.80 o
  -3   4  15        451.45        426.20        19.62 o
  -2   4  15        619.33        671.72        62.16 o
  -1   4  15       1140.15       1070.81        54.40 o
   0   4  15        255.07        259.34        16.59 o
   1   4  15        424.91        470.52        38.17 o
   2   4  15        894.77        870.59        47.62 o
   3   4  15        288.68        302.95        18.91 o
   4   4  15        487.72        520.38        45.48 o
   5   4  15        974.32        946.67        35.76 o
   6   4  15        107.88        141.26        17.84 o
 -10   5  15         87.24        156.34        32.46 o
  -9   5  15        177.56        182.82        19.71 o
  -8   5  15       1049.22       1174.97        96.41 o
  -7   5  15         75.18         94.53        23.72 o
  -6   5  15       1266.61       1181.48        38.08 o
  -5   5  15         64.81         44.15        44.15 o
  -4   5  15        163.26        103.81        24.79 o
  -3   5  15        355.76        294.30        17.48 o
  -2   5  15       1472.04       1445.01        89.98 o
  -1   5  15       1223.25       1301.79        47.71 o
   0   5  15       3015.41       3007.30        53.87 o
   1   5  15       1161.06       1104.78        52.62 o
   2   5  15        111.11        123.87        28.45 o
   3   5  15        231.99        214.84        16.68 o
   4   5  15        399.18        352.27        42.18 o
   5   5  15        114.80        154.37        21.94 o
   6   5  15        259.15        222.42        20.33 o
  -9   6  15        505.74        548.47        34.16 o
  -8   6  15        131.44        173.73        54.94 o
  -7   6  15       1232.66       1291.62        55.92 o
  -6   6  15        582.49        537.50        26.31 o
  -5   6  15        793.57        655.75        68.94 o
  -4   6  15        810.92        738.07        41.29 o
  -3   6  15        376.83        345.58        22.12 o
  -2   6  15        929.26        912.42        48.07 o
  -1   6  15        382.27        435.39        39.51 o
   0   6  15        188.75        194.15        15.34 o
   1   6  15        195.68        204.23        28.89 o
   2   6  15        593.34        586.73        41.29 o
   3   6  15        180.26        191.38        14.27 o
   4   6  15        150.44        246.41        36.92 o
   5   6  15         20.79         11.68        12.22 o
  -9   7  15        435.26        437.35        31.39 o
  -8   7  15          6.22        -38.53        38.53 o
  -7   7  15         81.40         69.21        25.15 o
  -6   7  15         41.43         49.32        13.91 o
  -5   7  15       1451.39       1402.47        97.65 o
  -4   7  15        409.47        396.86        34.25 o
  -3   7  15       2229.52       2127.08        50.48 o
  -2   7  15        275.46        349.15        54.67 o
  -1   7  15        111.53        151.07        25.51 o
   0   7  15        174.49        204.58        15.87 o
   1   7  15        290.47        279.05        34.16 o
   2   7  15        187.98        398.29        38.08 o
   3   7  15        826.57        861.59        32.91 o
   4   7  15        353.80        287.79        40.58 o
   5   7  15         98.19        108.45        17.30 o
  -8   8  15         33.45         -0.89        42.90 o
  -7   8  15        650.81        588.33        40.40 o
  -6   8  15        378.66        387.50        24.26 o
  -5   8  15        272.54        297.33        53.42 o
  -4   8  15       1232.73       1298.22        55.29 o
  -3   8  15        384.48        350.40        21.40 o
  -2   8  15        622.26        583.61        64.30 o
  -1   8  15        273.93        285.11        29.97 o
   0   8  15        574.89        613.04        28.00 o
   1   8  15        252.38        315.88        42.36 o
   2   8  15       1113.99       1249.88        90.70 o
   3   8  15        241.93        265.76        21.40 o
   4   8  15        378.08        368.68        43.70 o
  -7   9  15        165.31        137.43        36.48 o
  -6   9  15         96.69        155.80        17.03 o
  -5   9  15        115.81         74.38        42.00 o
  -4   9  15         67.60         92.57        25.95 o
  -3   9  15        145.93        164.01        17.03 o
  -2   9  15        387.02        368.32        55.92 o
  -1   9  15        356.04        325.07        32.02 o
   0   9  15        937.25        941.05        34.60 o
   1   9  15        351.22        393.11        44.59 o
   2   9  15        379.83        473.38        46.46 o
   3   9  15        120.38        145.19        20.42 o
  -6  10  15         43.36         41.56        16.41 o
  -5  10  15         35.18         79.10        43.16 o
  -4  10  15         23.74          2.68        24.35 o
  -3  10  15        350.98        400.16        21.49 o
  -2  10  15         82.47        145.01        46.29 o
  -1  10  15        636.31        699.45        41.56 o
   0  10  15        556.10        592.26        29.16 o
   1  10  15        404.59        457.95        47.62 o
   2  10  15        316.56        343.71        42.63 o
  -5  11  15        278.11        347.10        26.93 o
  -4  11  15        275.98        290.20        32.91 o
  -3  11  15        689.03        715.33        31.57 o
  -2  11  15        166.17        203.07        49.94 o
  -1  11  15        175.89        279.41        37.63 o
   0  11  15        368.56        442.52        26.49 o
   1  11  15        451.94        613.39        75.98 o
 -10   0  16        356.62        377.24        47.09 o
  -8   0  16       2507.70       2447.33        74.56 o
   7   0  11         60.69        115.94        47.44 o
  -6   0  16       1091.56       1183.80        58.50 o
  -4   0  16         74.63        106.13        32.02 o
  -2   0  16       3555.75       3965.83       154.55 o
   1   0  15        235.58        270.22        33.18 o
   0   0  16        653.57        576.20        30.86 o
  -1   0  17        286.97        281.99        47.89 o
   2   0  16         39.63         43.52        15.52 o
   4   0  16        489.07        453.04        63.59 o
   6   0  16         13.72         25.77        18.37 o
 -10   1  16        270.52        325.42        37.10 o
  -9   1  16        429.86        440.11        24.97 o
  -8   1  16        198.32        183.09        18.28 o
  -7   1  16        775.96        835.46        46.11 o
  -6   1  16        315.52        300.28        19.08 o
  -5   1  16        258.17        303.49        58.68 o
  -4   1  16        477.44        464.82        34.78 o
  -3   1  16        691.48        622.85        23.81 o
  -2   1  16         46.70          3.92        31.84 o
  -1   1  16       2192.72       2018.54        52.80 o
   0   1  16          3.58          4.37         9.19 o
   1   1  16         66.83        113.26        28.63 o
   2   1  16        442.93        470.17        23.72 o
   3   1  16        708.89        708.10        25.68 o
   4   1  16        365.89        366.72        40.85 o
   5   1  16        253.34        238.47        19.89 o
   6   1  16         91.60        108.00        15.52 o
 -10   2  16         49.12         70.01        29.25 o
  -9   2  16         65.04         76.70        12.93 o
  -8   2  16          8.05         24.88        52.97 o
  -7   2  16        702.63        739.85        37.46 o
  -6   2  16        176.11        182.20        15.25 o
  -5   2  16       1008.68       1214.21        93.28 o
  -4   2  16        937.72        884.51        43.25 o
  -3   2  16       2145.49       2106.12        49.14 o
  -2   2  16        483.09        466.87        55.38 o
  -1   2  16        106.42         37.01        23.72 o
   0   2  16         13.96         38.17        11.24 o
   1   2  16        442.88        457.68        32.11 o
   2   2  16        136.52        141.17        17.03 o
   3   2  16       1727.03       1723.44        40.85 o
   4   2  16        294.21        305.09        37.63 o
   5   2  16         40.70         55.47        12.22 o
   6   2  16        126.96        119.59        21.49 o
 -10   3  16        184.44        246.50        35.94 o
  -9   3  16        145.84        128.78        18.82 o
  -8   3  16         60.94         14.80        49.50 o
  -7   3  16        147.35        224.65        25.42 o
  -6   3  16        901.32        929.72        30.59 o
  -5   3  16        509.14        506.46        66.89 o
  -4   3  16        497.32        526.44        35.76 o
  -3   3  16        381.40        400.34        19.71 o
  -2   3  16        124.47        181.13        43.34 o
  -1   3  16        217.95        244.63        32.02 o
   0   3  16        592.85        553.55        24.70 o
   1   3  16        189.80        213.68        31.21 o
   2   3  16       1156.76       1249.71        38.17 o
   3   3  16         89.92         75.36        14.09 o
   4   3  16        851.35        835.90        57.52 o
   5   3  16         81.90        114.15        15.25 o
  -9   4  16         34.44         55.11        16.05 o
  -8   4  16        356.12        393.38        65.55 o
  -7   4  16        628.35        653.79        35.76 o
  -6   4  16        464.85        445.82        24.17 o
  -5   4  16        323.15        386.78        59.13 o
  -4   4  16        225.84        210.29        28.81 o
  -3   4  16        103.46        123.87        13.56 o
  -2   4  16       2056.11       1953.71       105.95 o
  -1   4  16        334.56        301.08        32.37 o
   0   4  16        313.68        339.60        20.16 o
   1   4  16        261.91        221.62        33.00 o
   2   4  16         64.20        108.27        28.63 o
   3   4  16        414.98        422.37        23.28 o
   4   4  16        992.88        935.61        59.84 o
   5   4  16        156.71        191.65        20.24 o
  -9   5  16        655.38        630.87        32.11 o
  -8   5  16        159.49        232.32        56.10 o
  -7   5  16        732.82        699.36        37.01 o
  -6   5  16         80.44        109.52        15.96 o
  -5   5  16        151.94         77.05        47.53 o
  -4   5  16          7.49         32.91        22.92 o
  -3   5  16        917.63        839.11        27.65 o
  -2   5  16         43.18         -1.34        38.97 o
  -1   5  16       2328.09       2268.16        82.85 o
   0   5  16       1680.02       1574.95        42.63 o
   1   5  16        513.20        533.66        39.60 o
   2   5  16        643.77        767.59        46.46 o
   3   5  16        342.10        344.24        22.83 o
   4   5  16        207.91        222.42        37.10 o
   5   5  16        405.99        393.38        26.22 o
  -9   6  16        173.29        187.46        31.39 o
  -8   6  16        728.16        894.85        89.63 o
  -7   6  16        262.39        351.73        35.85 o
  -6   6  16        722.89        683.85        30.23 o
  -5   6  16        378.80        405.51        60.47 o
  -4   6  16        352.23        370.19        33.09 o
  -3   6  16        923.66        802.46        30.59 o
  -2   6  16        609.58        632.30        65.55 o
  -1   6  16        128.82        114.78        29.25 o
   0   6  16        296.34        284.40        17.93 o
   1   6  16        599.30        524.39        40.58 o
   2   6  16          0.31         62.61        26.40 o
   3   6  16        518.68        522.78        26.49 o
   4   6  16        132.07         88.29        32.28 o
  -8   7  16         37.38         37.01        46.55 o
  -7   7  16         14.24         25.77        24.70 o
  -6   7  16       1095.36       1000.35        36.74 o
  -5   7  16        117.96        238.74        54.94 o
  -4   7  16       1791.30       1684.38        62.69 o
  -3   7  16         87.46         86.06        17.39 o
  -2   7  16        356.14        340.76        55.47 o
  -1   7  16        124.59        152.95        30.68 o
   0   7  16        182.94        206.63        18.01 o
   1   7  16         15.23         88.20        23.81 o
   2   7  16        350.02        514.67        43.07 o
   3   7  16         51.40         91.32        14.89 o
   4   7  16         58.04         48.87        16.50 o
  -7   8  16        160.79        180.15        29.79 o
  -6   8  16         69.02         91.05        15.61 o
  -5   8  16        692.73        615.35        71.88 o
  -4   8  16        222.37        274.68        31.84 o
  -3   8  16        377.55        370.55        22.65 o
  -2   8  16        617.54        636.58        69.65 o
  -1   8  16        124.48        177.20        26.04 o
   0   8  16         30.47         43.70        15.61 o
   1   8  16        871.22        902.25        59.84 o
   2   8  16        380.93        453.76        42.27 o
   3   8  16        438.85        469.10        25.68 o
  -6   9  16         93.12        122.89        17.75 o
  -5   9  16         44.93        111.48        43.34 o
  -4   9  16          7.32         44.68        25.06 o
  -3   9  16        269.00        268.53        20.60 o
  -2   9  16        159.47         89.54        43.25 o
  -1   9  16        393.53        514.31        36.56 o
   0   9  16         53.25         67.69        15.25 o
   1   9  16        522.85        585.03        51.90 o
   2   9  16        221.80        300.63        41.29 o
  -5  10  16         29.38         90.07        50.30 o
  -4  10  16        133.43        180.15        30.68 o
  -3  10  16        142.19        144.12        20.69 o
  -2  10  16        339.83        366.45        59.40 o
  -1  10  16        395.56        440.29        36.92 o
   0  10  16        749.81        844.11        34.87 o
   1  10  16         89.91        110.41        20.33 o
  -3  11  16         26.57         14.80        26.93 o
  -2  11  16          1.51         30.32        15.16 o
  -1  11  16         62.82         93.82        39.33 o
  -9   0  17       1279.33       1238.91        64.21 o
  -7   0  17       2039.64       2136.53       128.96 o
  -5   0  17        175.44        198.07        25.24 o
   4   0  14         63.86         56.90        30.86 o
  -3   0  17       1371.25       1319.71        50.83 o
   2   0  16         14.37         57.97        45.30 o
  -1   0  17        791.46        817.17        50.83 o
   1   0  17        331.48        347.01        53.78 o
   3   0  17       1060.89       1033.62        57.70 o
  -4   0  20        308.03        157.94        46.73 o
   5   0  17         45.29         60.38        19.08 o
  -9   1  17          0.67          7.13        13.11 o
  -8   1  17        997.61        967.18        36.12 o
  -7   1  17        423.23        459.91        32.91 o
  -6   1  17        397.90        408.81        23.37 o
  -5   1  17        690.12        789.71        78.39 o
  -4   1  17        615.50        658.34        40.85 o
  -3   1  17        714.86        705.43        26.22 o
  -2   1  17       1812.59       1898.50        74.20 o
  -1   1  17         49.79         49.05        19.26 o
   0   1  17        483.61        470.70        23.28 o
   1   1  17        240.87        268.26        34.60 o
   2   1  17         97.06        116.65        17.66 o
   3   1  17        411.83        374.65        26.49 o
   4   1  17        277.57        219.03        35.49 o
   5   1  17         12.51         27.47        11.86 o
  -9   2  17         41.06         58.68        15.96 o
  -8   2  17        110.75        194.42        57.34 o
  -7   2  17         35.78         34.42        21.40 o
  -6   2  17        775.44        783.20        28.36 o
  -5   2  17        287.68        345.94        59.04 o
  -4   2  17       1322.04       1339.69        53.96 o
  -3   2  17        167.17        178.81        17.21 o
  -2   2  17         51.72        -38.70        38.70 o
  -1   2  17        335.50        306.52        29.97 o
   0   2  17         86.63         71.88        13.38 o
   1   2  17        127.72        132.08        32.02 o
   2   2  17       1338.39       1361.45        46.91 o
   3   2  17        184.48        240.26        19.35 o
   4   2  17        167.94        164.99        34.60 o
   5   2  17         90.86         79.02        14.54 o
  -9   3  17         15.66         17.12        14.89 o
  -8   3  17         55.46         76.34        53.87 o
  -7   3  17        399.93        462.05        32.28 o
  -6   3  17         99.56        120.40        14.27 o
  -5   3  17        398.57        473.47        65.10 o
  -4   3  17        646.20        612.06        33.00 o
  -3   3  17        734.94        720.68        28.72 o
  -2   3  17        760.84        929.01        74.65 o
  -1   3  17        231.30        222.33        32.46 o
   0   3  17         60.59         60.55        12.93 o
   1   3  17        302.55        343.26        54.13 o
   2   3  17        122.69        134.66        41.02 o
   3   3  17       1182.34       1134.13        37.99 o
   4   3  17         43.41         77.94        31.30 o
  -9   4  17        390.09        409.52        41.29 o
  -8   4  17        483.40        504.68        72.50 o
  -7   4  17        277.13        327.12        28.98 o
  -6   4  17        259.30        289.66        21.67 o
  -5   4  17        121.12        111.92        50.74 o
  -4   4  17        120.37        150.27        26.75 o
  -3   4  17        623.77        592.97        23.99 o
  -2   4  17         41.21         26.75        39.78 o
  -1   4  17        350.51        438.51        39.69 o
   0   4  17         26.04         52.53        13.11 o
   1   4  17        273.04        313.03        35.14 o
   2   4  17        571.78        517.79        61.54 o
   3   4  17        875.32        900.38        33.71 o
   4   4  17        321.82        352.71        41.29 o
  -8   5  17       1163.23       1375.18       109.52 o
  -7   5  17        118.01        139.21        25.06 o
  -6   5  17        285.93        260.86        21.05 o
  -5   5  17        230.53        250.96        55.92 o
  -4   5  17        199.53        284.94        31.48 o
  -3   5  17         84.76         92.12        13.64 o
  -2   5  17       1268.07       1228.93        57.61 o
  -1   5  17        476.56        485.33        41.29 o
   0   5  17        687.02        665.12        28.45 o
   1   5  17        167.83        222.87        32.28 o
   2   5  17        138.43        147.86        40.67 o
   3   5  17         71.70         95.16        17.57 o
   4   5  17        492.32        514.40        31.30 o
  -8   6  17         19.12         45.22        14.63 o
  -7   6  17        657.68        773.74        47.71 o
  -6   6  17        298.86        342.01        23.72 o
  -5   6  17         17.65          8.47        42.45 o
  -4   6  17        948.50       1083.29        51.73 o
  -3   6  17        495.92        563.81        26.75 o
  -2   6  17          0.38         -5.08        36.03 o
  -1   6  17        804.66        902.70        54.76 o
   0   6  17         58.42         67.33        13.91 o
   1   6  17         62.92        116.83        28.89 o
   2   6  17        984.37       1147.24        58.95 o
   3   6  17        112.30         94.98        15.34 o
  -7   7  17        385.58        429.68        38.44 o
  -6   7  17         11.54         27.29        12.49 o
  -5   7  17       1990.70       2058.41       125.84 o
  -4   7  17        436.63        480.60        38.26 o
  -3   7  17       1085.16       1021.04        36.12 o
  -2   7  17        145.69        115.04        47.80 o
  -1   7  17         26.16        101.31        28.98 o
   0   7  17         28.08         16.94        15.34 o
   1   7  17        399.26        479.17        46.20 o
   2   7  17        205.08        174.08        31.39 o
   3   7  17        150.37        186.75        22.03 o
  -6   8  17        634.16        618.21        30.32 o
  -5   8  17         86.32        117.54        52.35 o
  -4   8  17        216.31        273.16        31.84 o
  -3   8  17        181.90        185.05        22.12 o
  -2   8  17        138.12        222.60        54.58 o
  -1   8  17        340.37        402.75        42.45 o
   0   8  17       1095.12       1085.34        44.06 o
   1   8  17        532.81        566.22        51.10 o
   2   8  17        361.98        490.41        65.73 o
  -5   9  17         10.78         32.46        12.84 o
  -4   9  17        124.42        121.82        29.70 o
  -3   9  17        177.22        212.25        22.47 o
  -2   9  17        269.66        213.95        51.10 o
  -1   9  17        194.77        265.14        38.53 o
   0   9  17        404.08        484.97        31.12 o
   1   9  17        199.49        228.31        23.01 o
  -2  10  17         42.82         98.01        22.65 o
  -8   0  18       1334.87       1340.85        57.70 o
   7   0  13          4.28         72.42        43.97 o
  -6   0  18        250.83        222.42        25.42 o
  -4   0  18        483.91        625.70        51.19 o
  -2   0  18       1260.67       1432.80        90.70 o
   1   0  17        120.19        145.99        31.48 o
   0   0  18        503.96        495.41        40.58 o
  -1   0  19         95.73        112.90        41.02 o
   2   0  18        129.64        118.88        27.91 o
   4   0  18        279.09        253.72        37.28 o
  -8   1  18        351.15        484.44        74.02 o
  -7   1  18        250.62        318.74        34.07 o
  -6   1  18         97.77        124.85        16.68 o
  -5   1  18         75.35        106.04        50.83 o
  -4   1  18        770.98        796.84        38.62 o
  -3   1  18       1290.52       1343.88        36.74 o
  -2   1  18         82.52        116.11        33.80 o
  -1   1  18        395.53        441.81        33.62 o
   0   1  18          4.22         10.79        12.84 o
   1   1  18         18.71         20.24        26.84 o
   2   1  18        357.12        371.44        27.91 o
   3   1  18        490.79        546.33        35.94 o
   4   1  18          3.56         24.88        13.91 o
  -8   2  18          5.36         86.24        51.19 o
  -7   2  18        400.41        374.30        31.84 o
  -6   2  18         46.16         56.45        12.57 o
  -5   2  18        384.08        338.89        59.84 o
  -4   2  18        781.33        809.41        44.41 o
  -3   2  18        628.94        679.74        26.67 o
  -2   2  18        724.11        774.37        69.29 o
  -1   2  18        253.17        279.67        29.16 o
   0   2  18          5.15          6.96        10.79 o
   1   2  18        773.28        715.60        53.42 o
   2   2  18        174.82        147.15        45.22 o
   3   2  18        326.38        390.71        27.02 o
   4   2  18         38.97         52.26        22.83 o
  -8   3  18        354.77        353.61        66.26 o
  -7   3  18         59.07        100.95        23.72 o
  -6   3  18        213.13        212.79        17.66 o
  -5   3  18        165.98        197.72        52.08 o
  -4   3  18        131.98        165.43        23.54 o
  -3   3  18        226.65        201.37        18.46 o
  -2   3  18        176.88        146.61        45.84 o
  -1   3  18        171.94        171.14        31.66 o
   0   3  18        660.37        689.38        29.16 o
   1   3  18        193.83        191.74        44.59 o
   2   3  18       1009.21       1013.55        81.78 o
   3   3  18         55.42         64.39        17.75 o
  -8   4  18         51.55         62.52        15.43 o
  -7   4  18        287.83        283.42        28.98 o
  -6   4  18        276.55        288.59        21.76 o
  -5   4  18        354.24        460.09        63.94 o
  -4   4  18        616.80        655.13        34.87 o
  -3   4  18        157.96        166.32        17.39 o
  -2   4  18        732.90        863.46        51.46 o
  -1   4  18        147.53        200.48        32.46 o
   0   4  18        198.25        195.13        17.84 o
   1   4  18        191.53        201.28        47.09 o
   2   4  18        226.84        298.05        51.90 o
   3   4  18        170.93        172.21        20.69 o
  -7   5  18        265.75        329.71        30.77 o
  -6   5  18         40.57         31.84        14.09 o
  -5   5  18         50.03         88.65        45.75 o
  -4   5  18        146.16        192.45        30.14 o
  -3   5  18        788.05        732.54        30.77 o
  -2   5  18        346.53        459.46        63.05 o
  -1   5  18        222.12        346.83        38.62 o
   0   5  18        181.68        194.68        18.19 o
   1   5  18         35.23         75.89        23.81 o
   2   5  18        234.60        327.12        52.26 o
   3   5  18        338.46        476.59        43.16 o
  -7   6  18        291.89        338.45        31.75 o
  -6   6  18        185.73        183.71        19.89 o
  -5   6  18        417.20        593.33        72.33 o
  -4   6  18        143.59        192.19        29.07 o
  -3   6  18        205.80        248.28        19.71 o
  -2   6  18       1109.34       1323.19        92.84 o
  -1   6  18         76.50        162.76        31.75 o
   0   6  18        266.60        299.38        21.49 o
   1   6  18        624.94        722.02        41.56 o
   2   6  18         25.25         10.97        35.85 o
  -6   7  18        632.50        610.18        31.30 o
  -5   7  18        128.22         98.81        55.74 o
  -4   7  18        938.58       1008.38        52.17 o
  -3   7  18         30.28         39.78        17.03 o
  -2   7  18         75.15         99.35        46.82 o
  -1   7  18        277.51        336.66        39.69 o
   0   7  18        601.02        574.33        32.73 o
   1   7  18        221.40        313.83        58.50 o
  -5   8  18        284.93        293.50        34.42 o
  -4   8  18        153.25        181.75        30.50 o
  -3   8  18        166.03        165.52        20.87 o
  -2   8  18        156.61        221.17        50.03 o
  -1   8  18        405.52        485.77        46.73 o
   0   8  18        295.07        407.56        29.52 o
  -7   0  19        142.10        169.45        40.04 o
  -5   0  19         87.52        100.42        51.37 o
   4   0  16        177.33        191.56        38.70 o
  -3   0  19       1924.08       2004.45        66.35 o
   2   0  18         47.00         70.36        47.00 o
  -1   0  19        264.01        258.18        49.59 o
   1   0  19          5.33         69.03        40.93 o
  -7   1  19        254.07        324.71        35.41 o
  -6   1  19         58.01         48.25        13.73 o
  -5   1  19        396.24        562.83        47.98 o
  -4   1  19        877.20       1008.20        43.79 o
  -3   1  19        305.10        297.24        20.07 o
  -2   1  19        666.01        738.78        49.76 o
  -1   1  19         50.95        111.74        28.18 o
   0   1  19         75.86         91.68        16.94 o
   1   1  19        146.61        160.53        33.71 o
   2   1  19        321.11        265.41        26.93 o
  -7   2  19          5.67        -15.25        22.30 o
  -6   2  19        433.60        456.79        25.77 o
  -5   2  19        134.13        124.05        53.51 o
  -4   2  19        446.38        460.62        37.99 o
  -3   2  19        261.43        286.10        19.00 o
  -2   2  19        145.21        164.81        51.01 o
  -1   2  19        363.45        353.61        32.73 o
   0   2  19        291.76        339.16        25.15 o
   1   2  19        268.55        339.43        40.58 o
   2   2  19        691.31        649.87        72.33 o
  -7   3  19        144.99        165.79        26.67 o
  -6   3  19         14.57          2.41        13.82 o
  -5   3  19        240.31        261.66        61.00 o
  -4   3  19        359.93        400.96        36.30 o
  -3   3  19        447.26        488.98        23.63 o
  -2   3  19        494.82        465.35        42.36 o
  -1   3  19        311.05        304.65        37.81 o
   0   3  19        125.22        172.66        20.87 o
   1   3  19        918.70       1154.10        65.01 o
   2   3  19         76.29         98.99        40.76 o
  -6   4  19        103.90        131.45        18.37 o
  -5   4  19        239.25        301.70        57.25 o
  -4   4  19        360.22        384.82        29.52 o
  -3   4  19       1049.85       1089.89        37.90 o
  -2   4  19        127.67        204.23        32.73 o
  -1   4  19        350.64        435.83        42.54 o
   0   4  19          2.22          1.96        13.73 o
   1   4  19         17.94         70.19        32.11 o
  -6   5  19        102.42         64.57        16.41 o
  -5   5  19        186.74        272.72        55.11 o
  -4   5  19        565.11        615.62        52.71 o
  -3   5  19        140.71        179.17        22.47 o
  -2   5  19        538.83        648.71        69.74 o
  -1   5  19         54.34         76.16        30.32 o
   0   5  19         91.60         86.60        15.43 o
   1   5  19        149.68        158.03        21.76 o
  -5   6  19         84.54         95.60        16.94 o
  -4   6  19        353.68        307.41        35.58 o
  -3   6  19        308.95        245.52        24.70 o
  -2   6  19         65.57        132.70        50.83 o
  -1   6  19        482.39        515.11        46.82 o
   0   6  19        197.67        211.00        23.01 o
  -3   7  19         77.85         63.23        18.46 o
  -2   7  19         36.95         63.85        14.80 o
  -6   0  20          5.03          8.92        17.39 o
   5   0  17         16.42        177.83        58.50 o
  -4   0  20        849.55        965.48        62.16 o
  -2   0  20        117.21        114.96        28.89 o
   1   0  19          1.93         46.11        41.11 o
   0   0  20         43.29         36.21        23.19 o
  -6   1  20        192.79        206.90        18.46 o
  -5   1  20        278.16        348.52        45.30 o
  -4   1  20        181.78        204.67        26.58 o
  -3   1  20        599.88        609.20        26.75 o
  -2   1  20        122.18        242.31        50.03 o
  -1   1  20         81.25        119.86        43.88 o
   0   1  20         43.42         57.25        16.32 o
   1   1  20        166.79        190.85        24.97 o
  -6   2  20         63.17         86.68        19.98 o
  -5   2  20        464.46        619.72        73.66 o
  -4   2  20        127.92        108.45        28.63 o
  -3   2  20        179.48        223.76        18.82 o
  -2   2  20        304.54        385.80        59.22 o
  -1   2  20        198.24        262.55        54.49 o
   0   2  20        113.18        108.09        19.44 o
  -5   3  20         24.69         34.25        14.45 o
  -4   3  20         16.36         44.06        25.86 o
  -3   3  20         29.78         88.91        14.18 o
  -2   3  20         93.94        244.18        35.41 o
  -1   3  20        371.62        486.84        44.23 o
   0   3  20        982.73        999.55        43.16 o
  -5   4  20          9.86          9.90        25.60 o
  -4   4  20        417.80        468.20        39.78 o
  -3   4  20        132.14        116.74        19.53 o
  -2   4  20         75.75        169.80        32.73 o
  -1   4  20          6.79          4.37        24.79 o
  -3   5  20        545.93        679.48        49.94 o
  -2   5  20        113.23         67.78        19.89 o
                                                
